# Supplementary material for: Circulating cell-free DNA profiling reveals ancestry-dependent genetic variation in metastatic prostate cancer
Source: Mol Biomed. 2026 Feb 12;7:13. doi: 10.1186/s43556-026-00405-8 (PMC12894460; doi:10.1186/s43556-026-00405-8)
Supplement: Supplementary file 2 — Supplementary Material 2. [file 43556_2026_405_MOESM2_ESM.xlsx]

## Sheet: cfDNA Variants
ID	CHROM	POS	REF	REF_COUNT	ALT	ALT_COUNT	DP	QUAL	FILTER	VAF	CI_LOW	CI_HIGH	AA_CHANGE	Gene	Functional Consequence	Cac	AFR	not_Cac	not_AFR	p.value	adj.p.value	odds.ratio	INFO
rs73302195	12	49033095	C	163	T	432	595	9843.56	PASS	0.7261	0.6889	0.7603	M1063I	KMT2D	Promoter	14	22	52	0	1.25e-11	2.28e-08	0	ANNOT=(Promoter|ENSG00000167548|ENST00000692973|-|Promoter||None|153),(Promoter|ENSG00000167548|ENST00000549743|-|Promoter||None|615),(Missense|ENSG00000167548|ENST00000687201|-|Exon_6|c.3189G>A|M1063I|3188),(Missense|ENSG00000167548|ENST00000685554|-|Exon_3|c.1170G>A|M390I|1169),(3-prime UTR|ENSG00000167548|ENST00000692841|-|Exon_5|c.1321G>A|None|1980),(Promoter|ENSG00000167548|ENST00000552391|-…
rs143291500	1	119445647	G	154	A	113	267	2596.87	PASS	0.4232	0.3655	0.4832	NA	HSD3BP2	Non-coding RNA	0	13	66	9	4.14e-10	3.78e-07	0	ANNOT=(Non-coding RNA|ENSG00000203858|ENST00000457615|+|Exon_3||None|1118);DPB=248;EPPR=7.57885;FREQ=1000Genomes:0.9796,0.02037|ALSPAC:0.9995,0.0005189|GnomAD:0.9781,0.02186|TOPMED:0.9766,0.02337|TWINSUK:1,0;GTI=0;MQMR=60;NS=1;NUMALT=1;ODDS=444.85;PAIREDR=0.954545;PQR=0;PRO=0;QR=5214;RO=154;RPPR=15.7007;RS=143291500;SRF=80;SRP=3.51792;SRR=74;SSR=0;VC=SNV;ccds_id=---;dbSNPBuildID=134;gene_biotype=…
rs41296406	2	216148016	A	120	T	83	203	1927.23	PASS	0.4089	0.3435	0.4776	NA	XRCC5	Intron	46	0	20	22	1.69e-09	1.03e-06	Inf	ANNOT=(Intron|ENSG00000079246|ENST00000392132|+|Intron_13|c.1478-67A>T|None|2196),(Intron|ENSG00000079246|ENST00000460284|+|Intron_10||None|2962),(Intron|ENSG00000079246|ENST00000392133|+|Intron_15|c.1478-67A>T|None|2196);DPB=213;EPPR=13.4334;FREQ=1000Genomes:0.9708,0.02915|ALSPAC:0.9997,0.0002595|GnomAD:0.9707,0.02931|TOPMED:0.9675,0.03245|TWINSUK:1,0;GENEINFO=XRCC5:7520;GTI=0;MQMR=60;NS=1;NUMAL…
rs118065748	22	41163959	C	126	T	117	243	2550.56	PASS	0.4815	0.4194	0.5441	NA	EP300	Promoter	3	15	63	7	3.29e-09	1.5e-06	0.0241199	ANNOT=(Promoter|ENSG00000252859|ENST00000517050|+|Promoter||None|100),(Intron|ENSG00000100393|ENST00000635584|+|Intron_1||None|544),(Intron|ENSG00000100393|ENST00000263253|+|Intron_21|c.3730-94C>T|None|7242),(Intron|ENSG00000100393|ENST00000674155|+|Intron_20|c.3652-94C>T|None|7164),(Intron|ENSG00000100393|ENST00000703544|+|Intron_20|c.17197C>T|None|1902);DPB=244;EPPR=9.90386;FREQ=1000Genomes:0.9…
rs752113779	8	68217668	G	314	A	270	584	6203.63	PASS	0.4623	0.4223	0.5029	G1553R	PREX2	Non-coding RNA	4	15	62	7	1.42e-08	5.17e-06	0.0323883	ANNOT=(Non-coding RNA|ENSG00000046889|ENST00000520235|+|Exon_4||None|566),(Missense|ENSG00000046889|ENST00000288368|+|Exon_38|c.4657G>A|G1553R|4656);DPB=587;EPPR=4.36574;FREQ=ExAC:1,3.321e-05|GnomAD:1,3.227e-05|GnomAD_exomes:1,2.442e-05|TOPMED:1,3.186e-05;GENEINFO=PREX2:80243;GTI=0;MQMR=60;NS=1;NUMALT=1;ODDS=1428.44;PAIREDR=0.958599;PQR=0;PRO=0;QR=10462;RO=314;RPPR=112.801;RS=752113779;SRF=172;SR…
rs148590073	11	108235708	A	131	G	98	229	2007.79	PASS	0.4279	0.3656	0.4927	I124V	ATM	Non-coding RNA	0	10	66	12	1.43e-07	2.38e-05	0	ANNOT=(Non-coding RNA|ENSG00000149311|ENST00000684061|+|Exon_5||None|2529),(Intron|ENSG00000149311|ENST00000684179|+|Intron_4||None|2243),(Missense|ENSG00000149311|ENST00000601453|+|Exon_6|c.370A>G|I124V|369),(Non-coding RNA|ENSG00000149311|ENST00000682956|+|Exon_5||None|2353),(Missense|ENSG00000149311|ENST00000684037|+|Exon_5|c.370A>G|I124V|369),(Missense|ENSG00000149311|ENST00000684029|+|Exon_5…
rs140427340	12	49041757	G	401	A	327	728	7555.46	PASS	0.4492	0.4134	0.4855	NA	KMT2D	Promoter	0	10	66	12	1.43e-07	2.38e-05	0	ANNOT=(Promoter|ENSG00000167548|ENST00000689143|-|Promoter||None|2151),(Intron|ENSG00000167548|ENST00000650290|-|Intron_8|c.976-52C>T|None|1025),(Intron|ENSG00000167548|ENST00000689944|-|Intron_2|c.297-52C>T|None|2475),(Promoter|ENSG00000167548|ENST00000550356|-|Promoter||None|445),(Intron|ENSG00000167548|ENST00000689060|-|Intron_2|c.297-52C>T|None|2385),(Promoter|ENSG00000167548|ENST00000549743|…
rs1433046047	16	89769736	G	130	C	93	223	1763.01	PASS	0.417	0.3543	0.4826	NA	FANCA	Promoter	0	10	66	12	1.43e-07	2.38e-05	0	ANNOT=(Promoter|ENSG00000187741|ENST00000567988|-|Promoter||None|325),(3-prime UTR|ENSG00000187741|ENST00000567205|-|Exon_26|c.100C>G|None|2505),(Promoter|ENSG00000187741|ENST00000563510|-|Promoter||None|151),(Intron|ENSG00000187741|ENST00000696276|-|Intron_26||None|3025),(Promoter|ENSG00000187741|ENST00000563318|-|Promoter||None|229),(Promoter|ENSG00000187741|ENST00000561660|-|Promoter||None|545…
rs764863340	19	2226734	C	289	G	287	576	6778.26	PASS	0.4983	0.4576	0.539	L285V	DOT1L	Missense	4	14	62	8	9.86e-08	2.38e-05	0.0393203	ANNOT=(Missense|ENSG00000104885|ENST00000457590|+|Exon_4|c.853C>G|L285V|852),(Missense|ENSG00000104885|ENST00000398665|+|Exon_27|c.4213C>G|L1405V|4212),(Missense|ENSG00000104885|ENST00000686010|+|Exon_27|c.4213C>G|L1405V|4212);DPB=576;EPPR=15.6409;FREQ=GnomAD_exomes:0.9999,.,1.064e-05,9.579e-05|TOPMED:1,1.593e-05,.,7.964e-06;GENEINFO=DOT1L:84444;GTI=0;MQMR=59.9689;NS=1;NUMALT=1;ODDS=1560.75;PAIRE…
rs202067044	2	91963641	A	310	G	70	380	1210.73	PASS	0.1842	0.1485	0.2263	NA	LOC141670448	Unknown	0	10	66	12	1.43e-07	2.38e-05	0	DPB=396;EPPR=3.26247;FREQ=GnomAD:0.6894,0.3106;GTI=0;MQMR=48.7645;NS=1;NUMALT=1;ODDS=182.701;PAIREDR=0.977419;PQR=0;PRO=0;QR=10376;RO=310;RPPR=235.036;RS=202067044;SRF=138;SRP=11.1078;SRR=172;SSR=0;VC=SNV;dbSNPBuildID=137;COMMON;GNO;DP=9875;AB=0.21021;ABP=245.909;AF=0.5;AO=70;AlleleFrequency=0.22;CIGAR=1X;DPRA=0;EPP=10.9517;LEN=1;MEANALT=1;MQM=36.5;PAIRED=1;PAO=0;PQA=0;QA=2350;RPL=32;RPP=4.12706;…
rs20553	22	41127522	C	5	T	273	278	8090.52	PASS	0.982	0.9586	0.9923	P276S	EP300	Synonymous	0	10	66	12	1.43e-07	2.38e-05	0	ANNOT=(Synonymous|ENSG00000100393|ENST00000263253|+|Exon_4|c.942C>T|None|941),(Promoter|ENSG00000100393|ENST00000634690|+|Promoter||None|559),(Non-coding RNA|ENSG00000100393|ENST00000634860|+|Exon_2||None|428),(Missense|ENSG00000100393|ENST00000703545|+|Exon_3|c.826C>T|P276S|825),(Synonymous|ENSG00000100393|ENST00000674155|+|Exon_4|c.942C>T|None|941),(Synonymous|ENSG00000100393|ENST00000703544|+|…
rs112236653	12	49050016	G	349	A	403	752	9707.27	PASS	0.5359	0.5002	0.5713	P1191L	KMT2D	Promoter	2	12	64	10	2.21e-07	3.1e-05	0.0279205	ANNOT=(Promoter|ENSG00000167548|ENST00000686968|-|Promoter||None|621),(Promoter|ENSG00000167548|ENST00000688095|-|Promoter||None|1137),(Missense|ENSG00000167548|ENST00000685166|-|Exon_11|c.3572C>T|P1191L|3571),(Missense|ENSG00000167548|ENST00000692637|-|Exon_11|c.3572C>T|P1191L|3571),(Missense|ENSG00000167548|ENST00000301067|-|Exon_12|c.3572C>T|P1191L|3571),(Missense|ENSG00000167548|ENST000006835…
rs112004833	19	2223243	C	116	T	99	215	2116.14	PASS	0.4605	0.3951	0.5272	NA	DOT1L	Intron	2	12	64	10	2.21e-07	3.1e-05	0.0279205	ANNOT=(Intron|ENSG00000104885|ENST00000457590|+|Intron_1|c.32-38C>T|None|1959),(Intron|ENSG00000104885|ENST00000398665|+|Intron_24|c.3392-38C>T|None|4611),(Intron|ENSG00000104885|ENST00000686010|+|Intron_24|c.3392-38C>T|None|5214);DPB=215;EPPR=7.80251;FREQ=1000Genomes:0.9996,.,0.0003994|Estonian:0.9913,.,0.008705|GnomAD:0.9977,.,0.002305|GoESP:0.9989,.,0.001141|TOPMED:0.999,.,0.0009875;GENEINFO=D…
rs111924728	12	49043970	G	144	A	250	394	6824.24	PASS	0.6345	0.5859	0.6806	A10V	KMT2D	Promoter	2	11	64	11	1.3e-06	0.000157624	0.0332868	ANNOT=(Promoter|ENSG00000167548|ENST00000689143|-|Promoter||None|2151),(Missense|ENSG00000167548|ENST00000650290|-|Exon_1|c.29C>T|A10V|28),(3-prime UTR|ENSG00000167548|ENST00000688095|-|Exon_10|c.261C>T|None|1137),(Promoter|ENSG00000167548|ENST00000689944|-|Promoter||None|2475),(Promoter|ENSG00000167548|ENST00000550356|-|Promoter||None|445),(Promoter|ENSG00000167548|ENST00000689060|-|Promoter||No…
rs111943232	15	20290033	A	382	C	69	451	3144.9	PASS	0.153	0.1227	0.1891	NA	CHEK2P2	Intron	2	11	64	11	1.3e-06	0.000157624	0.0332868	ANNOT=(Intron|ENSG00000290857|ENST00000566448|+|Intron_3||None|670),(Intron|ENSG00000259156|ENST00000554701|+|Intron_3||None|672),(Intron|ENSG00000290857|ENST00000555186|+|Intron_4||None|864);DPB=469;EPPR=4.85207;FREQ=GnomAD:0.9685,0.03147;GTI=0;MQMR=47.1257;NS=1;NUMALT=1;ODDS=145.357;PAIREDR=0.965969;PQR=0;PRO=0;PSEUDOGENEINFO=CHEK2P2:646096;QR=12888;RO=382;RPPR=330.437;RS=111943232;SRF=215;SRP=…
rs10254120	7	6005996	C	139	T	234	373	17659.6	PASS	0.6273	0.5772	0.6749	R20Q	PMS2	Non-coding RNA	59	8	7	14	2.66e-06	0.000303733	14.0762	ANNOT=(Non-coding RNA|ENSG00000122512|ENST00000699931|-|Exon_2||None|3252),(Non-coding RNA|ENSG00000122512|ENST00000699769|-|Exon_2||None|1182),(Promoter|ENSG00000106305|ENST00000415999|+|Promoter||None|144),(Promoter|ENSG00000106305|ENST00000395236|+|Promoter||None|753),(Non-coding RNA|ENSG00000122512|ENST00000699770|-|Exon_2||None|561),(Promoter|ENSG00000106305|ENST00000223029|+|Promoter||None|…
rs2304189	19	40236413	T	1	C	485	486	27204.5	PASS	0.9979	0.9884	0.9996	NA	AKT2	Intron	43	2	23	20	3.85e-06	0.000412586	18.0957	ANNOT=(Intron|ENSG00000105221|ENST00000580878|-|Intron_2||None|709),(Intron|ENSG00000105221|ENST00000391845|-|Intron_4||None|636),(Intron|ENSG00000105221|ENST00000578310|-|Intron_1|c.76-28A>G|None|158),(Intron|ENSG00000105221|ENST00000578615|-|Intron_6|c.712-28A>G|None|1188),(Intron|ENSG00000105221|ENST00000480878|-|Intron_3||None|506),(Intron|ENSG00000105221|ENST00000579047|-|Intron_8|c.647-28A>…
rs137949511	1	205659488	C	308	T	356	664	8123.46	PASS	0.5361	0.4981	0.5738	V470I	SLC45A3	Missense	0	8	66	14	4.97e-06	0.000504121	0	ANNOT=(Missense|ENSG00000158715|ENST00000367145|-|Exon_5|c.1408G>A|V470I|1407),(Non-coding RNA|ENSG00000158715|ENST00000460934|-|Exon_3||None|2448);DPB=632;EPPR=13.1908;FREQ=1000Genomes:0.9958,0.004193|ALSPAC:0.9896,0.01038|Estonian:0.9953,0.004687|ExAC:0.9931,0.006854|GnomAD:0.9945,0.005499|GnomAD_exomes:0.9931,0.00687|GoESP:0.9934,0.006614|TOPMED:0.9935,0.006467|TWINSUK:0.9935,0.006472;GENEINFO…
rs35335654	13	32339525	A	131	G	110	241	2490.12	PASS	0.4564	0.3947	0.5195	I1724V	BRCA2	Missense	6	13	60	9	5.41e-06	0.000519073	0.0725128	ANNOT=(Missense|ENSG00000139618|ENST00000614259|+|Exon_10|c.5170A>G|I1724V|5169),(Missense|ENSG00000139618|ENST00000680887|+|Exon_11|c.5170A>G|I1724V|5169),(Missense|ENSG00000139618|ENST00000544455|+|Exon_11|c.5170A>G|I1724V|5169),(Missense|ENSG00000139618|ENST00000380152|+|Exon_11|c.5170A>G|I1724V|5169);CLNACC=.,RCV000082938.4|RCV000131376.3|RCV000160227.6|RCV000206856.5|RCV000587993.1|RCV000677…
rs2307186	19	43575439	C	316	A	231	547	7426.61	PASS	0.4223	0.3816	0.4641	R7L	XRCC1	Intron	48	4	18	18	9.66e-06	0.000880669	11.6095	ANNOT=(Intron|ENSG00000073050|ENST00000598165|-|Intron_1|c.74-437G>T|None|876),(Promoter|ENSG00000234465|ENST00000244321|+|Promoter||None|764),(Promoter|ENSG00000234465|ENST00000612042|+|Promoter||None|684),(Non-coding RNA|ENSG00000269583|ENST00000600242|+|Exon_2||None|546),(Promoter|ENSG00000234465|ENST00000599207|+|Promoter||None|612),(Non-coding RNA|ENSG00000073050|ENST00000594511|-|Exon_1||No…
rs115140808	1	204424953	C	446	T	463	909	11126.6	PASS	0.5094	0.4769	0.5417	V1602I	PPP1R15B-AS1	Intron	0	7	66	15	2.69e-05	0.00213046	0	ANNOT=(Intron|ENSG00000133056|ENST00000683234|-|Intron_29||None|5237),(Missense|ENSG00000133056|ENST00000367187|-|Exon_34|c.4804G>A|V1602I|4803),(Missense|ENSG00000133056|ENST00000684373|-|Exon_33|c.4804G>A|V1602I|4803),(Missense|ENSG00000133056|ENST00000424712|-|Exon_35|c.4720G>A|V1574I|4719),(Intron|ENSG00000226330|ENST00000443515|+|Intron_1||None|486);DPB=912;EPPR=19.3888;FREQ=1000Genomes:0.99…
rs61761197	14	104773810	C	121	T	109	230	2274.33	PASS	0.4739	0.4103	0.5383	NA	AKT1	Intron	0	7	66	15	2.69e-05	0.00213046	0	ANNOT=(Intron|ENSG00000142208|ENST00000684058|-|Intron_1||None|1945),(Intron|ENSG00000142208|ENST00000683722|-|Intron_8|c.702+102G>A|None|1440),(Intron|ENSG00000142208|ENST00000544168|-|Intron_6||None|1564),(Promoter|ENSG00000142208|ENST00000556836|-|Promoter||None|592),(Intron|ENSG00000142208|ENST00000682269|-|Intron_9||None|2587),(Intron|ENSG00000142208|ENST00000554848|-|Intron_8|c.702+102G>A|N…
rs75603675	21	41507982	C	142	A	101	243	6807.76	PASS	0.4156	0.3555	0.4784	G8V	TMPRSS2	Missense	0	7	66	15	2.69e-05	0.00213046	0	ANNOT=(Missense|ENSG00000184012|ENST00000398585|-|Exon_1|c.23G>T|G8V|22),(Promoter|ENSG00000184012|ENST00000455813|-|Promoter||None|238),(Intron|ENSG00000184012|ENST00000463138|-|Intron_1||None|217),(Intron|ENSG00000184012|ENST00000424093|-|Intron_1|c.-9849G>T|None|1356),(Intron|ENSG00000184012|ENST00000454499|-|Intron_2|c.-9849G>T|None|1476),(5-prime UTR|ENSG00000184012|ENST00000458356|-|Exon_1|…
rs115330656	1	11213386	G	366	A	442	808	10480.1	PASS	0.547	0.5126	0.581	NA	MTOR	Intron	65	14	1	8	3.78e-05	0.00229879	35.0694	ANNOT=(Intron|ENSG00000198793|ENST00000703142|-|Intron_20|c.131C>T|None|2955),(Intron|ENSG00000198793|ENST00000703118|-|Intron_21|c.3285+13C>T|None|4521),(Intron|ENSG00000198793|ENST00000361445|-|Intron_21|c.3285+13C>T|None|7647),(Intron|ENSG00000198793|ENST00000703140|-|Intron_19|c.3072+13C>T|None|7434),(Intron|ENSG00000198793|ENST00000703141|-|Intron_21|c.3285+13C>T|None|4770);DPB=756;EPPR=12.5…
rs11539945	12	6200432	C	149	T	97	246	3769.4	PASS	0.3943	0.3353	0.4566	NA	CD9	5-prime UTR	65	14	1	8	3.78e-05	0.00229879	35.0694	ANNOT=(5-prime UTR|ENSG00000010278|ENST00000382518|+|Exon_2|c.-68C>T|None|684),(5-prime UTR|ENSG00000010278|ENST00000536586|+|Exon_1|c.-68C>T|None|810),(Promoter|ENSG00000010278|ENST00000382515|+|Promoter||None|477),(Promoter|ENSG00000010278|ENST00000645565|+|Promoter||None|477),(Promoter|ENSG00000010278|ENST00000678719|+|Promoter||None|1847),(Promoter|ENSG00000010278|ENST00000538418|+|Promoter||…
rs553145380	16	89739064	A	176	C	183	359	4313.2	PASS	0.5097	0.4582	0.5611	N129K	FANCA	Intron	1	8	65	14	3.78e-05	0.00229879	0.0285149	ANNOT=(Intron|ENSG00000187741|ENST00000564870|-|Intron_4|c.368+69T>G|None|460),(Intron|ENSG00000187741|ENST00000567510|-|Intron_24|c.39296T>G|None|303),(Intron|ENSG00000187741|ENST00000567879|-|Intron_5|c.541+74T>G|None|642),(Intron|ENSG00000187741|ENST00000696291|-|Intron_36|c.66272T>G|None|579),(Intron|ENSG00000187741|ENST00000696275|-|Intron_42|c.60104T>G|None|891),(Intron|ENSG00000187741|ENST…
rs16942	17	43091983	T	668	C	913	1581	29538.8	PASS	0.5775	0.553	0.6016	K1183R	BRCA1	Intron	2	9	64	13	3.47e-05	0.00229879	0.0475044	ANNOT=(Intron|ENSG00000012048|ENST00000591534|-|Intron_1|c.-17505A>G|None|1062),(Intron|ENSG00000012048|ENST00000700182|-|Intron_9|c.708-951A>G|None|1632),(Promoter|ENSG00000012048|ENST00000412061|-|Promoter||None|1312),(Missense|ENSG00000012048|ENST00000354071|-|Exon_10|c.3548A>G|K1183R|3547),(Promoter|ENSG00000012048|ENST00000461574|-|Promoter||None|726),(Intron|ENSG00000012048|ENST00000491747|…
rs2295764	20	32437360	A	117	G	103	220	10644.7	PASS	0.4682	0.4034	0.5341	NA	ASXL1	Non-coding RNA	47	4	19	18	3.03e-05	0.00229879	10.7892	ANNOT=(Non-coding RNA|ENSG00000171456|ENST00000647223|+|Exon_4||None|8056),(3-prime UTR|ENSG00000171456|ENST00000306058|+|Exon_12|c.25A>G|None|4608),(3-prime UTR|ENSG00000171456|ENST00000646985|+|Exon_12|c.25A>G|None|4440),(3-prime UTR|ENSG00000171456|ENST00000375687|+|Exon_13|c.25A>G|None|4623),(3-prime UTR|ENSG00000171456|ENST00000620121|+|Exon_13|c.25A>G|None|4623),(3-prime UTR|ENSG00000171456…
rs112238761	21	10516456	A	205	T	64	269	869.019	PASS	0.2379	0.1909	0.2923	NA	KIR3DL1	Intron	2	9	64	13	3.47e-05	0.00229879	0.0475044	ANNOT=(Intron|ENSG00000273840|ENST00000612267|+|Intron_11||None|3336);DPB=269;EPPR=3.10563;FREQ=1000Genomes:0.529,.,0.471|GnomAD:0.9902,.,0.009839;GTI=0;MQMR=53.8244;NS=1;NUMALT=1;ODDS=200.099;PAIREDR=0.970732;PQR=0;PRO=0;QR=6776;RO=205;RPPR=196.059;RS=112238761;SRF=85;SRP=15.9862;SRR=120;SSR=0;VC=SNV;ccds_id=---;dbSNPBuildID=132;gene_biotype=lncRNA;gene_id=ENSG00000273840;gene_name=---;gene_sour…
rs7051453	X	71141423	C	0	T	343	343	16327.6	PASS	1	0.9889	1	NA	MED12	Promoter	2	9	64	13	3.47e-05	0.00229879	0.0475044	ANNOT=(Promoter|ENSG00000196338|ENST00000689968|+|Promoter||None|2205),(Promoter|ENSG00000196338|ENST00000692338|+|Promoter||None|2133),(Promoter|ENSG00000196338|ENST00000690293|+|Promoter||None|138),(Promoter|ENSG00000196338|ENST00000690133|+|Promoter||None|2133),(Promoter|ENSG00000196338|ENST00000374051|+|Promoter||None|2484),(Promoter|ENSG00000196338|ENST00000688566|+|Promoter||None|2193),(Pro…
rs41736	7	116795714	C	1	T	435	436	26855.1	PASS	0.9977	0.9871	0.9996	NA	MET	Synonymous	39	2	27	20	4.22e-05	0.00248545	14.0507	ANNOT=(Synonymous|ENSG00000105976|ENST00000397752|+|Exon_20|c.3858C>T|None|3857),(Synonymous|ENSG00000105976|ENST00000318493|+|Exon_20|c.3912C>T|None|3911);CLNACC=.,.,RCV000079492.6|RCV000162950.1|RCV000351242.2|RCV000589523.1;CLNDISDB=.,.,MedGen:CN169374|MedGen:C0027672|MeSH:D002292/MedGen:C0007134/Orphanet:47044/OMIM:605074/Human_Phenotype_Ontology:HP:0005584/Human_Phenotype_Ontology:HP:0006720…
rs112265291	8	23682935	C	159	A	183	342	4301.16	PASS	0.5351	0.4821	0.5873	NA	NKX3-1	5-prime UTR	45	4	21	18	5.32e-05	0.00303452	9.37233	ANNOT=(5-prime UTR|ENSG00000167034|ENST00000380871|-|Exon_1|c.-46G>T|None|702),(Promoter|ENSG00000167034|ENST00000523261|-|Promoter||None|477);DPB=343;EPPR=3.02396;FREQ=1000Genomes:0.9964,0.003594|ALSPAC:0.993,0.007006|Estonian:0.9998,0.0002232|ExAC:1,0|GnomAD:0.9969,0.003053|GnomAD_exomes:0.9942,0.005782|TOPMED:0.9951,0.004898|TWINSUK:0.993,0.007012;GENEINFO=NKX3-1:4824|LOC107986930:107986930;GT…
rs73302197	12	49040963	G	253	A	238	491	5660.76	PASS	0.4847	0.4408	0.5289	NA	KMT2D	Synonymous	4	10	62	12	7.77e-05	0.00416827	0.0807936	ANNOT=(Synonymous|ENSG00000167548|ENST00000689143|-|Exon_1|c.480C>T|None|479),(Promoter|ENSG00000167548|ENST00000650290|-|Promoter||None|1025),(Nonsense|ENSG00000167548|ENST00000689944|-|Exon_4|c.916C>T|R306*|915),(Promoter|ENSG00000167548|ENST00000550356|-|Promoter||None|445),(Nonsense|ENSG00000167548|ENST00000689060|-|Exon_4|c.826C>T|R276*|825),(Promoter|ENSG00000167548|ENST00000549743|-|Promot…
rs370484448	17	39511517	T	113	A	98	211	2101.88	PASS	0.4645	0.3984	0.5318	NA	CDK12	Intron	4	10	62	12	7.77e-05	0.00416827	0.0807936	ANNOT=(Intron|ENSG00000167258|ENST00000584632|+|Intron_7|c.2665-12T>A|None|3604),(Intron|ENSG00000167258|ENST00000430627|+|Intron_7|c.2668-12T>A|None|4443),(Intron|ENSG00000167258|ENST00000447079|+|Intron_7|c.2668-12T>A|None|4470);DPB=211;EPPR=4.56684;FREQ=1000Genomes:0.999,0.0009984|ExAC:0.9993,0.0007107|GnomAD:0.9978,0.002162|GnomAD_exomes:0.9993,0.0006728|GoESP:0.9972,0.002768|TOPMED:0.9973,0.…
rs17229137	1	11259509	T	138	C	101	239	2553.17	PASS	0.4226	0.3617	0.486	NA	MTOR	Promoter	25	19	41	3	0.000134685	0.00492408	0.0988738	ANNOT=(Promoter|ENSG00000198793|ENST00000703132|-|Promoter||None|3188),(Intron|ENSG00000198793|ENST00000703143|-|Intron_1|c.-100A>G|None|1541),(Intron|ENSG00000198793|ENST00000703142|-|Intron_1|c.-100A>G|None|2955),(Intron|ENSG00000198793|ENST00000703118|-|Intron_1|c.-100A>G|None|4521),(Intron|ENSG00000198793|ENST00000361445|-|Intron_1|c.-100A>G|None|7647),(Intron|ENSG00000198793|ENST00000703140|…
rs202224624	1	243646076	G	104	A	121	225	2662.92	PASS	0.5378	0.4725	0.6017	NA	AKT3	Intron	0	6	66	16	0.00013768	0.00492408	0	ANNOT=(Intron|ENSG00000117020|ENST00000680118|-|Intron_3|c.286-39C>T|None|1437),(Intron|ENSG00000117020|ENST00000552631|-|Intron_4||None|557),(Intron|ENSG00000117020|ENST00000680056|-|Intron_2|c.160-39C>T|None|1311),(Intron|ENSG00000117020|ENST00000492957|-|Intron_3|c.286-39C>T|None|741),(Intron|ENSG00000117020|ENST00000681794|-|Intron_3|c.286-39C>T|None|885),(Intron|ENSG00000117020|ENST000006725…
rs3092904	13	48477345	T	118	A	93	211	6863.48	PASS	0.4408	0.3754	0.5082	NA	RB1	Intron	0	6	66	16	0.00013768	0.00492408	0	ANNOT=(Intron|ENSG00000139687|ENST00000484879|+|Intron_1||None|1097),(Intron|ENSG00000139687|ENST00000531171|+|Intron_2||None|658),(Intron|ENSG00000139687|ENST00000643064|+|Intron_1|c.194+95902T>A|None|329),(Intron|ENSG00000139687|ENST00000267163|+|Intron_25|c.2665-10T>A|None|2784),(Intron|ENSG00000139687|ENST00000650461|+|Intron_25|c.2665-10T>A|None|2769);CLNACC=.,RCV000078639.7|RCV000262633.1|R…
rs45475405	14	103699282	C	218	T	493	711	11564.6	PASS	0.6934	0.6585	0.7262	NA	KLC1	Intron	0	6	66	16	0.00013768	0.00492408	0	ANNOT=(Intron|ENSG00000126214|ENST00000557686|+|Intron_2|c.5667C>T|None|130),(Intron|ENSG00000126215|ENST00000554811|-|Intron_3||None|3668),(Intron|ENSG00000126215|ENST00000554774|-|Intron_2||None|510),(Intron|ENSG00000126215|ENST00000554974|-|Intron_2|c.159+82G>A|None|423),(Promoter|ENSG00000126215|ENST00000555451|-|Promoter||None|409),(Promoter|ENSG00000126215|ENST00000555832|-|Promoter||None|6…
rs139263054	14	103706433	T	243	G	268	511	6034.15	PASS	0.5245	0.4811	0.5674	NA	KLC1	Intron	0	6	66	16	0.00013768	0.00492408	0	ANNOT=(Intron|ENSG00000126215|ENST00000554811|-|Intron_1||None|3668),(Intron|ENSG00000126215|ENST00000553807|-|Intron_2||None|568),(Intron|ENSG00000126215|ENST00000553361|-|Intron_5|c.408-58A>C|None|450),(Intron|ENSG00000126215|ENST00000557439|-|Intron_6|c.408-58A>C|None|450),(Promoter|ENSG00000126215|ENST00000554774|-|Promoter||None|510),(Intron|ENSG00000126215|ENST00000554974|-|Intron_1|c.-6911…
rs71466675	15	20285267	G	265	T	216	481	4510.52	PASS	0.4491	0.4052	0.4937	NA	CHEK2P2	Non-coding RNA	47	5	19	17	0.000106163	0.00492408	8.17993	ANNOT=(Non-coding RNA|ENSG00000290857|ENST00000566448|+|Exon_3||None|670),(Non-coding RNA|ENSG00000259156|ENST00000554701|+|Exon_3||None|672),(Non-coding RNA|ENSG00000290857|ENST00000555186|+|Exon_4||None|864);DPB=355;EPPR=67.9168;FREQ=GnomAD:0.9745,0.02555;GTI=0;MQMR=45.9283;NS=1;NUMALT=1;ODDS=250.059;PAIREDR=0.973585;PQR=0;PRO=0;PSEUDOGENEINFO=CHEK2P2:646096;QR=8910;RO=265;RPPR=396.014;RS=71466…
rs7161941	15	40728853	T	108	A	132	240	7156.68	PASS	0.55	0.4868	0.6117	NA	RAD51	Intron	47	5	19	17	0.000106163	0.00492408	8.17993	ANNOT=(Intron|ENSG00000051180|ENST00000532743|+|Intron_7|c.644+29T>A|None|1017),(Intron|ENSG00000051180|ENST00000531277|+|Intron_5|c.19754T>A|None|300),(Intron|ENSG00000051180|ENST00000382643|+|Intron_7|c.647+29T>A|None|1020),(Intron|ENSG00000051180|ENST00000525066|+|Intron_6|c.125T>A|None|453),(Intron|ENSG00000051180|ENST00000645673|+|Intron_7|c.647+29T>A|None|1020),(Intron|ENSG00000051180|ENST0…
rs45459694	19	2199785	C	118	T	107	225	2000.32	PASS	0.4756	0.4113	0.5407	NA	DOT1L	Intron	0	6	66	16	0.00013768	0.00492408	0	ANNOT=(Intron|ENSG00000104885|ENST00000398665|+|Intron_7|c.653-99C>T|None|4611),(Intron|ENSG00000104885|ENST00000452696|+|Intron_7|c.581-99C>T|None|624),(Intron|ENSG00000104885|ENST00000686010|+|Intron_7|c.653-99C>T|None|5214);DPB=226;EPPR=88.1026;FREQ=1000Genomes:0.9948,.,0.005192|ALSPAC:0.9894,.,0.01064|Estonian:0.9978,.,0.002232|GnomAD:0.9938,3.247e-05,0.006169|TOPMED:0.9914,.,0.008633|TWINSUK…
rs1190316348	22	10752930	A	225	C	45	270	129.732	PASS	0.1667	0.127	0.2157	NA	LOC1190316348	Unknown	0	6	66	16	0.00013768	0.00492408	0	DPB=271;EPPR=46.3336;GENEINFO=LOC105379418:105379418;GTI=0;MQMR=43.4622;NS=1;NUMALT=1;ODDS=29.872;PAIREDR=0.986667;PQR=0;PRO=0;QR=7440;RO=225;RPPR=144.31;RS=1190316348;SRF=75;SRP=57.2971;SRR=150;SSR=0;VC=SNV;dbSNPBuildID=151;DP=271;AB=0.166052;ABP=265.518;AF=0.5;AO=45;AlleleFrequency=0.17;CIGAR=1X;DPRA=0;EPP=11.1654;LEN=1;MEANALT=2;MQM=43.5333;PAIRED=0.977778;PAO=0;PQA=0;QA=1522;RPL=30;RPP=13.867…
rs142288817	22	41168570	C	220	T	269	489	6320.8	PASS	0.5501	0.5058	0.5936	NA	EP300	Promoter	0	6	66	16	0.00013768	0.00492408	0	ANNOT=(Promoter|ENSG00000252859|ENST00000517050|+|Promoter||None|100),(Non-coding RNA|ENSG00000100393|ENST00000635584|+|Exon_4||None|544),(Synonymous|ENSG00000100393|ENST00000263253|+|Exon_24|c.3996C>T|None|3995),(Synonymous|ENSG00000100393|ENST00000674155|+|Exon_23|c.3918C>T|None|3917),(3-prime UTR|ENSG00000100393|ENST00000703544|+|Exon_23|c.21808C>T|None|1902);DPB=490;EPPR=4.43163;FREQ=ALSPAC:0…
rs140853140	7	116763029	G	135	C	101	236	2046.93	PASS	0.428	0.3665	0.4917	NA	MET	Intron	32	1	34	21	0.000110548	0.00492408	19.2778	ANNOT=(Intron|ENSG00000105976|ENST00000397752|+|Intron_10|c.2366-21G>C|None|4170),(Intron|ENSG00000105976|ENST00000422097|+|Intron_2|c.206-21G>C|None|642),(Intron|ENSG00000105976|ENST00000436117|+|Intron_8|c.2266-21G>C|None|2292),(Intron|ENSG00000105976|ENST00000318493|+|Intron_10|c.2420-21G>C|None|4224);DPB=236;EPPR=5.72866;FREQ=1000Genomes:0.9996,.,0.0003994|ALSPAC:0.9953,.,0.00467|Estonian:0.9…
Unknown9	7	152149120	C	197	G	189	386	4443.32	PASS	0.4896	0.4401	0.5394	M3439I	KMT2C	Missense	25	19	41	3	0.000134685	0.00492408	0.0988738	ANNOT=(Missense|ENSG00000055609|ENST00000683200|-|Exon_38|c.10317G>C|M3439I|10316),(Missense|ENSG00000055609|ENST00000684649|-|Exon_12|c.3452G>C|*1151S|3451),(Promoter|ENSG00000055609|ENST00000679567|-|Promoter||None|1222),(Missense|ENSG00000055609|ENST00000684069|-|Exon_9|c.1224G>C|M408I|1223),(Promoter|ENSG00000055609|ENST00000684391|-|Promoter||None|1679),(Non-coding RNA|ENSG00000055609|ENST00…
rs111348506	7	74894220	A	246	G	91	337	190.293	PASS	0.27	0.2254	0.3198	NA	LOC116348506	Promoter	0	6	66	16	0.00013768	0.00492408	0	ANNOT=(Promoter|ENSG00000277072|ENST00000622110|-|Promoter||None|1017),(Promoter|ENSG00000290833|ENST00000622215|-|Promoter||None|1026),(Promoter|ENSG00000239069|ENST00000459002|+|Promoter||None|102),(Non-coding RNA|ENSG00000123965|ENST00000398065|+|Exon_1||None|516),(Promoter|ENSG00000290833|ENST00000611766|-|Promoter||None|1047),(Promoter|ENSG00000290833|ENST00000618922|-|Promoter||None|975),(P…
rs2272650	8	133254727	C	117	G	101	218	13177.2	PASS	0.4633	0.3983	0.5296	NA	NDRG1	Promoter	0	6	66	16	0.00013768	0.00492408	0	ANNOT=(Promoter|ENSG00000104419|ENST00000675172|-|Promoter||None|78),(Intron|ENSG00000104419|ENST00000676222|-|Intron_1|c.63-132G>C|None|118),(Promoter|ENSG00000104419|ENST00000676022|-|Promoter||None|92),(Intron|ENSG00000104419|ENST00000676124|-|Intron_1||None|84),(Intron|ENSG00000104419|ENST00000674925|-|Intron_1|c.140-132G>C|None|195),(Intron|ENSG00000104419|ENST00000676444|-|Intron_7||None|77…
rs71526287	8	133296615	A	123	C	87	210	1640.92	PASS	0.4143	0.3498	0.4819	NA	NDRG1	Promoter	47	5	19	17	0.000106163	0.00492408	8.17993	ANNOT=(Promoter|ENSG00000104419|ENST00000522738|-|Promoter||None|501),(Intron|ENSG00000104419|ENST00000675983|-|Intron_1|c.-12304T>G|None|63),(Intron|ENSG00000104419|ENST00000674804|-|Intron_1|c.-12304T>G|None|63),(Promoter|ENSG00000104419|ENST00000674839|-|Promoter||None|63),(Intron|ENSG00000104419|ENST00000674605|-|Intron_1|c.-11769T>G|None|171),(Intron|ENSG00000104419|ENST00000523892|-|Intron_…
rs140398032	8	94662380	G	140	T	128	268	2955.97	PASS	0.4776	0.4185	0.5373	NA	ESRP1	Promoter	32	1	34	21	0.000110548	0.00492408	19.2778	ANNOT=(Promoter|ENSG00000104413|ENST00000517556|+|Promoter||None|457),(Intron|ENSG00000104413|ENST00000517610|+|Intron_2|c.166+10G>T|None|1566),(Intron|ENSG00000104413|ENST00000519505|+|Intron_2|c.185+10G>T|None|1504),(Intron|ENSG00000104413|ENST00000522756|+|Intron_2|c.16090G>T|None|118),(Intron|ENSG00000104413|ENST00000358397|+|Intron_5|c.589+10G>T|None|2031),(Intron|ENSG00000104413|ENST0000045…
rs2230018	X	45069832	C	2	A	211	213	10028.4	PASS	0.9906	0.9664	0.9974	D323E	KDM6A	3-prime UTR	0	6	66	16	0.00013768	0.00492408	0	ANNOT=(3-prime UTR|ENSG00000147050|ENST00000676085|+|Exon_14|c.34892C>A|None|453),(Missense|ENSG00000147050|ENST00000414389|+|Exon_5|c.969C>A|D323E|968),(Non-coding RNA|ENSG00000147050|ENST00000675546|+|Exon_2||None|12117),(Missense|ENSG00000147050|ENST00000683021|+|Exon_16|c.2096C>A|T699K|2095),(Non-coding RNA|ENSG00000147050|ENST00000676389|+|Exon_17||None|5780),(Non-coding RNA|ENSG00000147050|…
Unknown21	19	43545976	G	766	A	576	1342	12985.3	PASS	0.4292	0.403	0.4559	NA	XRCC1	Intron	26	19	40	3	0.000150019	0.00526219	0.105279	ANNOT=(Intron|ENSG00000073050|ENST00000543982|-|Intron_12|c.1390-19C>T|None|1806),(Intron|ENSG00000073050|ENST00000262887|-|Intron_13|c.1483-19C>T|None|1899);DPB=1344;EPPR=4.14423;GTI=0;MQMR=60;NS=1;NUMALT=1;ODDS=2989.97;PAIREDR=0.860313;PQR=0;PRO=0;QR=25856;RO=766;RPPR=326.872;SRF=393;SRP=4.14423;SRR=373;ccds_id=CCDS12624;gene_biotype=protein_coding;gene_id=ENSG00000073050;gene_name=XRCC1;gene_s…
rs767393033	20	32434827	G	466	A	437	903	10323.8	PASS	0.4839	0.4515	0.5165	NA	ASXL1	Promoter	64	14	2	8	0.000159379	0.00534458	17.452	ANNOT=(Promoter|ENSG00000171456|ENST00000644168|+|Promoter||None|1466),(Promoter|ENSG00000171456|ENST00000553345|+|Promoter||None|809),(Promoter|ENSG00000171456|ENST00000555564|+|Promoter||None|449),(Non-coding RNA|ENSG00000171456|ENST00000647223|+|Exon_4||None|8056),(Synonymous|ENSG00000171456|ENST00000306058|+|Exon_12|c.2100G>A|None|2099),(Synonymous|ENSG00000171456|ENST00000646985|+|Exon_12|c.…
rs468629	21	10462941	C	151	T	137	288	2691.99	PASS	0.4757	0.4187	0.5333	NA	COMT	Non-coding RNA	2	8	64	14	0.000159379	0.00534458	0.0572999	ANNOT=(Non-coding RNA|ENSG00000187172|ENST00000496773|+|Exon_2||None|2598),(Non-coding RNA|ENSG00000290523|ENST00000470054|+|Exon_4||None|1891);DPB=262;EPPR=3.02468;FREQ=1000Genomes:0.1853,0.003195,0.8115;GENEINFO=BAGE2:85319|LOC105378260:105378260;GTI=0;MQMR=46.596;NS=1;NUMALT=1;ODDS=349.771;PAIREDR=0.986755;PQR=0;PRO=0;QR=5090;RO=151;RPPR=127.388;RS=468629;SRF=67;SRP=7.1663;SRR=84;SSR=1;VC=SNV;…
rs16890946	8	41941187	T	297	C	289	586	8034.99	PASS	0.4932	0.4529	0.5336	I459V	KAT6A	Synonymous	43	4	23	18	0.000161158	0.00534458	8.19957	ANNOT=(Synonymous|ENSG00000083168|ENST00000396930|-|Exon_16|c.2694A>G|None|2693),(Non-coding RNA|ENSG00000083168|ENST00000650495|-|Exon_1||None|6799),(Non-coding RNA|ENSG00000083168|ENST00000648224|-|Exon_1||None|3532),(3-prime UTR|ENSG00000083168|ENST00000649827|-|Exon_16|c.37454A>G|None|1044),(Non-coding RNA|ENSG00000083168|ENST00000418721|-|Exon_8||None|3279),(Synonymous|ENSG00000083168|ENST00…
rs114726348	1	11212262	C	108	T	102	210	2291.38	PASS	0.4857	0.419	0.553	NA	MTOR	Intron	65	15	1	7	0.000180091	0.00566354	28.7875	ANNOT=(Intron|ENSG00000198793|ENST00000703142|-|Intron_22|c.1255G>A|None|2955),(Intron|ENSG00000198793|ENST00000703118|-|Intron_23|c.3561+50G>A|None|4521),(Intron|ENSG00000198793|ENST00000361445|-|Intron_23|c.3561+50G>A|None|7647),(Intron|ENSG00000198793|ENST00000703140|-|Intron_21|c.3348+50G>A|None|7434),(Intron|ENSG00000198793|ENST00000703141|-|Intron_23|c.3561+50G>A|None|4770);DPB=210;EPPR=8.1…
rs77735469	7	152229940	A	612	G	440	1052	14792.7	PASS	0.4183	0.3888	0.4483	Y987H	KMT2C	Missense	1	7	65	15	0.000180091	0.00566354	0.0347373	ANNOT=(Missense|ENSG00000055609|ENST00000684550|-|Exon_18|c.2959T>C|Y987H|2958),(Missense|ENSG00000055609|ENST00000684140|-|Exon_3|c.307T>C|Y103H|306),(Missense|ENSG00000055609|ENST00000683490|-|Exon_18|c.2959T>C|Y987H|2958),(Missense|ENSG00000055609|ENST00000418673|-|Exon_3|c.307T>C|Y103H|306),(Promoter|ENSG00000055609|ENST00000684623|-|Promoter||None|3340),(Missense|ENSG00000055609|ENST00000681…
rs76085823	8	68090562	C	146	G	105	251	2235.48	PASS	0.4183	0.359	0.4801	NA	PREX2	Intron	1	7	65	15	0.000180091	0.00566354	0.0347373	ANNOT=(Intron|ENSG00000046889|ENST00000517617|+|Intron_17||None|3015),(Intron|ENSG00000255206|ENST00000526901|-|Intron_1||None|774),(Intron|ENSG00000046889|ENST00000529398|+|Intron_19||None|3612),(Intron|ENSG00000046889|ENST00000288368|+|Intron_19|c.2115-17C>G|None|4818);DPB=256;EPPR=5.92543;FREQ=1000Genomes:0.976,0.02396,.|ALSPAC:0.9992,0.0007784,.|GnomAD:0.9791,0.02086,.|GnomAD_exomes:0.9913,0.…
rs111706670	7	6747100	C	329	T	425	754	9740.24	PASS	0.5637	0.528	0.5986	NA	LOC110706670	Non-coding RNA	7	11	59	11	0.000253382	0.00783337	0.122716	ANNOT=(Non-coding RNA|ENSG00000290835|ENST00000431453|+|Exon_5||None|792),(Non-coding RNA|ENSG00000187953|ENST00000403974|+|Exon_5||None|1529),(Non-coding RNA|ENSG00000290835|ENST00000486256|+|Exon_12||None|3327);DPB=499;EPPR=12.046;FREQ=1000Genomes:0.9277,.,0.07228|GnomAD:0.9071,.,0.09287;GTI=0;MQMR=44.5866;NS=1;NUMALT=1;ODDS=746.845;PAIREDR=1;PQR=0;PRO=0;PSEUDOGENEINFO=PMS2CL:441194;QR=11082;RO…
rs61758019	1	204424945	G	546	A	488	1034	11207.6	PASS	0.472	0.4417	0.5024	NA	PPP1R15B-AS1	Intron	4	9	62	13	0.000324534	0.00986584	0.0968233	ANNOT=(Intron|ENSG00000133056|ENST00000683234|-|Intron_29||None|5237),(Synonymous|ENSG00000133056|ENST00000367187|-|Exon_34|c.4812C>T|None|4811),(Synonymous|ENSG00000133056|ENST00000684373|-|Exon_33|c.4812C>T|None|4811),(Synonymous|ENSG00000133056|ENST00000424712|-|Exon_35|c.4728C>T|None|4727),(Intron|ENSG00000226330|ENST00000443515|+|Intron_1||None|486);DPB=1035;EPPR=15.4823;FREQ=1000Genomes:0.9…
rs71645981	7	140777956	C	134	G	122	256	3539.86	PASS	0.4766	0.4162	0.5376	NA	BRAF	Intron	38	3	28	19	0.000406361	0.0121509	8.39676	ANNOT=(Intron|ENSG00000157764|ENST00000644120|-|Intron_11||None|3889),(Intron|ENSG00000289788|ENST00000700122|+|Intron_2||None|1427),(Intron|ENSG00000157764|ENST00000644650|-|Intron_6|c.613+35G>C|None|1232),(Intron|ENSG00000157764|ENST00000497784|-|Intron_13|c.30342G>C|None|627),(Intron|ENSG00000157764|ENST00000647434|-|Intron_6|c.560+35G>C|None|822),(Intron|ENSG00000157764|ENST00000479537|-|Intr…
rs79914818	12	49044632	G	141	A	141	282	3275.25	PASS	0.5	0.442	0.558	NA	KMT2D	Promoter	44	5	22	17	0.000443287	0.0130412	6.64107	ANNOT=(Promoter|ENSG00000167548|ENST00000689143|-|Promoter||None|2151),(Promoter|ENSG00000167548|ENST00000650290|-|Promoter||None|1025),(Intron|ENSG00000167548|ENST00000688095|-|Intron_7|c.945-110C>T|None|1137),(Promoter|ENSG00000167548|ENST00000689944|-|Promoter||None|2475),(Promoter|ENSG00000167548|ENST00000550356|-|Promoter||None|445),(Promoter|ENSG00000167548|ENST00000689060|-|Promoter||None|…
rs2294976	22	41168704	C	4	A	358	362	23465.8	PASS	0.989	0.9719	0.9957	NA	EP300	Promoter	3	8	63	14	0.000491877	0.014241	0.0867502	ANNOT=(Promoter|ENSG00000252859|ENST00000517050|+|Promoter||None|100),(Intron|ENSG00000100393|ENST00000635584|+|Intron_4||None|544),(Intron|ENSG00000100393|ENST00000263253|+|Intron_24|c.4027-17C>A|None|7242),(Intron|ENSG00000100393|ENST00000674155|+|Intron_23|c.3949-17C>A|None|7164),(Intron|ENSG00000100393|ENST00000703544|+|Intron_23|c.21942C>A|None|1902);CLNACC=.,RCV000079677.5;CLNDISDB=.,MedGen…
rs1173913789	22	10752838	A	53	G	696	749	29696.2	PASS	0.9292	0.9086	0.9455	NA	LOC1173913789	Unknown	29	1	37	21	0.000524534	0.0149492	16.0852	DPB=749;EPPR=3.05127;GENEINFO=LOC105379418:105379418;GTI=0;MQMR=46.9623;NS=1;NUMALT=1;ODDS=517.602;PAIREDR=0.981132;PQR=0;PRO=0;QR=1692;RO=53;RPPR=3.37904;RS=1173913789;SRF=25;SRP=3.37904;SRR=28;SSR=0;VC=SNV;dbSNPBuildID=151;DP=70978;AB=0.862448;ABP=832.558;AF=0.5;AO=627;AlleleFrequency=0.93;CIGAR=1X;DPRA=0;EPP=77.8482;LEN=1;MEANALT=2;MQM=41.1994;PAIRED=1;PAO=0;PQA=0;QA=21056;RPL=211;RPP=148.554;…
rs772454314	12	49041545	G	593	A	765	1358	18978.1	PASS	0.5633	0.5368	0.5895	NA	KMT2D	Promoter	0	5	66	17	0.000672202	0.0154601	0	ANNOT=(Promoter|ENSG00000167548|ENST00000689143|-|Promoter||None|2151),(Promoter|ENSG00000167548|ENST00000650290|-|Promoter||None|1025),(Intron|ENSG00000167548|ENST00000689944|-|Intron_3|c.348-13C>T|None|2475),(Promoter|ENSG00000167548|ENST00000550356|-|Promoter||None|445),(Intron|ENSG00000167548|ENST00000689060|-|Intron_3|c.348-103C>T|None|2385),(Promoter|ENSG00000167548|ENST00000549743|-|Promot…
rs867449370	15	20291428	T	579	C	154	733	1159.78	PASS	0.2101	0.1822	0.2411	NA	CHEK2P2	Non-coding RNA	0	5	66	17	0.000672202	0.0154601	0	ANNOT=(Non-coding RNA|ENSG00000290857|ENST00000566448|+|Exon_5||None|670),(Non-coding RNA|ENSG00000259156|ENST00000554701|+|Exon_6||None|672),(Non-coding RNA|ENSG00000290857|ENST00000555186|+|Exon_6||None|864);DPB=697;EPPR=3.01405;FREQ=GnomAD:0.9961,0.003931;GTI=0;MQMR=45.1537;NS=1;NUMALT=1;ODDS=130.522;PAIREDR=0.991364;PQR=0;PRO=0;PSEUDOGENEINFO=CHEK2P2:646096;QR=19544;RO=579;RPPR=107.605;RS=867…
rs80357122	17	43093970	C	375	T	263	638	5873.29	PASS	0.4122	0.3747	0.4508	A521T	BRCA1	Intron	2	7	64	15	0.000678076	0.0154601	0.0698744	ANNOT=(Intron|ENSG00000012048|ENST00000591534|-|Intron_1|c.-19492G>A|None|1062),(Missense|ENSG00000012048|ENST00000470026|-|Exon_10|c.1561G>A|A521T|1560),(Missense|ENSG00000012048|ENST00000477152|-|Exon_9|c.1483G>A|A495T|1482),(Missense|ENSG00000012048|ENST00000652672|-|Exon_11|c.1420G>A|A474T|1419),(Intron|ENSG00000012048|ENST00000700182|-|Intron_9|c.706+774G>A|None|1632),(Synonymous|ENSG0000001…
rs142708779	19	40234807	G	128	C	113	241	2931.77	PASS	0.4689	0.4069	0.5319	NA	AKT2	Promoter	0	5	66	17	0.000672202	0.0154601	0	ANNOT=(Promoter|ENSG00000105221|ENST00000580878|-|Promoter||None|709),(3-prime UTR|ENSG00000105221|ENST00000579047|-|Exon_12|c.68C>G|None|1350),(Intron|ENSG00000105221|ENST00000392038|-|Intron_13|c.1366+238C>G|None|1443),(Intron|ENSG00000105221|ENST00000476266|-|Intron_9||None|3309),(Intron|ENSG00000105221|ENST00000311278|-|Intron_11|c.1237+238C>G|None|1314),(Promoter|ENSG00000105221|ENST00000579…
rs1430188627	2	89622278	A	671	T	192	863	2145.54	PASS	0.2225	0.196	0.2514	NA	KMT2CP4	Non-coding RNA	0	5	66	17	0.000672202	0.0154601	0	ANNOT=(Non-coding RNA|ENSG00000283132|ENST00000636037|-|Exon_9||None|1257);DPB=863;EPPR=10.7804;GTI=0;MQMR=39.0343;NS=1;NUMALT=1;ODDS=494.029;PAIREDR=0.99851;PQR=0;PRO=0;QR=22496;RO=671;RPPR=20.2559;RS=1430188627;SRF=330;SRP=3.40188;SRR=341;SSR=0;VC=SNV;ccds_id=---;dbSNPBuildID=151;gene_biotype=unprocessed_pseudogene;gene_id=ENSG00000283132;gene_name=KMT2CP4;gene_source=havana;gene_version=1;prot…
rs3819138	21	41488567	C	192	G	264	456	6302.15	PASS	0.5789	0.5332	0.6234	NA	TMPRSS2	Intron	0	5	66	17	0.000672202	0.0154601	0	ANNOT=(Intron|ENSG00000184012|ENST00000398585|-|Intron_4|c.438-54G>C|None|1587),(Intron|ENSG00000184012|ENST00000678617|-|Intron_3||None|1718),(Intron|ENSG00000184012|ENST00000463138|-|Intron_3||None|217),(Intron|ENSG00000184012|ENST00000424093|-|Intron_4|c.325+940G>C|None|1356),(Intron|ENSG00000184012|ENST00000454499|-|Intron_5|c.327-54G>C|None|1476),(Intron|ENSG00000184012|ENST00000458356|-|Int…
rs132788	22	41663764	G	1	T	1012	1013	44115.1	PASS	0.999	0.9944	0.9998	NA	XRCC6	Synonymous	0	5	66	17	0.000672202	0.0154601	0	ANNOT=(Synonymous|ENSG00000196419|ENST00000359308|+|Exon_12|c.1779G>T|None|1778),(Synonymous|ENSG00000196419|ENST00000405506|+|Exon_11|c.1629G>T|None|1628),(Synonymous|ENSG00000196419|ENST00000405878|+|Exon_13|c.1779G>T|None|1778),(Synonymous|ENSG00000196419|ENST00000402580|+|Exon_13|c.1656G>T|None|1655),(Synonymous|ENSG00000196419|ENST00000360079|+|Exon_13|c.1779G>T|None|1778),(Synonymous|ENSG00…
rs147475396	3	12584994	A	125	G	321	446	7621.21	PASS	0.7197	0.6763	0.7594	NA	MKRN2	Intron	0	5	66	17	0.000672202	0.0154601	0	ANNOT=(Intron|ENSG00000132155|ENST00000686762|-|Intron_15|c.785T>C|None|1458),(Non-coding RNA|ENSG00000132155|ENST00000475353|-|Exon_3||None|5001),(Intron|ENSG00000132155|ENST00000689418|-|Intron_12|c.33521T>C|None|207),(Intron|ENSG00000132155|ENST00000688914|-|Intron_5||None|1174),(Intron|ENSG00000132155|ENST00000689540|-|Intron_13||None|5062),(Intron|ENSG00000132155|ENST00000687505|-|Intron_9||…
rs77208665	3	142555928	T	179	C	167	346	3626.39	PASS	0.4827	0.4305	0.5352	K700E	ATR	Promoter	0	5	66	17	0.000672202	0.0154601	0	ANNOT=(Promoter|ENSG00000175054|ENST00000515863|-|Promoter||None|641),(Non-coding RNA|ENSG00000175054|ENST00000657914|-|Exon_7||None|4678),(3-prime UTR|ENSG00000175054|ENST00000515149|-|Exon_9|c.5441A>G|None|345),(Non-coding RNA|ENSG00000175054|ENST00000659195|-|Exon_6||None|5945),(Promoter|ENSG00000175054|ENST00000656582|-|Promoter||None|2174),(Non-coding RNA|ENSG00000175054|ENST00000653868|-|Ex…
rs73068538	3	38908216	T	98	C	85	183	2531.76	PASS	0.4645	0.3937	0.5367	NA	SCN11A	Intron	0	5	66	17	0.000672202	0.0154601	0	ANNOT=(Intron|ENSG00000168356|ENST00000668754|-|Intron_16|c.1301-94A>G|None|5373),(Intron|ENSG00000168356|ENST00000675892|-|Intron_8|c.1121-94A>G|None|5193),(Intron|ENSG00000168356|ENST00000676176|-|Intron_9|c.1301-94A>G|None|4992),(Intron|ENSG00000168356|ENST00000444237|-|Intron_9|c.1301-94A>G|None|4332),(Intron|ENSG00000168356|ENST00000676045|-|Intron_10|c.38679A>G|None|324),(Intron|ENSG0000016…
rs3856746	3	41225132	T	276	C	290	566	6867.17	PASS	0.5124	0.4712	0.5533	NA	CTNNB1	Synonymous	0	5	66	17	0.000672202	0.0154601	0	ANNOT=(Synonymous|ENSG00000168036|ENST00000645493|+|Exon_5|c.399T>C|None|398),(Synonymous|ENSG00000168036|ENST00000642315|+|Exon_4|c.420T>C|None|419),(Promoter|ENSG00000168036|ENST00000645927|+|Promoter||None|1100),(Synonymous|ENSG00000168036|ENST00000441708|+|Exon_4|c.420T>C|None|419),(Non-coding RNA|ENSG00000168036|ENST00000647021|+|Exon_2||None|3472),(Synonymous|ENSG00000168036|ENST00000645320…
rs77252032	3	47067164	T	157	C	132	289	3050.34	PASS	0.4567	0.4003	0.5144	NA	SETD2	Intron	0	5	66	17	0.000672202	0.0154601	0	ANNOT=(Intron|ENSG00000181555|ENST00000492397|-|Intron_2||None|746),(Intron|ENSG00000181555|ENST00000330022|-|Intron_10|c.52592A>G|None|4094),(Intron|ENSG00000181555|ENST00000690157|-|Intron_9|c.2415-46A>G|None|4045),(Intron|ENSG00000181555|ENST00000692883|-|Intron_12|c.13806A>G|None|4115),(Intron|ENSG00000181555|ENST00000693738|-|Intron_4||None|3784),(Intron|ENSG00000181555|ENST00000445387|-|Int…
rs139610952	7	152163646	G	350	A	329	679	7755.11	PASS	0.4845	0.4471	0.5221	L2443F	KMT2C	3-prime UTR	0	5	66	17	0.000672202	0.0154601	0	ANNOT=(3-prime UTR|ENSG00000055609|ENST00000684307|-|Exon_7|c.3508C>T|None|4413),(Missense|ENSG00000055609|ENST00000680969|-|Exon_29|c.7327C>T|L2443F|7326),(Missense|ENSG00000055609|ENST00000684398|-|Exon_8|c.4666C>T|L1556F|4665),(Missense|ENSG00000055609|ENST00000683200|-|Exon_28|c.7279C>T|L2427F|7278),(Synonymous|ENSG00000055609|ENST00000684649|-|Exon_2|c.414C>T|None|413),(3-prime UTR|ENSG00000…
rs3735156	7	152251983	C	119	G	456	575	14281.5	PASS	0.793	0.758	0.8242	R526P	KMT2C	3-prime UTR	0	5	66	17	0.000672202	0.0154601	0	ANNOT=(3-prime UTR|ENSG00000055609|ENST00000680039|-|Exon_12|c.92208G>C|None|315),(Missense|ENSG00000055609|ENST00000684550|-|Exon_11|c.1577G>C|R526P|1576),(Promoter|ENSG00000055609|ENST00000683038|-|Promoter||None|1225),(Non-coding RNA|ENSG00000055609|ENST00000682280|-|Exon_12||None|2383),(Missense|ENSG00000055609|ENST00000682916|-|Exon_5|c.728G>C|R243P|727),(Missense|ENSG00000055609|ENST0000068…
rs141654162	8	94665081	C	581	T	397	978	8523.31	PASS	0.4059	0.3756	0.437	NA	ESRP1	Promoter	0	5	66	17	0.000672202	0.0154601	0	ANNOT=(Promoter|ENSG00000104413|ENST00000517556|+|Promoter||None|457),(Intron|ENSG00000104413|ENST00000517610|+|Intron_5|c.465+22C>T|None|1566),(Intron|ENSG00000104413|ENST00000519505|+|Intron_5|c.484+22C>T|None|1504),(Intron|ENSG00000104413|ENST00000522756|+|Intron_5|c.18791C>T|None|118),(Intron|ENSG00000104413|ENST00000358397|+|Intron_8|c.888+22C>T|None|2031),(Intron|ENSG00000104413|ENST0000045…
rs148421170	9	22006148	C	150	T	106	256	3624.48	PASS	0.4141	0.3554	0.4752	D86N	GAS2L1P2	3-prime UTR	0	5	66	17	0.000672202	0.0154601	0	ANNOT=(3-prime UTR|ENSG00000147883|ENST00000380142|-|Exon_2|c.2572G>A|None|234),(Missense|ENSG00000147883|ENST00000276925|-|Exon_2|c.256G>A|D86N|255),(Non-coding RNA|ENSG00000147883|ENST00000579591|-|Exon_1||None|1069),(Intron|ENSG00000240498|ENST00000580576|+|Intron_1||None|2166),(Intron|ENSG00000240498|ENST00000582301|+|Intron_1||None|956),(Intron|ENSG00000240498|ENST00000421632|+|Intron_1||Non…
rs17023691	1	119445488	T	195	A	186	381	4380.74	PASS	0.4882	0.4384	0.5382	NA	HSD3BP2	Non-coding RNA	1	6	65	16	0.000802573	0.0166351	0.0430229	ANNOT=(Non-coding RNA|ENSG00000203858|ENST00000457615|+|Exon_3||None|1118);DPB=360;EPPR=3.55595;FREQ=1000Genomes:0.9549,0.04513|ALSPAC:0.9995,0.0005189|Estonian:0.9998,0.0002232|GnomAD:0.9584,0.04162|TOPMED:0.9549,0.04509|TWINSUK:0.9984,0.001618;GTI=0;MQMR=60;NS=1;NUMALT=1;ODDS=873.922;PAIREDR=0.923077;PQR=0;PRO=0;QR=6590;RO=195;RPPR=13.7118;RS=17023691;SRF=104;SRP=4.89224;SRR=91;SSR=0;VC=SNV;ccd…
Unknown15	13	48459781	A	658	C	135	793	643.315	PASS	0.1702	0.1457	0.198	Q685P	RB1	Intron	1	6	65	16	0.000802573	0.0166351	0.0430229	ANNOT=(Intron|ENSG00000139687|ENST00000643064|+|Intron_1|c.194+78338A>C|None|329),(Missense|ENSG00000139687|ENST00000267163|+|Exon_20|c.2054A>C|Q685P|2053),(Missense|ENSG00000139687|ENST00000650461|+|Exon_20|c.2054A>C|Q685P|2053);DPB=793;EPPR=18.27;GTI=0;MQMR=60;NS=1;NUMALT=1;ODDS=148.129;PAIREDR=0.940729;PQR=0;PRO=0;QR=22116;RO=658;RPPR=168.597;SRF=296;SRP=17.3856;SRR=362;ccds_id=---;gene_biotyp…
rs45455000	15	40708989	T	143	G	91	234	7800.83	PASS	0.3889	0.3287	0.4527	NA	RAD51	Intron	1	6	65	16	0.000802573	0.0166351	0.0430229	ANNOT=(Intron|ENSG00000051180|ENST00000532743|+|Intron_4|c.345-36T>G|None|1017),(Intron|ENSG00000051180|ENST00000533741|+|Intron_3|c.2811T>G|None|194),(Intron|ENSG00000051180|ENST00000531277|+|Intron_2|c.227-36T>G|None|300),(Intron|ENSG00000051180|ENST00000382643|+|Intron_4|c.348-36T>G|None|1020),(Intron|ENSG00000051180|ENST00000525066|+|Intron_4|c.345-36T>G|None|453),(Intron|ENSG00000051180|ENST…
rs4986850	17	43093454	C	881	T	472	1353	16235.2	PASS	0.3489	0.3239	0.3746	D652N	BRCA1	Intron	1	6	65	16	0.000802573	0.0166351	0.0430229	ANNOT=(Intron|ENSG00000012048|ENST00000591534|-|Intron_1|c.-18976G>A|None|1062),(Intron|ENSG00000012048|ENST00000700182|-|Intron_9|c.706+1290G>A|None|1632),(Promoter|ENSG00000012048|ENST00000412061|-|Promoter||None|1312),(Missense|ENSG00000012048|ENST00000634433|-|Exon_8|c.1954G>A|D652N|1953),(Missense|ENSG00000012048|ENST00000354071|-|Exon_10|c.2077G>A|D693N|2076),(Promoter|ENSG00000012048|ENST0…
rs200973743	2	216204404	C	288	T	224	512	5007.33	PASS	0.4375	0.3952	0.4808	NA	XRCC5	Intron	1	6	65	16	0.000802573	0.0166351	0.0430229	ANNOT=(Intron|ENSG00000079246|ENST00000485763|+|Intron_1||None|616),(Intron|ENSG00000079246|ENST00000392132|+|Intron_20|c.2184+8C>T|None|2196),(Intron|ENSG00000079246|ENST00000460284|+|Intron_17||None|2962),(Intron|ENSG00000079246|ENST00000392133|+|Intron_22|c.2184+8C>T|None|2196);DPB=515;EPPR=18.9646;FREQ=1000Genomes:0.9996,0.0003994|ExAC:0.9999,7.42e-05|GnomAD:0.9993,0.0007105|GnomAD_exomes:0.9…
rs116523688	3	186048726	C	379	T	327	706	7482.93	PASS	0.4632	0.4267	0.5001	NA	ETV5	Synonymous	65	16	1	6	0.000802573	0.0166351	23.2434	ANNOT=(Synonymous|ENSG00000244405|ENST00000434744|-|Exon_13|c.1446G>A|None|1445),(Non-coding RNA|ENSG00000244405|ENST00000480706|-|Exon_5||None|764),(Synonymous|ENSG00000244405|ENST00000306376|-|Exon_13|c.1446G>A|None|1445);DPB=707;EPPR=10.854;FREQ=1000Genomes:0.9948,.,0.005192|ALSPAC:0.9997,.,0.0002595|ExAC:0.9988,.,0.001171|GnomAD:0.9958,.,0.004168|GnomAD_exomes:0.9991,.,0.0009149|GoESP:0.9952,…
Unknown4	3	47017703	G	327	C	67	394	372.684	PASS	0.1701	0.1362	0.2103	P1274R	SETD2	3-prime UTR	1	6	65	16	0.000802573	0.0166351	0.0430229	ANNOT=(3-prime UTR|ENSG00000181555|ENST00000330022|-|Exon_18|c.102053C>G|None|4094),(Missense|ENSG00000181555|ENST00000690157|-|Exon_17|c.3821C>G|P1274R|3820),(3-prime UTR|ENSG00000181555|ENST00000692883|-|Exon_21|c.63267C>G|None|4115),(Non-coding RNA|ENSG00000181555|ENST00000693738|-|Exon_11||None|3784),(3-prime UTR|ENSG00000181555|ENST00000445387|-|Exon_19|c.46914C>G|None|5023),(3-prime UTR|ENS…
rs78409998	8	62856489	A	123	C	116	239	2504.53	PASS	0.4854	0.4227	0.5484	NA	NKAIN3	Intron	1	6	65	16	0.000802573	0.0166351	0.0430229	ANNOT=(Intron|ENSG00000185942|ENST00000523367|+|Intron_4||None|1114),(Intron|ENSG00000185942|ENST00000674873|+|Intron_2||None|2488),(Non-coding RNA|ENSG00000253517|ENST00000518193|-|Exon_1||None|2067),(Intron|ENSG00000185942|ENST00000523211|+|Intron_4|c.473-61964A>C|None|591),(Intron|ENSG00000185942|ENST00000674864|+|Intron_4|c.473-61964A>C|None|741),(Intron|ENSG00000185942|ENST00000675749|+|Intr…
rs1376165259	16	32358157	T	312	C	159	471	2783.08	PASS	0.3376	0.2963	0.3814	NA	CHEK2P7	Intron	13	13	53	9	0.000930581	0.0188598	0.174111	ANNOT=(Intron|ENSG00000260516|ENST00000562853|-|Intron_2||None|242);DPB=473;EPPR=7.71516;FREQ=GnomAD:0.9984,0.001557;GTI=0;MQMR=47.6987;NS=1;NUMALT=1;ODDS=640.827;PAIREDR=0.980769;PQR=0;PRO=0;QR=10256;RO=312;RPPR=564.364;RS=1376165259;SRF=181;SRP=20.4099;SRR=131;SSR=0;VC=SNV;ccds_id=---;dbSNPBuildID=151;gene_biotype=unprocessed_pseudogene;gene_id=ENSG00000260516;gene_name=CHEK2P7;gene_source=hava…
rs1369164	8	68060672	C	144	G	120	264	11737.5	PASS	0.4545	0.3956	0.5148	NA	PREX2	Intron	13	13	53	9	0.000930581	0.0188598	0.174111	ANNOT=(Intron|ENSG00000046889|ENST00000517617|+|Intron_8||None|3015),(Intron|ENSG00000046889|ENST00000529398|+|Intron_10||None|3612),(Intron|ENSG00000046889|ENST00000288368|+|Intron_10|c.1240-7C>G|None|4818);DPB=264;EPPR=7.89611;FREQ=1000Genomes:0.7374,0.001398,0.2612|ALSPAC:0.7086,.,0.2914|Estonian:0.6839,.,0.3161|GnomAD:0.7016,.,0.2984|GnomAD_exomes:0.6927,0.0004828,0.3068|GoESP:0.7084,.,0.2916…
rs150588908	7	116699474	C	345	T	296	641	6723.65	PASS	0.4618	0.4235	0.5005	NA	MET	Synonymous	9	11	57	11	0.000983795	0.0197191	0.162284	ANNOT=(Synonymous|ENSG00000105976|ENST00000397752|+|Exon_2|c.390C>T|None|389),(Synonymous|ENSG00000105976|ENST00000436117|+|Exon_1|c.390C>T|None|389),(Synonymous|ENSG00000105976|ENST00000456159|+|Exon_3|c.447C>T|None|446),(Synonymous|ENSG00000105976|ENST00000318493|+|Exon_2|c.390C>T|None|389);CLNACC=.,RCV000079491.6|RCV000130792.2|RCV000205847.5;CLNDISDB=.,MedGen:CN169374|MedGen:C0027672|MeSH:D00…
rs9311151	3	37065639	A	126	C	497	623	14890.2	PASS	0.7978	0.7644	0.8274	NA	LRRFIP2	Promoter	22	0	44	22	0.00111825	0.0221705	Inf	ANNOT=(Promoter|ENSG00000093167|ENST00000460646|-|Promoter||None|2857),(Intron|ENSG00000093167|ENST00000440742|-|Intron_4|c.443+171T>G|None|545),(Intron|ENSG00000093167|ENST00000487246|-|Intron_2||None|644),(Intron|ENSG00000093167|ENST00000396428|-|Intron_14|c.1045+171T>G|None|1509),(Intron|ENSG00000093167|ENST00000440230|-|Intron_10|c.808+171T>G|None|1272),(Intron|ENSG00000093167|ENST00000496479…
rs9332783	11	118476939	A	130	G	121	251	2700.77	PASS	0.4821	0.421	0.5437	H91R	KMT2A	Synonymous	21	0	45	22	0.00116658	0.0226366	Inf	ANNOT=(Synonymous|ENSG00000118058|ENST00000691053|+|Exon_4|c.3291A>G|None|3290),(Missense|ENSG00000118058|ENST00000685719|+|Exon_2|c.272A>G|H91R|271),(Synonymous|ENSG00000118058|ENST00000649699|+|Exon_4|c.3291A>G|None|3290),(Synonymous|ENSG00000118058|ENST00000531904|+|Exon_5|c.3390A>G|None|3389),(Synonymous|ENSG00000118058|ENST00000533790|+|Exon_4|c.774A>G|None|773),(Synonymous|ENSG00000118058|E…
rs9332834	11	118501071	C	94	T	295	389	6899.59	PASS	0.7584	0.7134	0.7982	NA	KMT2A	Non-coding RNA	21	0	45	22	0.00116658	0.0226366	Inf	ANNOT=(Non-coding RNA|ENSG00000118058|ENST00000528278|+|Exon_2||None|8635),(Synonymous|ENSG00000118058|ENST00000686370|+|Exon_3|c.282C>T|None|281),(Promoter|ENSG00000118058|ENST00000534085|+|Promoter||None|1992),(Synonymous|ENSG00000118058|ENST00000649878|+|Exon_3|c.282C>T|None|281),(Synonymous|ENSG00000118058|ENST00000685397|+|Exon_3|c.282C>T|None|281),(Synonymous|ENSG00000118058|ENST00000689424…
rs61762617	1	204449374	A	160	G	173	333	3974.8	PASS	0.5195	0.4659	0.5727	NA	PIK3C2B	Intron	35	3	31	19	0.00119323	0.02291	7.00471	ANNOT=(Intron|ENSG00000133056|ENST00000683234|-|Intron_12||None|5237),(Intron|ENSG00000133056|ENST00000479079|-|Intron_1||None|402),(Intron|ENSG00000133056|ENST00000367187|-|Intron_14|c.2236-78T>C|None|4902),(Intron|ENSG00000133056|ENST00000684373|-|Intron_13|c.2236-78T>C|None|4902),(Intron|ENSG00000133056|ENST00000424712|-|Intron_14|c.2236-78T>C|None|4818);DPB=334;EPPR=5.67035;FREQ=1000Genomes:0…
rs369338855	19	2207644	A	556	G	508	1064	11954.8	PASS	0.4774	0.4476	0.5075	NA	DOT1L	Promoter	26	1	40	21	0.00137992	0.0259482	13.3667	ANNOT=(Promoter|ENSG00000104885|ENST00000591498|+|Promoter||None|567),(Synonymous|ENSG00000104885|ENST00000398665|+|Exon_11|c.927A>G|None|926),(Synonymous|ENSG00000104885|ENST00000686010|+|Exon_11|c.927A>G|None|926);DPB=1065;EPPR=3.77578;FREQ=ExAC:0.9999,5.013e-05|GnomAD_exomes:0.9999,6.524e-05|GoESP:0.9998,0.0001555|TOPMED:0.9999,0.0001115;GENEINFO=DOT1L:84444;GTI=0;MQMR=60;NS=1;NUMALT=1;ODDS=27…
rs28571918	21	10462861	G	583	A	169	752	1654.86	PASS	0.2247	0.1963	0.2559	NA	LOC129285718	Non-coding RNA	26	1	40	21	0.00137992	0.0259482	13.3667	ANNOT=(Non-coding RNA|ENSG00000187172|ENST00000496773|+|Exon_2||None|2598),(Non-coding RNA|ENSG00000290523|ENST00000470054|+|Exon_4||None|1891);DPB=742;EPPR=138.889;FREQ=ExAC:0.9076,0.09237,.|GnomAD:0.9639,0.03608,0|GnomAD_exomes:0.9916,0.00841,.;GENEINFO=BAGE2:85319|LOC105378260:105378260;GTI=0;MQMR=43.6895;NS=1;NUMALT=1;ODDS=351.618;PAIREDR=0.977702;PQR=0;PRO=0;QR=19634;RO=583;RPPR=344.967;RS=2…
rs2298659	21	41473447	G	240	A	267	507	20753	PASS	0.5266	0.4831	0.5697	NA	TMPRSS2	Synonymous	16	14	50	8	0.00144402	0.0268765	0.18709	ANNOT=(Synonymous|ENSG00000184012|ENST00000398585|-|Exon_9|c.888C>T|None|887),(Non-coding RNA|ENSG00000184012|ENST00000678617|-|Exon_8||None|1718),(Synonymous|ENSG00000184012|ENST00000424093|-|Exon_8|c.657C>T|None|656),(Synonymous|ENSG00000184012|ENST00000454499|-|Exon_10|c.777C>T|None|776),(Synonymous|ENSG00000184012|ENST00000458356|-|Exon_9|c.777C>T|None|776),(Synonymous|ENSG00000184012|ENST000…
rs142627926	1	205618942	T	132	C	108	240	2376.75	PASS	0.45	0.3883	0.5132	NA	ELK4	Intron	31	2	35	20	0.00179601	0.0327592	8.67543	ANNOT=(Intron|ENSG00000158711|ENST00000616704|-|Intron_4|c.1197+15A>G|None|1293),(Intron|ENSG00000158711|ENST00000357992|-|Intron_4|c.1197+15A>G|None|1293);DPB=240;EPPR=4.06314;FREQ=1000Genomes:0.9994,0.000599|ALSPAC:0.9997,0.0002595|ExAC:0.9997,0.0002648|GnomAD:0.9998,0.0002259|GnomAD_exomes:0.9997,0.0003118|GoESP:0.9998,0.0001538|TOPMED:0.9997,0.0002708|TWINSUK:0.9997,0.0002697;GENEINFO=ELK4:20…
rs369894820	11	108235873	T	95	G	112	207	2482.28	PASS	0.5411	0.473	0.6076	NA	ATM	Intron	8	10	58	12	0.00178903	0.0327592	0.169999	ANNOT=(Intron|ENSG00000149311|ENST00000684061|+|Intron_5||None|2529),(Intron|ENSG00000149311|ENST00000684179|+|Intron_4||None|2243),(Intron|ENSG00000149311|ENST00000682956|+|Intron_5||None|2353),(Intron|ENSG00000149311|ENST00000684037|+|Intron_5|c.496+39T>G|None|1071),(3-prime UTR|ENSG00000149311|ENST00000684029|+|Exon_5|c.31T>G|None|504),(Intron|ENSG00000149311|ENST00000682516|+|Intron_5||None|3…
rs137852591	X	67721909	C	0	G	200	200	6031.14	PASS	1	0.9812	1	Q799E	AR	3-prime UTR	12	12	54	10	0.00187447	0.0338517	0.189649	ANNOT=(3-prime UTR|ENSG00000169083|ENST00000396043|+|Exon_7|c.78621C>G|None|276),(Intron|ENSG00000169083|ENST00000396044|+|Intron_4|c.2175-1777C>G|None|2202),(Missense|ENSG00000169083|ENST00000612452|+|Exon_6|c.2395C>G|Q799E|2394),(Missense|ENSG00000169083|ENST00000374690|+|Exon_6|c.2395C>G|Q799E|2394);CLNACC=.,RCV000010520.3|RCV000224621.1;CLNDISDB=.,MedGen:C0268301/Orphanet:90797/OMIM:312300|Me…
rs6582735	21	10482928	G	168	C	58	226	1077.2	PASS	0.2566	0.2041	0.3173	NA	SLC6A8	Intron	34	3	32	19	0.00233088	0.0416816	6.59746	ANNOT=(Intron|ENSG00000187172|ENST00000496773|+|Intron_5||None|2598),(Intron|ENSG00000273840|ENST00000612267|+|Intron_1||None|3336),(Intron|ENSG00000290523|ENST00000470054|+|Intron_7||None|1891);DPB=236;EPPR=19.7617;GENEINFO=BAGE2:85319|LOC105378260:105378260;GTI=0;MQMR=47.1964;NS=1;NUMALT=1;ODDS=227.281;PAIREDR=0.946429;PQR=0;PRO=0;QR=5622;RO=168;RPPR=317.564;RS=6582735;SRF=60;SRP=32.7905;SRR=10…
rs1057079	1	11145001	C	0	T	447	447	22350.2	PASS	1	0.9915	1	NA	MTOR	3-prime UTR	0	4	66	18	0.00313694	0.0430209	0	ANNOT=(3-prime UTR|ENSG00000198793|ENST00000703142|-|Exon_32|c.68516G>A|None|2955),(Non-coding RNA|ENSG00000198793|ENST00000495435|-|Exon_1||None|2356),(Intron|ENSG00000225602|ENST00000420480|+|Intron_2||None|673),(Intron|ENSG00000225602|ENST00000445982|+|Intron_2||None|705),(Non-coding RNA|ENSG00000198793|ENST00000703131|-|Exon_6||None|4193),(3-prime UTR|ENSG00000198793|ENST00000703118|-|Exon_32…
rs3218684	11	108227836	C	121	T	90	211	1892.94	PASS	0.4265	0.3617	0.494	R45W	ATM	Non-coding RNA	43	6	23	16	0.00275114	0.0430209	4.88902	ANNOT=(Non-coding RNA|ENSG00000149311|ENST00000684061|+|Exon_3||None|2529),(Missense|ENSG00000149311|ENST00000638443|+|Exon_3|c.133C>T|R45W|132),(Promoter|ENSG00000206967|ENST00000384240|-|Promoter||None|102),(Non-coding RNA|ENSG00000149311|ENST00000684179|+|Exon_3||None|2243),(Missense|ENSG00000149311|ENST00000683914|+|Exon_3|c.133C>T|R45W|132),(Missense|ENSG00000149311|ENST00000601453|+|Exon_4|…
rs4988111	11	108327664	T	199	C	171	370	3815.26	PASS	0.4622	0.412	0.5131	L2332P	ATM	Non-coding RNA	0	4	66	18	0.00313694	0.0430209	0	ANNOT=(Non-coding RNA|ENSG00000149311|ENST00000533690|+|Exon_16||None|3354),(Non-coding RNA|ENSG00000149311|ENST00000684447|+|Exon_1||None|8139),(Promoter|ENSG00000149311|ENST00000684180|+|Promoter||None|4120),(Promoter|ENSG00000149311|ENST00000525537|+|Promoter||None|1799),(Promoter|ENSG00000149311|ENST00000638786|+|Promoter||None|4344),(Non-coding RNA|ENSG00000149311|ENST00000527389|+|Exon_1||N…
rs149874548	11	128764603	C	350	T	324	674	7517.47	PASS	0.4807	0.4432	0.5184	NA	FLI1	Intron	0	4	66	18	0.00313694	0.0430209	0	ANNOT=(Intron|ENSG00000151702|ENST00000281428|+|Intron_2|c.-187C>T|None|1158),(Intron|ENSG00000151702|ENST00000608055|+|Intron_1||None|620),(Intron|ENSG00000151702|ENST00000429175|+|Intron_2|c.232-48C>T|None|246),(Intron|ENSG00000151702|ENST00000534087|+|Intron_3|c.133-3515C>T|None|1257),(Intron|ENSG00000151702|ENST00000527786|+|Intron_2|c.232-3515C>T|None|1356),(Intron|ENSG00000151702|ENST000006…
rs3862792	11	69648088	C	311	T	602	913	25548.2	PASS	0.6594	0.628	0.6894	NA	CCND1	Non-coding RNA	0	4	66	18	0.00313694	0.0430209	0	ANNOT=(Non-coding RNA|ENSG00000110092|ENST00000545484|+|Exon_2||None|430),(Non-coding RNA|ENSG00000110092|ENST00000542367|+|Exon_1||None|476),(3-prime UTR|ENSG00000110092|ENST00000536559|+|Exon_2|c.92C>T|None|201),(Synonymous|ENSG00000110092|ENST00000227507|+|Exon_4|c.669C>T|None|668);DPB=625;EPPR=9.72022;FREQ=1000Genomes:0.9171,0.08287|ALSPAC:0.9686,0.0314|Estonian:0.9743,0.02567|ExAC:0.9567,0.0…
rs75340924	12	49029074	C	370	T	466	836	12190.8	PASS	0.5574	0.5236	0.5907	NA	KMT2D	Promoter	61	14	5	8	0.00270474	0.0430209	6.76792	ANNOT=(Promoter|ENSG00000167548|ENST00000686151|-|Promoter||None|327),(Promoter|ENSG00000167548|ENST00000692973|-|Promoter||None|153),(Promoter|ENSG00000167548|ENST00000552391|-|Promoter||None|928),(Synonymous|ENSG00000167548|ENST00000686564|-|Exon_4|c.498G>A|None|497),(Promoter|ENSG00000167548|ENST00000685982|-|Promoter||None|306),(Synonymous|ENSG00000167548|ENST00000691986|-|Exon_4|c.537G>A|Non…
rs111271133	12	49052777	G	0	T	592	592	17746.1	PASS	1	0.9936	1	NA	KMT2D	Intron	0	4	66	18	0.00313694	0.0430209	0	ANNOT=(Intron|ENSG00000167548|ENST00000686968|-|Intron_4|c.604-82C>A|None|621),(Promoter|ENSG00000167548|ENST00000688095|-|Promoter||None|1137),(Intron|ENSG00000167548|ENST00000685166|-|Intron_8|c.1114-68C>A|None|16620),(Intron|ENSG00000167548|ENST00000692637|-|Intron_8|c.1114-68C>A|None|16608),(Intron|ENSG00000167548|ENST00000301067|-|Intron_9|c.1114-68C>A|None|16611),(Intron|ENSG00000167548|ENS…
rs206075	13	32338918	A	0	G	309	309	19765.1	PASS	1	0.9877	1	NA	BRCA2	Synonymous	0	4	66	18	0.00313694	0.0430209	0	ANNOT=(Synonymous|ENSG00000139618|ENST00000614259|+|Exon_10|c.4563A>G|None|4562),(Synonymous|ENSG00000139618|ENST00000680887|+|Exon_11|c.4563A>G|None|4562),(Synonymous|ENSG00000139618|ENST00000544455|+|Exon_11|c.4563A>G|None|4562),(Synonymous|ENSG00000139618|ENST00000380152|+|Exon_11|c.4563A>G|None|4562);CLNACC=RCV000113321.1,RCV000160224.1|RCV000164515.3|RCV000198429.4|RCV000412372.2,RCV00011924…
rs4987117	13	32340099	C	291	T	351	642	7953.02	PASS	0.5467	0.5081	0.5848	T1915M	BRCA2	Missense	0	4	66	18	0.00313694	0.0430209	0	ANNOT=(Missense|ENSG00000139618|ENST00000614259|+|Exon_10|c.5744C>T|T1915M|5743),(Missense|ENSG00000139618|ENST00000680887|+|Exon_11|c.5744C>T|T1915M|5743),(Missense|ENSG00000139618|ENST00000544455|+|Exon_11|c.5744C>T|T1915M|5743),(Missense|ENSG00000139618|ENST00000380152|+|Exon_11|c.5744C>T|T1915M|5743);CLNACC=.,RCV000034450.3|RCV000113476.7|RCV000119140.8|RCV000120330.11|RCV000128885.5|RCV00041…
rs1130233	14	104773557	C	240	T	652	892	19830.6	PASS	0.7309	0.7009	0.759	NA	AKT1	Non-coding RNA	0	4	66	18	0.00313694	0.0430209	0	ANNOT=(Non-coding RNA|ENSG00000142208|ENST00000684058|-|Exon_2||None|1945),(Synonymous|ENSG00000142208|ENST00000683722|-|Exon_9|c.726G>A|None|725),(Non-coding RNA|ENSG00000142208|ENST00000544168|-|Exon_7||None|1564),(Promoter|ENSG00000142208|ENST00000556836|-|Promoter||None|592),(Non-coding RNA|ENSG00000142208|ENST00000682269|-|Exon_10||None|2587),(Synonymous|ENSG00000142208|ENST00000554848|-|Exo…
rs191097127	14	104774814	C	340	T	282	622	6156.62	PASS	0.4534	0.4147	0.4927	NA	AKT1	Promoter	0	4	66	18	0.00313694	0.0430209	0	ANNOT=(Promoter|ENSG00000142208|ENST00000684058|-|Promoter||None|1945),(Intron|ENSG00000142208|ENST00000683722|-|Intron_7|c.633+124G>A|None|1440),(Intron|ENSG00000142208|ENST00000544168|-|Intron_5||None|1564),(Non-coding RNA|ENSG00000142208|ENST00000556836|-|Exon_2||None|592),(Intron|ENSG00000142208|ENST00000682269|-|Intron_8||None|2587),(Intron|ENSG00000142208|ENST00000554848|-|Intron_7|c.633+12…
rs17227354	16	89740069	C	223	T	452	675	10504.7	PASS	0.6696	0.6333	0.7041	V113I	FANCA	Synonymous	33	19	33	3	0.00265724	0.0430209	0.160918	ANNOT=(Synonymous|ENSG00000187741|ENST00000564870|-|Exon_2|c.60G>A|None|59),(3-prime UTR|ENSG00000187741|ENST00000567510|-|Exon_22|c.38291G>A|None|303),(3-prime UTR|ENSG00000187741|ENST00000568626|-|Exon_7|c.770G>A|None|502),(Non-coding RNA|ENSG00000187741|ENST00000305699|-|Exon_11||None|1430),(Non-coding RNA|ENSG00000187741|ENST00000564969|-|Exon_3||None|850),(Missense|ENSG00000187741|ENST000005…
rs780825099	16	89765062	T	106	G	133	239	3145.59	PASS	0.5565	0.4931	0.6181	Q869P	FANCA	Promoter	0	4	66	18	0.00313694	0.0430209	0	ANNOT=(Promoter|ENSG00000187741|ENST00000567988|-|Promoter||None|325),(Promoter|ENSG00000187741|ENST00000563510|-|Promoter||None|151),(Non-coding RNA|ENSG00000187741|ENST00000696276|-|Exon_28||None|3025),(Synonymous|ENSG00000187741|ENST00000563318|-|Exon_2|c.12A>C|None|11),(Promoter|ENSG00000187741|ENST00000561660|-|Promoter||None|545),(3-prime UTR|ENSG00000187741|ENST00000567510|-|Exon_12|c.1329…
rs7200990	16	89770099	T	4	C	584	588	34535.9	PASS	0.9932	0.9826	0.9974	NA	FANCA	Intron	0	4	66	18	0.00313694	0.0430209	0	ANNOT=(Intron|ENSG00000187741|ENST00000567205|-|Intron_25|c.2316+67A>G|None|2505),(Intron|ENSG00000187741|ENST00000696276|-|Intron_25||None|3025),(Promoter|ENSG00000187741|ENST00000563318|-|Promoter||None|229),(Intron|ENSG00000187741|ENST00000567510|-|Intron_9|c.8261A>G|None|303),(Intron|ENSG00000187741|ENST00000696291|-|Intron_23|c.35237A>G|None|579),(Intron|ENSG00000187741|ENST00000696275|-|Int…
rs8049660	16	89791292	A	212	G	228	440	21302	PASS	0.5182	0.4715	0.5645	NA	FANCA	3-prime UTR	0	4	66	18	0.00313694	0.0430209	0	ANNOT=(3-prime UTR|ENSG00000187741|ENST00000696292|-|Exon_13|c.19784T>C|None|144),(Intron|ENSG00000187741|ENST00000567205|-|Intron_14|c.1359+111T>C|None|2505),(Promoter|ENSG00000187741|ENST00000566133|-|Promoter||None|761),(Non-coding RNA|ENSG00000187741|ENST00000563767|-|Exon_13||None|1633),(Intron|ENSG00000187741|ENST00000696277|-|Intron_14|c.1359+111T>C|None|1392),(Intron|ENSG00000187741|ENST0…
rs114284282	17	43533964	G	338	C	378	716	8738.76	PASS	0.5279	0.4913	0.5643	T93S	ETV4	Missense	0	4	66	18	0.00313694	0.0430209	0	ANNOT=(Missense|ENSG00000175832|ENST00000591713|-|Exon_6|c.278C>G|T93S|277),(Non-coding RNA|ENSG00000175832|ENST00000585508|-|Exon_5||None|760),(Non-coding RNA|ENSG00000175832|ENST00000590236|-|Exon_5||None|616),(Missense|ENSG00000175832|ENST00000393664|-|Exon_5|c.278C>G|T93S|277),(Missense|ENSG00000175832|ENST00000545089|-|Exon_5|c.278C>G|T93S|277),(Missense|ENSG00000175832|ENST00000545954|-|Exo…
rs2301800	19	2211051	C	128	T	204	332	5865.66	PASS	0.6145	0.5611	0.6652	NA	DOT1L	Promoter	0	4	66	18	0.00313694	0.0430209	0	ANNOT=(Promoter|ENSG00000267122|ENST00000585593|-|Promoter||None|2738),(Promoter|ENSG00000104885|ENST00000586024|+|Promoter||None|426),(Promoter|ENSG00000104885|ENST00000608122|+|Promoter||None|576),(Promoter|ENSG00000104885|ENST00000591498|+|Promoter||None|567),(Intron|ENSG00000104885|ENST00000398665|+|Intron_14|c.1353-48C>T|None|4611),(Intron|ENSG00000104885|ENST00000686010|+|Intron_14|c.1353-4…
rs62113073	19	50873581	C	292	G	274	566	9105.95	PASS	0.4841	0.4432	0.5252	NA	KLK2	Intron	0	4	66	18	0.00313694	0.0430209	0	ANNOT=(Intron|ENSG00000167751|ENST00000599121|+|Intron_1|c.46+62C>G|None|147),(Promoter|ENSG00000167751|ENST00000595173|+|Promoter||None|1677),(Promoter|ENSG00000167751|ENST00000597461|+|Promoter||None|798),(Promoter|ENSG00000167751|ENST00000595050|+|Promoter||None|550),(Promoter|ENSG00000167751|ENST00000597911|+|Promoter||None|152),(Promoter|ENSG00000167751|ENST00000601114|+|Promoter||None|1037)…
rs1185810071	2	89624206	T	210	C	182	392	3160.95	PASS	0.4643	0.4155	0.5138	NA	KMT2CP4	Intron	41	5	25	17	0.00258114	0.0430209	5.46416	ANNOT=(Intron|ENSG00000283132|ENST00000636037|-|Intron_7||None|1257);DPB=329;EPPR=4.04433;GTI=0;MQMR=43.1333;NS=1;NUMALT=1;ODDS=501.626;PAIREDR=0.980952;PQR=0;PRO=0;QR=7072;RO=210;RPPR=183.18;RS=1185810071;SRF=125;SRP=19.5549;SRR=85;SSR=0;VC=SNV;ccds_id=---;dbSNPBuildID=151;gene_biotype=unprocessed_pseudogene;gene_id=ENSG00000283132;gene_name=KMT2CP4;gene_source=havana;gene_version=1;protein_id=-…
rs35712951	20	32434962	C	375	T	325	700	10843.2	PASS	0.4643	0.4276	0.5013	NA	ASXL1	Promoter	2	6	64	16	0.00267002	0.0430209	0.0865809	ANNOT=(Promoter|ENSG00000171456|ENST00000644168|+|Promoter||None|1466),(Promoter|ENSG00000171456|ENST00000553345|+|Promoter||None|809),(Non-coding RNA|ENSG00000171456|ENST00000647223|+|Exon_4||None|8056),(Synonymous|ENSG00000171456|ENST00000306058|+|Exon_12|c.2235C>T|None|2234),(Synonymous|ENSG00000171456|ENST00000646985|+|Exon_12|c.2067C>T|None|2066),(Synonymous|ENSG00000171456|ENST00000375687|+…
rs770815274	21	10454167	A	416	G	100	516	848.433	PASS	0.1938	0.162	0.2301	NA	NF1	Non-coding RNA	0	4	66	18	0.00313694	0.0430209	0	ANNOT=(Non-coding RNA|ENSG00000187172|ENST00000496773|+|Exon_1||None|2598),(Non-coding RNA|ENSG00000290523|ENST00000470054|+|Exon_3||None|1891);DPB=517;EPPR=7.10269;FREQ=GnomAD:0.9998,0.0001939,.;GENEINFO=BAGE2:85319;GTI=0;MQMR=45.3702;NS=1;NUMALT=1;ODDS=195.359;PAIREDR=0.990385;PQR=0;PRO=0;QR=13964;RO=416;RPPR=7.10269;RS=770815274;SRF=218;SRP=5.09825;SRR=198;SSR=0;VC=SNV;ccds_id=---;dbSNPBuildID…
rs59466939	21	10485651	C	1233	T	242	1475	4575.57	PASS	0.1641	0.146	0.1838	NA	TCF15	Non-coding RNA	0	4	66	18	0.00313694	0.0430209	0	ANNOT=(Non-coding RNA|ENSG00000187172|ENST00000496773|+|Exon_6||None|2598),(Non-coding RNA|ENSG00000273840|ENST00000612267|+|Exon_2||None|3336),(Non-coding RNA|ENSG00000290523|ENST00000470054|+|Exon_8||None|1891);DPB=1509;EPPR=46.4204;GENEINFO=BAGE2:85319|LOC105378260:105378260;GTI=0;MQMR=39.223;NS=1;NUMALT=1;ODDS=179.507;PAIREDR=1;PQR=0;PRO=0;QR=41440;RO=1233;RPPR=10.4511;RS=59466939;SRF=618;SRP…
rs9975014	21	41479079	A	0	G	276	276	11079.3	PASS	1	0.9863	1	NA	TMPRSS2	Intron	7	9	59	13	0.00312857	0.0430209	0.175922	ANNOT=(Intron|ENSG00000184012|ENST00000398585|-|Intron_7|c.794+93T>C|None|1587),(Intron|ENSG00000184012|ENST00000678617|-|Intron_6||None|1718),(Intron|ENSG00000184012|ENST00000424093|-|Intron_6|c.563+93T>C|None|1356),(Intron|ENSG00000184012|ENST00000454499|-|Intron_8|c.683+93T>C|None|1476),(Intron|ENSG00000184012|ENST00000458356|-|Intron_7|c.683+93T>C|None|1476),(Intron|ENSG00000184012|ENST000006…
rs28360135	5	83195855	T	211	C	246	457	5934.48	PASS	0.5383	0.4925	0.5835	I134T	XRCC4	Missense	0	4	66	18	0.00313694	0.0430209	0	ANNOT=(Missense|ENSG00000152422|ENST00000396027|+|Exon_4|c.401T>C|I134T|400),(Non-coding RNA|ENSG00000152422|ENST00000509268|+|Exon_3||None|1567),(Missense|ENSG00000152422|ENST00000511817|+|Exon_4|c.401T>C|I134T|400),(Non-coding RNA|ENSG00000152422|ENST00000542685|+|Exon_4||None|1243),(Missense|ENSG00000152422|ENST00000338635|+|Exon_4|c.401T>C|I134T|400),(Missense|ENSG00000152422|ENST00000282268|…
rs56334522	5	83195865	T	203	G	188	391	4754.71	PASS	0.4808	0.4317	0.5303	N137K	XRCC4	Missense	0	4	66	18	0.00313694	0.0430209	0	ANNOT=(Missense|ENSG00000152422|ENST00000396027|+|Exon_4|c.411T>G|N137K|410),(Non-coding RNA|ENSG00000152422|ENST00000509268|+|Exon_3||None|1567),(Missense|ENSG00000152422|ENST00000511817|+|Exon_4|c.411T>G|N137K|410),(Non-coding RNA|ENSG00000152422|ENST00000542685|+|Exon_4||None|1243),(Missense|ENSG00000152422|ENST00000338635|+|Exon_4|c.411T>G|N137K|410),(Missense|ENSG00000152422|ENST00000282268|…
rs149953621	5	98872189	T	173	C	144	317	3172.08	PASS	0.4543	0.4003	0.5093	NA	CHD1	Non-coding RNA	0	4	66	18	0.00313694	0.0430209	0	ANNOT=(Non-coding RNA|ENSG00000153922|ENST00000706140|-|Exon_27||None|6992),(Promoter|ENSG00000153922|ENST00000508756|-|Promoter||None|724),(Promoter|ENSG00000153922|ENST00000512844|-|Promoter||None|66),(Promoter|ENSG00000153922|ENST00000414220|-|Promoter||None|434),(Promoter|ENSG00000153922|ENST00000505657|-|Promoter||None|339),(3-prime UTR|ENSG00000153922|ENST00000706141|-|Exon_29|c.14435A>G|No…
rs1526083	7	106869631	A	176	G	188	364	12195.7	PASS	0.5165	0.4652	0.5674	NA	PIK3CG	Intron	0	4	66	18	0.00313694	0.0430209	0	ANNOT=(Intron|ENSG00000105851|ENST00000359195|+|Intron_2|c.1995+75A>G|None|3306),(Intron|ENSG00000105851|ENST00000440650|+|Intron_2|c.1995+75A>G|None|3306),(Intron|ENSG00000105851|ENST00000473541|+|Intron_1|c.-3202A>G|None|547),(Intron|ENSG00000105851|ENST00000496166|+|Intron_2|c.1995+75A>G|None|3306);DPB=317;EPPR=10.1169;FREQ=1000Genomes:0.612,0.388|ALSPAC:0.6098,0.3902|Estonian:0.5904,0.4096|Gn…
rs3823704	7	13986102	C	106	T	99	205	8949.49	PASS	0.4829	0.4155	0.551	NA	ETV1	Promoter	0	4	66	18	0.00313694	0.0430209	0	ANNOT=(Promoter|ENSG00000006468|ENST00000472931|-|Promoter||None|1296),(Intron|ENSG00000006468|ENST00000460438|-|Intron_3||None|570),(Promoter|ENSG00000006468|ENST00000485475|-|Promoter||None|550),(Promoter|ENSG00000006468|ENST00000433547|-|Promoter||None|60),(Intron|ENSG00000006468|ENST00000483075|-|Intron_4||None|622),(Intron|ENSG00000006468|ENST00000476355|-|Intron_2||None|846),(Intron|ENSG000…
rs34566148	8	41932841	C	350	T	347	697	8251.28	PASS	0.4978	0.4608	0.5349	A1354T	KAT6A	Synonymous	0	4	66	18	0.00313694	0.0430209	0	ANNOT=(Synonymous|ENSG00000083168|ENST00000396930|-|Exon_18|c.5379G>A|None|5378),(Missense|ENSG00000083168|ENST00000649817|-|Exon_11|c.4060G>A|A1354T|4059),(Synonymous|ENSG00000083168|ENST00000265713|-|Exon_17|c.5379G>A|None|5378),(Synonymous|ENSG00000083168|ENST00000406337|-|Exon_18|c.5385G>A|None|5384);DPB=699;EPPR=5.02046;FREQ=1000Genomes:0.9942,.,0.005791|ALSPAC:0.9984,.,0.001557|GnomAD:0.995…
rs28721349	8	62855363	C	145	T	117	262	8290.68	PASS	0.4466	0.3876	0.5071	NA	NKAIN3	Intron	0	4	66	18	0.00313694	0.0430209	0	ANNOT=(Intron|ENSG00000185942|ENST00000523367|+|Intron_4||None|1114),(Intron|ENSG00000185942|ENST00000674873|+|Intron_2||None|2488),(Non-coding RNA|ENSG00000253517|ENST00000518193|-|Exon_1||None|2067),(Intron|ENSG00000185942|ENST00000523211|+|Intron_4|c.473-63090C>T|None|591),(Intron|ENSG00000185942|ENST00000674864|+|Intron_4|c.473-63090C>T|None|741),(Intron|ENSG00000185942|ENST00000675749|+|Intr…
rs7053139	X	71122970	A	1	G	220	221	11733.6	PASS	0.9955	0.9748	0.9992	NA	MED12	Intron	0	4	66	18	0.00313694	0.0430209	0	ANNOT=(Intron|ENSG00000184634|ENST00000690145|+|Intron_10|c.1485+96A>G|None|6537),(Promoter|ENSG00000184634|ENST00000462984|+|Promoter||None|1541),(Promoter|ENSG00000184634|ENST00000690250|+|Promoter||None|4336),(Promoter|ENSG00000184634|ENST00000471663|+|Promoter||None|439),(Promoter|ENSG00000184634|ENST00000489199|+|Promoter||None|517),(Promoter|ENSG00000184634|ENST00000688079|+|Promoter||None|…
rs55951261	1	11122006	G	188	A	234	422	5287.77	PASS	0.5545	0.5068	0.6012	NA	MTOR	3-prime UTR	1	5	65	17	0.00334481	0.0438916	0.0546218	ANNOT=(3-prime UTR|ENSG00000198793|ENST00000703142|-|Exon_47|c.91511C>T|None|2955),(Non-coding RNA|ENSG00000198793|ENST00000703131|-|Exon_19||None|4193),(3-prime UTR|ENSG00000198793|ENST00000703118|-|Exon_47|c.24734C>T|None|4521),(Synonymous|ENSG00000198793|ENST00000361445|-|Exon_48|c.6783C>T|None|6782),(Synonymous|ENSG00000198793|ENST00000703140|-|Exon_46|c.6570C>T|None|6569),(3-prime UTR|ENSG00…
rs45472400	16	23634974	T	455	C	384	839	8812.13	PASS	0.4577	0.4242	0.4915	NA	PALB2	Intron	1	5	65	17	0.00334481	0.0438916	0.0546218	ANNOT=(Intron|ENSG00000083093|ENST00000697383|-|Intron_1|c.50-5699A>G|None|1092),(Non-coding RNA|ENSG00000083093|ENST00000697384|-|Exon_4||None|2864),(Intron|ENSG00000083093|ENST00000565038|-|Intron_1|c.86+2876A>G|None|88),(Synonymous|ENSG00000083093|ENST00000568219|-|Exon_4|c.687A>G|None|686),(Non-coding RNA|ENSG00000083093|ENST00000697378|-|Exon_4||None|4340),(Promoter|ENSG00000083093|ENST00000…
rs2537265	21	10473315	A	2102	T	333	2435	5546.57	PASS	0.1368	0.1237	0.151	NA	KDM4E	Non-coding RNA	1	5	65	17	0.00334481	0.0438916	0.0546218	ANNOT=(Non-coding RNA|ENSG00000187172|ENST00000496773|+|Exon_4||None|2598),(Non-coding RNA|ENSG00000290523|ENST00000470054|+|Exon_6||None|1891);DPB=2482;EPPR=10.6507;GENEINFO=BAGE2:85319|LOC105378260:105378260;GTI=0;MQMR=54.1056;NS=1;NUMALT=1;ODDS=97.9494;PAIREDR=0.977165;PQR=0;PRO=0;QR=69982;RO=2102;RPPR=233.157;RS=2537265;SRF=991;SRP=17.8862;SRR=1111;SSR=1;VC=SNV;ccds_id=---;dbSNPBuildID=100;ge…
rs371565759	21	10516422	C	245	G	49	294	175.346	PASS	0.1667	0.1284	0.2135	NA	LOC121765759	Non-coding RNA	1	5	65	17	0.00334481	0.0438916	0.0546218	ANNOT=(Non-coding RNA|ENSG00000187172|ENST00000496773|+|Exon_15||None|2598),(Non-coding RNA|ENSG00000273840|ENST00000612267|+|Exon_11||None|3336);DPB=294;EPPR=3.09007;FREQ=GnomAD:0.9961,0.003944;GTI=0;MQMR=53.0776;NS=1;NUMALT=1;ODDS=40.3749;PAIREDR=0.979592;PQR=0;PRO=0;QR=8240;RO=245;RPPR=86.4037;RS=371565759;SRF=107;SRP=11.5278;SRR=138;SSR=0;VC=SNV;ccds_id=---;dbSNPBuildID=138;gene_biotype=lncRN…
rs200291871	21	41507983	C	175	G	77	252	1333.9	PASS	0.3056	0.252	0.365	G8R	TMPRSS2	Missense	1	5	65	17	0.00334481	0.0438916	0.0546218	ANNOT=(Missense|ENSG00000184012|ENST00000398585|-|Exon_1|c.22G>C|G8R|21),(Promoter|ENSG00000184012|ENST00000455813|-|Promoter||None|238),(Intron|ENSG00000184012|ENST00000463138|-|Intron_1||None|217),(Intron|ENSG00000184012|ENST00000424093|-|Intron_1|c.-9850G>C|None|1356),(Intron|ENSG00000184012|ENST00000454499|-|Intron_2|c.-9850G>C|None|1476),(5-prime UTR|ENSG00000184012|ENST00000458356|-|Exon_1|…
rs17166428	5	98893400	T	115	C	107	222	7001.49	PASS	0.482	0.4171	0.5475	NA	CHD1	Intron	1	5	65	17	0.00334481	0.0438916	0.0546218	ANNOT=(Intron|ENSG00000153922|ENST00000706140|-|Intron_13||None|6992),(Promoter|ENSG00000222610|ENST00000410678|+|Promoter||None|103),(Intron|ENSG00000153922|ENST00000706141|-|Intron_14|c.1991+16A>G|None|2499),(Intron|ENSG00000153922|ENST00000511067|-|Intron_14|c.1991+16A>G|None|5394),(Intron|ENSG00000153922|ENST00000614616|-|Intron_14|c.1991+16A>G|None|5130);DPB=202;EPPR=7.25883;FREQ=1000Genomes…
rs138456719	X	71122424	G	2	A	379	381	11372	PASS	0.9948	0.9811	0.9986	NA	MED12	Intron	11	11	55	11	0.00361762	0.0471324	0.2046	ANNOT=(Intron|ENSG00000184634|ENST00000690145|+|Intron_8|c.1248+78G>A|None|6537),(Promoter|ENSG00000184634|ENST00000462984|+|Promoter||None|1541),(Promoter|ENSG00000184634|ENST00000471663|+|Promoter||None|439),(Promoter|ENSG00000184634|ENST00000688079|+|Promoter||None|4676),(Promoter|ENSG00000184634|ENST00000689768|+|Promoter||None|5891),(Promoter|ENSG00000184634|ENST00000691113|+|Promoter||None|…
rs116633791	20	32429917	C	353	T	272	625	8859.3	PASS	0.4352	0.3968	0.4743	NA	ASXL1	Promoter	29	2	37	20	0.00383344	0.0492408	7.68839	ANNOT=(Promoter|ENSG00000171456|ENST00000645514|+|Promoter||None|392),(Promoter|ENSG00000171456|ENST00000644168|+|Promoter||None|1466),(Non-coding RNA|ENSG00000171456|ENST00000619344|+|Exon_1||None|550),(Promoter|ENSG00000171456|ENST00000553345|+|Promoter||None|809),(Non-coding RNA|ENSG00000171456|ENST00000555564|+|Exon_1||None|449),(Non-coding RNA|ENSG00000171456|ENST00000647223|+|Exon_1||None|8…
rs149008479	3	142542691	T	174	C	137	311	3069.17	PASS	0.4405	0.3864	0.4961	S1078G	ATR	3-prime UTR	29	2	37	20	0.00383344	0.0492408	7.68839	ANNOT=(3-prime UTR|ENSG00000175054|ENST00000515149|-|Exon_16|c.18678A>G|None|345),(Non-coding RNA|ENSG00000175054|ENST00000656582|-|Exon_5||None|2174),(Non-coding RNA|ENSG00000175054|ENST00000653868|-|Exon_17||None|8096),(Missense|ENSG00000175054|ENST00000661310|-|Exon_16|c.3232A>G|S1078G|3231),(Synonymous|ENSG00000175054|ENST00000656590|-|Exon_13|c.2214A>G|None|2213),(Missense|ENSG00000175054|EN…
rs376093911	X	71140935	G	0	A	291	291	8735.54	PASS	1	0.987	1	NA	MED12	Intron	28	2	38	20	0.00409468	0.0522286	7.23299	ANNOT=(Intron|ENSG00000184634|ENST00000688774|+|Intron_5|c.199G>A|None|924),(Promoter|ENSG00000196338|ENST00000689968|+|Promoter||None|2205),(Promoter|ENSG00000196338|ENST00000692338|+|Promoter||None|2133),(Promoter|ENSG00000196338|ENST00000690293|+|Promoter||None|138),(Promoter|ENSG00000196338|ENST00000690133|+|Promoter||None|2133),(Promoter|ENSG00000196338|ENST00000374051|+|Promoter||None|2484)…
rs9332842	11	118504853	T	292	A	298	590	7282.03	PASS	0.5051	0.4648	0.5453	NA	KMT2A	Non-coding RNA	18	0	48	22	0.00462086	0.0585309	Inf	ANNOT=(Non-coding RNA|ENSG00000118058|ENST00000528278|+|Exon_4||None|8635),(Promoter|ENSG00000118058|ENST00000527839|+|Promoter||None|4823),(Synonymous|ENSG00000118058|ENST00000686370|+|Exon_5|c.3000T>A|None|2999),(Promoter|ENSG00000118058|ENST00000648565|+|Promoter||None|1851),(Promoter|ENSG00000118058|ENST00000534678|+|Promoter||None|1793),(Promoter|ENSG00000118058|ENST00000534085|+|Promoter||N…
rs2307170	19	43553432	G	315	C	312	627	7344.28	PASS	0.4976	0.4586	0.5366	L166V	XRCC1	Synonymous	17	0	49	22	0.00503916	0.0633891	Inf	ANNOT=(Synonymous|ENSG00000073050|ENST00000598165|-|Exon_6|c.591C>G|None|590),(Synonymous|ENSG00000073050|ENST00000594107|-|Exon_5|c.459C>G|None|458),(Missense|ENSG00000073050|ENST00000599693|-|Exon_5|c.496C>G|L166V|495),(Non-coding RNA|ENSG00000073050|ENST00000598422|-|Exon_2||None|701),(Non-coding RNA|ENSG00000073050|ENST00000595789|-|Exon_6||None|1147),(Missense|ENSG00000073050|ENST00000597811…
rs28897764	3	142562456	C	190	T	140	330	3038.23	PASS	0.4242	0.3721	0.4781	V316I	ATR	Promoter	6	8	60	14	0.00528594	0.0660381	0.179585	ANNOT=(Promoter|ENSG00000175054|ENST00000515863|-|Promoter||None|641),(Intron|ENSG00000175054|ENST00000507148|-|Intron_3|c.294-108G>A|None|300),(Non-coding RNA|ENSG00000175054|ENST00000657914|-|Exon_1||None|4678),(Intron|ENSG00000175054|ENST00000515149|-|Intron_3|c.294-1035G>A|None|345),(Non-coding RNA|ENSG00000175054|ENST00000659195|-|Exon_1||None|5945),(Non-coding RNA|ENSG00000175054|ENST000006…
rs2219594	13	32339036	C	345	A	322	667	7477.6	PASS	0.4828	0.445	0.5207	H1561N	BRCA2	Missense	35	19	31	3	0.00557959	0.0692325	0.181405	ANNOT=(Missense|ENSG00000139618|ENST00000614259|+|Exon_10|c.4681C>A|H1561N|4680),(Missense|ENSG00000139618|ENST00000680887|+|Exon_11|c.4681C>A|H1561N|4680),(Missense|ENSG00000139618|ENST00000544455|+|Exon_11|c.4681C>A|H1561N|4680),(Missense|ENSG00000139618|ENST00000380152|+|Exon_11|c.4681C>A|H1561N|4680);CLNACC=.,RCV000044469.10|RCV000077334.7|RCV000120328.4|RCV000128957.4|RCV000414161.1|RCV00046…
rs3730051	19	40238790	T	119	C	348	467	12235.7	PASS	0.7452	0.7038	0.7826	NA	AKT2	Intron	35	4	31	18	0.00588602	0.0725412	4.99186	ANNOT=(Intron|ENSG00000105221|ENST00000580878|-|Intron_1||None|709),(Intron|ENSG00000105221|ENST00000391845|-|Intron_3||None|636),(Intron|ENSG00000105221|ENST00000601166|-|Intron_5|c.180A>G|None|387),(Intron|ENSG00000105221|ENST00000578310|-|Intron_1|c.76-2405A>G|None|158),(Intron|ENSG00000105221|ENST00000578615|-|Intron_5|c.587+115A>G|None|1188),(Intron|ENSG00000105221|ENST00000480878|-|Intron_2…
rs28934578	17	7675088	C	668	T	153	821	1271.73	PASS	0.1864	0.1612	0.2144	R82H	TP53	Promoter	52	10	14	12	0.00593505	0.0726546	4.36788	ANNOT=(Promoter|ENSG00000141510|ENST00000508793|-|Promoter||None|496),(Missense|ENSG00000141510|ENST00000514944|-|Exon_4|c.245G>A|R82H|244),(Non-coding RNA|ENSG00000141510|ENST00000505014|-|Exon_4||None|1261),(Missense|ENSG00000141510|ENST00000509690|-|Exon_2|c.128G>A|R43H|127),(Missense|ENSG00000141510|ENST00000610292|-|Exon_4|c.407G>A|R136H|406),(Missense|ENSG00000141510|ENST00000610538|-|Exon_…
rs80132640	12	49032677	A	404	G	445	849	13554.1	PASS	0.5241	0.4905	0.5576	S1203P	KMT2D	Promoter	56	12	10	10	0.0067445	0.0800057	4.56627	ANNOT=(Promoter|ENSG00000167548|ENST00000686151|-|Promoter||None|327),(Promoter|ENSG00000167548|ENST00000692973|-|Promoter||None|153),(Promoter|ENSG00000167548|ENST00000549743|-|Promoter||None|615),(Missense|ENSG00000167548|ENST00000687201|-|Exon_6|c.3607T>C|S1203P|3606),(Missense|ENSG00000167548|ENST00000685554|-|Exon_3|c.1588T>C|S530P|1587),(3-prime UTR|ENSG00000167548|ENST00000692841|-|Exon_5|…
rs45532440	16	23630140	C	316	G	248	564	7773.88	PASS	0.4397	0.3993	0.481	E377Q	PALB2	Intron	3	6	63	16	0.0066539	0.0800057	0.131002	ANNOT=(Intron|ENSG00000083093|ENST00000697383|-|Intron_1|c.50-865G>C|None|1092),(Non-coding RNA|ENSG00000083093|ENST00000697384|-|Exon_5||None|2864),(Intron|ENSG00000083093|ENST00000565038|-|Intron_1|c.88-865G>C|None|88),(Missense|ENSG00000083093|ENST00000568219|-|Exon_5|c.1129G>C|E377Q|1128),(Non-coding RNA|ENSG00000083093|ENST00000697378|-|Exon_5||None|4340),(Non-coding RNA|ENSG00000083093|ENST…
rs191587469	19	2227682	C	163	T	133	296	3194.42	PASS	0.4493	0.3937	0.5063	NA	DOT1L	Intron	32	18	34	4	0.00675487	0.0800057	0.212699	ANNOT=(Intron|ENSG00000104885|ENST00000457590|+|Intron_5|c.1353-55C>T|None|1959),(Intron|ENSG00000104885|ENST00000398665|+|Intron_27|c.4606+555C>T|None|4611),(Intron|ENSG00000104885|ENST00000686010|+|Intron_27|c.4608-55C>T|None|5214);DPB=303;EPPR=3.1302;FREQ=1000Genomes:0.9978,0.002196|ALSPAC:0.9971,0.002854|Estonian:0.9944,0.00558|GnomAD:0.9965,0.003506|TOPMED:0.9952,0.004762|TWINSUK:0.9949,0.00…
rs61752561	19	50858126	G	98	A	108	206	2516.72	PASS	0.5243	0.4563	0.5914	D102N	KLK3	Missense	32	18	34	4	0.00675487	0.0800057	0.212699	ANNOT=(Missense|ENSG00000142515|ENST00000360617|+|Exon_3|c.304G>A|D102N|303),(Non-coding RNA|ENSG00000142515|ENST00000601812|+|Exon_1||None|1221),(Promoter|ENSG00000167751|ENST00000593493|+|Promoter||None|68),(Synonymous|ENSG00000142515|ENST00000598145|+|Exon_3|c.288G>A|None|287),(Promoter|ENSG00000142515|ENST00000595151|+|Promoter||None|571),(Missense|ENSG00000142515|ENST00000593997|+|Exon_3|c.3…
rs1059126	7	100328989	C	101	T	81	182	2341.65	PASS	0.4451	0.3747	0.5177	NA	PMS2P1	Non-coding RNA	56	12	10	10	0.0067445	0.0800057	4.56627	ANNOT=(Non-coding RNA|ENSG00000291178|ENST00000687801|-|Exon_6||None|947),(Non-coding RNA|ENSG00000291178|ENST00000692752|-|Exon_6||None|943),(Non-coding RNA|ENSG00000291178|ENST00000688879|-|Exon_5||None|934),(Non-coding RNA|ENSG00000291178|ENST00000692106|-|Exon_5||None|701),(Non-coding RNA|ENSG00000078319|ENST00000431037|-|Exon_5||None|537),(Non-coding RNA|ENSG00000291178|ENST00000702701|-|Exo…
rs545249382	1	204447426	C	341	T	293	634	6763.81	PASS	0.4621	0.4237	0.5011	NA	PIK3C2B	Intron	49	9	17	13	0.00830148	0.0976897	4.08685	ANNOT=(Intron|ENSG00000133056|ENST00000683234|-|Intron_14||None|5237),(Promoter|ENSG00000133056|ENST00000479079|-|Promoter||None|402),(Intron|ENSG00000133056|ENST00000367187|-|Intron_16|c.2489+10G>A|None|4902),(Intron|ENSG00000133056|ENST00000684373|-|Intron_15|c.2489+10G>A|None|4902),(Intron|ENSG00000133056|ENST00000424712|-|Intron_16|c.2489+10G>A|None|4818);DPB=636;EPPR=4.44309;FREQ=1000Genomes…
rs114210507	19	2227131	G	242	C	221	463	6708.18	PASS	0.4773	0.4322	0.5228	NA	DOT1L	Intron	16	0	50	22	0.00903727	0.105667	Inf	ANNOT=(Intron|ENSG00000104885|ENST00000457590|+|Intron_4|c.1246+4G>C|None|1959),(Intron|ENSG00000104885|ENST00000398665|+|Intron_27|c.4606+4G>C|None|4611),(Intron|ENSG00000104885|ENST00000686010|+|Intron_27|c.4606+4G>C|None|5214);DPB=491;EPPR=7.35324;FREQ=1000Genomes:0.9794,0.02057|ExAC:0.9941,0.005894|GnomAD:0.9812,0.01878|GnomAD_exomes:0.9958,0.004165|GoESP:0.9847,0.01525|TOPMED:0.9813,0.01868;…
rs28730690	1	11233520	G	195	A	109	304	3712.13	PASS	0.3586	0.3067	0.4139	NA	MTOR	Intron	0	3	66	19	0.0140337	0.108925	0	ANNOT=(Intron|ENSG00000198793|ENST00000703132|-|Intron_12||None|3188),(Promoter|ENSG00000238173|ENST00000448289|+|Promoter||None|150),(Intron|ENSG00000198793|ENST00000703142|-|Intron_13|c.2117-33C>T|None|2955),(Intron|ENSG00000198793|ENST00000703118|-|Intron_14|c.2333-33C>T|None|4521),(Intron|ENSG00000198793|ENST00000361445|-|Intron_14|c.2333-33C>T|None|7647),(Intron|ENSG00000198793|ENST000007031…
rs17847754	1	204449236	G	232	A	233	465	7302.39	PASS	0.5011	0.4558	0.5463	NA	PIK3C2B	Non-coding RNA	0	3	66	19	0.0140337	0.108925	0	ANNOT=(Non-coding RNA|ENSG00000133056|ENST00000683234|-|Exon_13||None|5237),(Non-coding RNA|ENSG00000133056|ENST00000479079|-|Exon_2||None|402),(Synonymous|ENSG00000133056|ENST00000367187|-|Exon_15|c.2295C>T|None|2294),(Synonymous|ENSG00000133056|ENST00000684373|-|Exon_14|c.2295C>T|None|2294),(Synonymous|ENSG00000133056|ENST00000424712|-|Exon_15|c.2295C>T|None|2294);DPB=430;EPPR=6.04287;FREQ=1000…
rs555895	10	87961150	T	183	G	93	276	6231.79	PASS	0.337	0.2838	0.3946	NA	PTEN	Non-coding RNA	0	3	66	19	0.0140337	0.108925	0	ANNOT=(Non-coding RNA|ENSG00000171862|ENST00000700025|+|Exon_3||None|3127),(Non-coding RNA|ENSG00000171862|ENST00000700026|+|Exon_2||None|1597),(Intron|ENSG00000171862|ENST00000700024|+|Intron_3||None|4002),(Intron|ENSG00000171862|ENST00000700023|+|Intron_4||None|2428),(Intron|ENSG00000171862|ENST00000688158|+|Intron_10||None|8405),(Intron|ENSG00000171862|ENST00000700022|+|Intron_7|c.3274T>G|None…
rs2071702	11	118503146	C	204	T	135	339	3732.94	PASS	0.3982	0.3475	0.4512	NA	KMT2A	Non-coding RNA	0	3	66	19	0.0140337	0.108925	0	ANNOT=(Non-coding RNA|ENSG00000118058|ENST00000528278|+|Exon_4||None|8635),(Synonymous|ENSG00000118058|ENST00000686370|+|Exon_5|c.1293C>T|None|1292),(Promoter|ENSG00000118058|ENST00000648565|+|Promoter||None|1851),(Promoter|ENSG00000118058|ENST00000534085|+|Promoter||None|1992),(Synonymous|ENSG00000118058|ENST00000649878|+|Exon_5|c.1293C>T|None|1292),(Synonymous|ENSG00000118058|ENST00000685397|+|…
rs72923336	11	59443852	C	511	T	422	933	9708.3	PASS	0.4523	0.4206	0.4844	NA	OR5A1	Synonymous	0	3	66	19	0.0140337	0.108925	0	ANNOT=(Synonymous|ENSG00000172320|ENST00000641045|+|Exon_2|c.684C>T|None|683);DPB=933;EPPR=3.35451;FREQ=1000Genomes:0.9916,0.008387|ALSPAC:0.9862,0.01375|Estonian:0.994,0.006027|ExAC:0.9918,0.008245|GnomAD:0.99,0.009952|GnomAD_exomes:0.9912,0.008836|GoESP:0.9867,0.01332|TOPMED:0.9872,0.01277|TWINSUK:0.9865,0.01348;GENEINFO=OR5A1:219982;GTI=0;MQMR=60;NS=1;NUMALT=1;ODDS=2235.42;PAIREDR=0.947162;PQR…
rs60781497	11	63243761	C	140	T	135	275	2985.95	PASS	0.4909	0.4324	0.5497	NA	SLC22A25	Non-coding RNA	0	3	66	19	0.0140337	0.108925	0	ANNOT=(Non-coding RNA|ENSG00000256847|ENST00000539268|+|Exon_2||None|799),(Promoter|ENSG00000196600|ENST00000306494|-|Promoter||None|1641);DPB=263;EPPR=15.1705;FREQ=1000Genomes:0.9844,0.01558|ALSPAC:0.9997,0.0002595|GnomAD:0.982,0.01802|TOPMED:0.9828,0.01722|TWINSUK:1,0;GENEINFO=SLC22A25:387601;GTI=0;MQMR=60;NS=1;NUMALT=1;ODDS=593.963;PAIREDR=0.857143;PQR=0;PRO=0;QR=4730;RO=140;RPPR=123.124;RS=60…
rs7177	11	69651347	C	150	A	224	374	8473.67	PASS	0.5989	0.5485	0.6474	NA	CCND1	Non-coding RNA	0	3	66	19	0.0140337	0.108925	0	ANNOT=(Non-coding RNA|ENSG00000110092|ENST00000542367|+|Exon_2||None|476),(3-prime UTR|ENSG00000110092|ENST00000227507|+|Exon_5|c.68C>A|None|885);DPB=268;EPPR=5.09491;FREQ=1000Genomes:0.509,0.491|Estonian:0.4663,0.5337|GnomAD:0.5372,0.4628|TOPMED:0.5498,0.4502;GENEINFO=CCND1:595;GTI=0;MQMR=60;NS=1;NUMALT=1;ODDS=560.411;PAIREDR=0.973333;PQR=0;PRO=0;QR=5078;RO=150;RPPR=262.95;RS=7177;SRF=63;SRP=11.…
rs1115154	12	122505495	A	269	G	224	493	7917.62	PASS	0.4544	0.4109	0.4985	NA	ZCCHC8	Promoter	0	3	66	19	0.0140337	0.108925	0	ANNOT=(Promoter|ENSG00000033030|ENST00000672018|-|Promoter||None|2121),(Promoter|ENSG00000111011|ENST00000531389|-|Promoter||None|1376),(3-prime UTR|ENSG00000111011|ENST00000532695|-|Exon_11|c.15066T>C|None|228),(Non-coding RNA|ENSG00000111011|ENST00000392442|-|Exon_5||None|928),(Non-coding RNA|ENSG00000111011|ENST00000527173|-|Exon_10||None|2570),(3-prime UTR|ENSG00000111011|ENST00000331738|-|Ex…
rs3217786	12	4273992	T	1	C	198	199	13320.2	PASS	0.995	0.9721	0.9991	NA	CCND2	Intron	0	3	66	19	0.0140337	0.108925	0	ANNOT=(Intron|ENSG00000118971|ENST00000676279|+|Intron_1|c.-49T>C|None|867),(Promoter|ENSG00000290063|ENST00000702726|-|Promoter||None|194),(Promoter|ENSG00000118971|ENST00000541542|+|Promoter||None|322),(Promoter|ENSG00000118971|ENST00000536795|+|Promoter||None|572),(5-prime UTR|ENSG00000285901|ENST00000648100|+|Exon_1|c.-49T>C|None|735),(Promoter|ENSG00000118971|ENST00000675468|+|Promoter||None…
rs200578414	12	49040934	C	751	T	698	1449	16495.9	PASS	0.4817	0.4561	0.5075	G170E	KMT2D	Missense	1	4	65	18	0.0129959	0.108925	0.0719756	ANNOT=(Missense|ENSG00000167548|ENST00000689143|-|Exon_1|c.509G>A|G170E|508),(Promoter|ENSG00000167548|ENST00000650290|-|Promoter||None|1025),(Nonsense|ENSG00000167548|ENST00000689944|-|Exon_4|c.945G>A|W315*|944),(Promoter|ENSG00000167548|ENST00000550356|-|Promoter||None|445),(Nonsense|ENSG00000167548|ENST00000689060|-|Exon_4|c.855G>A|W285*|854),(Promoter|ENSG00000167548|ENST00000549743|-|Promote…
rs861531	14	103706470	C	131	A	284	415	10816.7	PASS	0.6843	0.6381	0.7272	NA	KLC1	Intron	0	3	66	19	0.0140337	0.108925	0	ANNOT=(Intron|ENSG00000126215|ENST00000554811|-|Intron_1||None|3668),(Intron|ENSG00000126215|ENST00000553807|-|Intron_2||None|568),(Intron|ENSG00000126215|ENST00000553361|-|Intron_5|c.408-95G>T|None|450),(Intron|ENSG00000126215|ENST00000557439|-|Intron_6|c.408-95G>T|None|450),(Promoter|ENSG00000126215|ENST00000554774|-|Promoter||None|510),(Intron|ENSG00000126215|ENST00000554974|-|Intron_1|c.-6948…
rs2494735	14	104776629	T	292	C	237	529	28072.2	PASS	0.448	0.4062	0.4906	NA	AKT1	Promoter	18	13	48	9	0.00995426	0.108925	0.264161	ANNOT=(Promoter|ENSG00000142208|ENST00000684058|-|Promoter||None|1945),(Intron|ENSG00000142208|ENST00000555380|-|Intron_3||None|534),(Intron|ENSG00000142208|ENST00000683722|-|Intron_4|c.287+30A>G|None|1440),(Intron|ENSG00000142208|ENST00000544168|-|Intron_2||None|1564),(Promoter|ENSG00000142208|ENST00000556836|-|Promoter||None|592),(Intron|ENSG00000142208|ENST00000682269|-|Intron_5||None|2587),(I…
rs35342092	14	37591563	G	313	A	361	674	8701.02	PASS	0.5356	0.4979	0.573	NA	FOXA1	Synonymous	1	4	65	18	0.0129959	0.108925	0.0719756	ANNOT=(Synonymous|ENSG00000129514|ENST00000250448|-|Exon_2|c.1221C>T|None|1220),(Promoter|ENSG00000139865|ENST00000553443|+|Promoter||None|5658),(Promoter|ENSG00000129514|ENST00000557418|-|Promoter||None|392),(Promoter|ENSG00000129514|ENST00000553751|-|Promoter||None|108),(Promoter|ENSG00000129514|ENST00000554607|-|Promoter||None|789),(Promoter|ENSG00000289903|ENST00000701518|-|Promoter||None|868…
rs33941285	14	37592367	G	332	A	298	630	6972.71	PASS	0.473	0.4343	0.512	NA	FOXA1	Synonymous	0	3	66	19	0.0140337	0.108925	0	ANNOT=(Synonymous|ENSG00000129514|ENST00000250448|-|Exon_2|c.417C>T|None|416),(Promoter|ENSG00000139865|ENST00000553443|+|Promoter||None|5658),(Promoter|ENSG00000129514|ENST00000557418|-|Promoter||None|392),(Promoter|ENSG00000129514|ENST00000553751|-|Promoter||None|108),(Promoter|ENSG00000129514|ENST00000554607|-|Promoter||None|789),(Promoter|ENSG00000289903|ENST00000701518|-|Promoter||None|868),…
rs7144658	14	37592537	C	202	T	239	441	32432	PASS	0.542	0.4953	0.5879	A83T	FOXA1	Missense	0	3	66	19	0.0140337	0.108925	0	ANNOT=(Missense|ENSG00000129514|ENST00000250448|-|Exon_2|c.247G>A|A83T|246),(Promoter|ENSG00000139865|ENST00000553443|+|Promoter||None|5658),(Promoter|ENSG00000129514|ENST00000557418|-|Promoter||None|392),(3-prime UTR|ENSG00000129514|ENST00000553751|-|Exon_3|c.1604G>A|None|108),(Promoter|ENSG00000129514|ENST00000554607|-|Promoter||None|789),(Promoter|ENSG00000289903|ENST00000701518|-|Promoter||No…
rs8038017	15	20284237	A	187	T	187	374	1661.37	PASS	0.5	0.4496	0.5504	NA	CHEK2P2	Non-coding RNA	0	3	66	19	0.0140337	0.108925	0	ANNOT=(Non-coding RNA|ENSG00000290857|ENST00000566448|+|Exon_2||None|670),(Non-coding RNA|ENSG00000259156|ENST00000554701|+|Exon_2||None|672),(Non-coding RNA|ENSG00000290857|ENST00000555186|+|Exon_3||None|864);DPB=286;EPPR=14.1696;FREQ=GnomAD:0.9857,0.01432;GTI=0;MQMR=50.139;NS=1;NUMALT=1;ODDS=382.545;PAIREDR=0.962567;PQR=0;PRO=0;PSEUDOGENEINFO=CHEK2P2:646096;QR=6194;RO=187;RPPR=247.156;RS=803801…
rs56209033	15	20290015	C	448	T	92	540	5588.49	PASS	0.1704	0.141	0.2044	NA	CHEK2P2	Intron	8	9	58	13	0.0096986	0.108925	0.203935	ANNOT=(Intron|ENSG00000290857|ENST00000566448|+|Intron_3||None|670),(Intron|ENSG00000259156|ENST00000554701|+|Intron_3||None|672),(Intron|ENSG00000290857|ENST00000555186|+|Intron_4||None|864);DPB=543;EPPR=7.37263;FREQ=GnomAD:0.8538,0,0.1462;GTI=0;MQMR=47.7924;NS=1;NUMALT=1;ODDS=85.0806;PAIREDR=0.979911;PQR=0;PRO=0;PSEUDOGENEINFO=CHEK2P2:646096;QR=15156;RO=448;RPPR=563.328;RS=56209033;SRF=269;SRP=…
rs121917739	15	40718818	G	415	A	303	718	6549.31	PASS	0.422	0.3864	0.4585	R150Q	RAD51	Missense	0	3	66	19	0.0140337	0.108925	0	ANNOT=(Missense|ENSG00000051180|ENST00000532743|+|Exon_6|c.449G>A|R150Q|448),(3-prime UTR|ENSG00000051180|ENST00000533741|+|Exon_5|c.12640G>A|None|194),(3-prime UTR|ENSG00000051180|ENST00000531277|+|Exon_4|c.9719G>A|None|300),(Missense|ENSG00000051180|ENST00000382643|+|Exon_6|c.452G>A|R151Q|451),(Intron|ENSG00000051180|ENST00000525066|+|Intron_5|c.435+9702G>A|None|453),(Missense|ENSG00000051180|E…
rs2072352	15	90790949	G	157	A	134	291	12747.1	PASS	0.4605	0.4041	0.5179	NA	BLM	Intron	0	3	66	19	0.0140337	0.108925	0	ANNOT=(Intron|ENSG00000197299|ENST00000560136|+|Intron_8||None|2023),(Promoter|ENSG00000197299|ENST00000558825|+|Promoter||None|1683),(Intron|ENSG00000197299|ENST00000560559|+|Intron_1||None|2967),(Intron|ENSG00000197299|ENST00000648453|+|Intron_15|c.3019+105G>A|None|4158),(Intron|ENSG00000197299|ENST00000559724|+|Intron_15|c.30817G>A|None|1239),(Intron|ENSG00000197299|ENST00000680772|+|Intron_15…
rs62625275	16	23635127	T	360	G	326	686	7675.96	PASS	0.4752	0.4381	0.5126	NA	PALB2	Intron	1	4	65	18	0.0129959	0.108925	0.0719756	ANNOT=(Intron|ENSG00000083093|ENST00000697383|-|Intron_1|c.50-5852A>C|None|1092),(Non-coding RNA|ENSG00000083093|ENST00000697384|-|Exon_4||None|2864),(Intron|ENSG00000083093|ENST00000565038|-|Intron_1|c.86+2723A>C|None|88),(Synonymous|ENSG00000083093|ENST00000568219|-|Exon_4|c.534A>C|None|533),(Non-coding RNA|ENSG00000083093|ENST00000697378|-|Exon_4||None|4340),(Promoter|ENSG00000083093|ENST00000…
rs329980	16	32358298	T	232	C	81	313	7031.63	PASS	0.2588	0.2134	0.31	NA	CHEK2P7	Intron	0	3	66	19	0.0140337	0.108925	0	ANNOT=(Intron|ENSG00000260516|ENST00000562853|-|Intron_1||None|242);DPB=314;EPPR=5.40641;FREQ=GnomAD:0.552,0.448;GTI=0;MQMR=46.6595;NS=1;NUMALT=1;ODDS=223.375;PAIREDR=0.974138;PQR=0;PRO=0;QR=7826;RO=232;RPPR=3.04774;RS=329980;SRF=111;SRP=3.94628;SRR=121;SSR=0;VC=SNV;ccds_id=---;dbSNPBuildID=79;gene_biotype=unprocessed_pseudogene;gene_id=ENSG00000260516;gene_name=CHEK2P7;gene_source=havana;gene_ve…
rs112681427	16	56936680	T	157	G	161	318	3793.92	PASS	0.5063	0.4516	0.5608	NA	HERPUD1	Intron	0	3	66	19	0.0140337	0.108925	0	ANNOT=(Intron|ENSG00000051108|ENST00000439977|+|Intron_3|c.302-7T>G|None|1173),(Intron|ENSG00000051108|ENST00000563781|+|Intron_1||None|774),(Promoter|ENSG00000261270|ENST00000565861|+|Promoter||None|601),(Promoter|ENSG00000261114|ENST00000570210|+|Promoter||None|699),(Promoter|ENSG00000051108|ENST00000563911|+|Promoter||None|677),(Promoter|ENSG00000051108|ENST00000568651|+|Promoter||None|448),(P…
rs1061647	16	89739655	G	335	C	296	631	14090.1	PASS	0.4691	0.4305	0.5081	NA	ZNF276	Intron	0	3	66	19	0.0140337	0.108925	0	ANNOT=(Intron|ENSG00000187741|ENST00000564870|-|Intron_2|c.137-102C>G|None|460),(Intron|ENSG00000187741|ENST00000567510|-|Intron_22|c.38705C>G|None|303),(Intron|ENSG00000187741|ENST00000568626|-|Intron_7|c.1184C>G|None|502),(Non-coding RNA|ENSG00000187741|ENST00000564969|-|Exon_3||None|850),(Intron|ENSG00000187741|ENST00000567879|-|Intron_4|c.412+339C>G|None|642),(Intron|ENSG00000187741|ENST00000…
rs1800348	16	89748630	G	167	A	175	342	4096.32	PASS	0.5117	0.4589	0.5642	NA	FANCA	Intron	0	3	66	19	0.0140337	0.108925	0	ANNOT=(Intron|ENSG00000187741|ENST00000567988|-|Intron_5|c.1266C>T|None|325),(Intron|ENSG00000187741|ENST00000561660|-|Intron_5|c.36C>T|None|545),(Intron|ENSG00000187741|ENST00000568983|-|Intron_3||None|917),(Intron|ENSG00000187741|ENST00000567510|-|Intron_16|c.29730C>T|None|303),(Intron|ENSG00000187741|ENST00000568626|-|Intron_2|c.196+29C>T|None|502),(Intron|ENSG00000187741|ENST00000305699|-|Int…
rs17233253	16	89762029	A	134	G	93	227	2605.82	PASS	0.4097	0.3477	0.4747	NA	FANCA	Intron	4	6	62	16	0.0138022	0.108925	0.176592	ANNOT=(Intron|ENSG00000187741|ENST00000567988|-|Intron_1|c.117-7T>C|None|325),(Intron|ENSG00000187741|ENST00000563510|-|Intron_2|c.755T>C|None|151),(Intron|ENSG00000187741|ENST00000696276|-|Intron_28||None|3025),(Intron|ENSG00000187741|ENST00000563318|-|Intron_3|c.720T>C|None|229),(Intron|ENSG00000187741|ENST00000561660|-|Intron_1|c.157-7T>C|None|545),(Intron|ENSG00000187741|ENST00000567510|-|Int…
rs55646310	16	89769755	G	159	C	146	305	3132.34	PASS	0.4787	0.4232	0.5347	NA	FANCA	Promoter	0	3	66	19	0.0140337	0.108925	0	ANNOT=(Promoter|ENSG00000187741|ENST00000567988|-|Promoter||None|325),(3-prime UTR|ENSG00000187741|ENST00000567205|-|Exon_26|c.81C>G|None|2505),(Promoter|ENSG00000187741|ENST00000563510|-|Promoter||None|151),(Intron|ENSG00000187741|ENST00000696276|-|Intron_26||None|3025),(Promoter|ENSG00000187741|ENST00000563318|-|Promoter||None|229),(Promoter|ENSG00000187741|ENST00000561660|-|Promoter||None|545)…
rs886952	16	89770373	G	103	A	112	215	5396.37	PASS	0.5209	0.4544	0.5868	NA	FANCA	Intron	0	3	66	19	0.0140337	0.108925	0	ANNOT=(Intron|ENSG00000187741|ENST00000567205|-|Intron_24|c.2224-114C>T|None|2505),(Non-coding RNA|ENSG00000187741|ENST00000567284|-|Exon_25||None|2499),(Intron|ENSG00000187741|ENST00000696276|-|Intron_24||None|3025),(Promoter|ENSG00000187741|ENST00000563318|-|Promoter||None|229),(3-prime UTR|ENSG00000187741|ENST00000567510|-|Exon_9|c.7987C>T|None|303),(3-prime UTR|ENSG00000187741|ENST00000696291…
rs111818726	16	89816150	G	142	A	144	286	3688.28	PASS	0.5035	0.4459	0.561	R156C	FANCA	Promoter	0	3	66	19	0.0140337	0.108925	0	ANNOT=(Promoter|ENSG00000187741|ENST00000696292|-|Promoter||None|144),(Intron|ENSG00000187741|ENST00000543736|-|Intron_1|c.81-164C>T|None|795),(Promoter|ENSG00000204991|ENST00000564878|+|Promoter||None|663),(Promoter|ENSG00000204991|ENST00000565103|+|Promoter||None|587),(Intron|ENSG00000187741|ENST00000563513|-|Intron_1|c.81-164C>T|None|342),(Missense|ENSG00000187741|ENST00000567943|-|Exon_1|c.46…
rs12950784	17	39526039	G	297	A	249	546	13778	PASS	0.456	0.4147	0.498	R58Q	CDK12	Synonymous	0	3	66	19	0.0140337	0.108925	0	ANNOT=(Synonymous|ENSG00000167258|ENST00000584632|+|Exon_13|c.3480G>A|None|3479),(Promoter|ENSG00000167258|ENST00000584336|+|Promoter||None|1963),(Missense|ENSG00000167258|ENST00000559663|+|Exon_1|c.173G>A|R58Q|172),(Synonymous|ENSG00000167258|ENST00000430627|+|Exon_13|c.3483G>A|None|3482),(Synonymous|ENSG00000167258|ENST00000447079|+|Exon_13|c.3483G>A|None|3482);DPB=520;EPPR=4.65535;FREQ=1000Gen…
rs79010603	19	2189858	C	128	T	114	242	2460.22	PASS	0.4711	0.4091	0.5339	NA	DOT1L	Intron	29	3	37	19	0.0110965	0.108925	4.88524	ANNOT=(Intron|ENSG00000104885|ENST00000478937|+|Intron_5|c.1643C>T|None|206),(Intron|ENSG00000104885|ENST00000398665|+|Intron_4|c.264+63C>T|None|4611),(Intron|ENSG00000104885|ENST00000452696|+|Intron_4|c.264+63C>T|None|624),(Intron|ENSG00000104885|ENST00000686010|+|Intron_4|c.264+63C>T|None|5214);DPB=243;EPPR=3.62103;FREQ=1000Genomes:0.9297,0.07029|ALSPAC:0.9556,0.04437|Estonian:0.9458,0.05424|Gn…
rs115585458	19	2223283	C	289	T	343	632	8167.69	PASS	0.5427	0.5037	0.5812	NA	DOT1L	Synonymous	1	4	65	18	0.0129959	0.108925	0.0719756	ANNOT=(Synonymous|ENSG00000104885|ENST00000457590|+|Exon_2|c.33C>T|None|32),(Synonymous|ENSG00000104885|ENST00000398665|+|Exon_25|c.3393C>T|None|3392),(Synonymous|ENSG00000104885|ENST00000686010|+|Exon_25|c.3393C>T|None|3392);DPB=577;EPPR=9.32936;FREQ=1000Genomes:0.998,0.001997|ExAC:0.9991,0.0008687|GnomAD:0.997,0.003015|GnomAD_exomes:0.9992,0.000809|GoESP:0.997,0.002987|TOPMED:0.9965,0.00352;GEN…
rs113842228	19	2226848	G	237	T	234	471	5556.22	PASS	0.4968	0.4519	0.5418	G323C	DOT1L	Missense	0	3	66	19	0.0140337	0.108925	0	ANNOT=(Missense|ENSG00000104885|ENST00000457590|+|Exon_4|c.967G>T|G323C|966),(Missense|ENSG00000104885|ENST00000398665|+|Exon_27|c.4327G>T|G1443C|4326),(Missense|ENSG00000104885|ENST00000686010|+|Exon_27|c.4327G>T|G1443C|4326);DPB=470;EPPR=7.05089;FREQ=1000Genomes:0.9832,.,0.01677|ALSPAC:0.9453,.,0.05475|Estonian:0.9623,.,0.03772|ExAC:0.961,.,0.03898|GnomAD:0.965,3.24e-05,0.03493|GnomAD_exomes:0.…
rs25476	19	43545729	G	214	T	222	436	5093.36	PASS	0.5092	0.4624	0.5558	NA	XRCC1	Intron	0	3	66	19	0.0140337	0.108925	0	ANNOT=(Intron|ENSG00000073050|ENST00000543982|-|Intron_13|c.1528+89C>A|None|1806),(Intron|ENSG00000073050|ENST00000262887|-|Intron_14|c.1621+89C>A|None|1899);DPB=406;EPPR=28.378;FREQ=1000Genomes:0.9836,0.01637|ALSPAC:0.945,0.05501|Estonian:0.9449,0.05513|GnomAD:0.9597,0.04035|TOPMED:0.9674,0.03257|TWINSUK:0.9458,0.05421;GENEINFO=XRCC1:7515;GTI=0;MQMR=60;NS=1;NUMALT=1;ODDS=943.09;PAIREDR=0.864486;…
rs113140495	19	50876813	A	558	G	330	888	11349.1	PASS	0.3716	0.3405	0.4039	NA	KLK2	Intron	24	15	42	7	0.0130098	0.108925	0.27091	ANNOT=(Intron|ENSG00000167751|ENST00000599121|+|Intron_2|c.241A>G|None|147),(Intron|ENSG00000167751|ENST00000595173|+|Intron_1||None|1677),(Promoter|ENSG00000167751|ENST00000597461|+|Promoter||None|798),(Intron|ENSG00000167751|ENST00000595050|+|Intron_1|c.158+55A>G|None|550),(Promoter|ENSG00000167751|ENST00000597911|+|Promoter||None|152),(Intron|ENSG00000167751|ENST00000601114|+|Intron_1||None|10…
Unknown2	2	216148064	T	310	C	69	379	417.34	PASS	0.1821	0.1465	0.224	NA	XRCC5	Intron	0	3	66	19	0.0140337	0.108925	0	ANNOT=(Intron|ENSG00000079246|ENST00000392132|+|Intron_13|c.1478-19T>C|None|2196),(Intron|ENSG00000079246|ENST00000460284|+|Intron_10||None|2962),(Intron|ENSG00000079246|ENST00000392133|+|Intron_15|c.1478-19T>C|None|2196);DPB=379;EPPR=4.80352;GTI=0;MQMR=60;NS=1;NUMALT=1;ODDS=96.0962;PAIREDR=0.919355;PQR=0;PRO=0;QR=10390;RO=310;RPPR=173.478;SRF=186;SRP=29.9366;SRR=124;ccds_id=CCDS2402;gene_biotype…
rs1043341594	2	216160276	A	156	G	132	288	2799.54	PASS	0.4583	0.4017	0.516	NA	XRCC5	Promoter	0	3	66	19	0.0140337	0.108925	0	ANNOT=(Promoter|ENSG00000232970|ENST00000411806|-|Promoter||None|470),(Intron|ENSG00000079246|ENST00000392132|+|Intron_15|c.1764+115A>G|None|2196),(Intron|ENSG00000079246|ENST00000460284|+|Intron_12||None|2962),(Intron|ENSG00000079246|ENST00000392133|+|Intron_17|c.1764+115A>G|None|2196);DPB=288;EPPR=5.01474;FREQ=GnomAD:0.9999,0.0001293|TOPMED:0.9999,6.371e-05;GENEINFO=XRCC5:7520;GTI=0;MQMR=60;NS=…
rs6087903	20	32428316	C	451	T	343	794	9851.89	PASS	0.432	0.3979	0.4667	NA	ASXL1	Non-coding RNA	7	8	59	14	0.00947168	0.108925	0.212396	ANNOT=(Non-coding RNA|ENSG00000171456|ENST00000645514|+|Exon_1||None|392),(Promoter|ENSG00000171456|ENST00000644168|+|Promoter||None|1466),(Promoter|ENSG00000171456|ENST00000619344|+|Promoter||None|550),(Promoter|ENSG00000171456|ENST00000553345|+|Promoter||None|809),(Promoter|ENSG00000171456|ENST00000555564|+|Promoter||None|449),(Promoter|ENSG00000171456|ENST00000647223|+|Promoter||None|8056),(In…
rs10433077	21	10473500	A	2399	G	410	2809	5452.97	PASS	0.146	0.1334	0.1595	NA	BAGE2	Non-coding RNA	0	3	66	19	0.0140337	0.108925	0	ANNOT=(Non-coding RNA|ENSG00000187172|ENST00000496773|+|Exon_4||None|2598),(Non-coding RNA|ENSG00000290523|ENST00000470054|+|Exon_6||None|1891);DPB=2831;EPPR=97.4445;GENEINFO=BAGE2:85319|LOC105378260:105378260;GTI=0;MQMR=43.2005;NS=1;NUMALT=1;ODDS=40.0191;PAIREDR=0.994581;PQR=0;PRO=0;QR=80160;RO=2399;RPPR=202.11;RS=10433077;SRF=1164;SRP=7.5732;SRR=1235;SSR=0;VC=SNV;ccds_id=---;dbSNPBuildID=119;ge…
rs7282277	21	10485645	C	249	T	549	798	20973.9	PASS	0.688	0.655	0.7192	NA	BAGE2	Non-coding RNA	0	3	66	19	0.0140337	0.108925	0	ANNOT=(Non-coding RNA|ENSG00000187172|ENST00000496773|+|Exon_6||None|2598),(Non-coding RNA|ENSG00000273840|ENST00000612267|+|Exon_2||None|3336),(Non-coding RNA|ENSG00000290523|ENST00000470054|+|Exon_8||None|1891);DPB=801;EPPR=7.62359;GENEINFO=BAGE2:85319|LOC105378260:105378260;GTI=0;MQMR=40.1325;NS=1;NUMALT=1;ODDS=1009.76;PAIREDR=1;PQR=0;PRO=0;QR=8390;RO=249;RPPR=37.623;RS=7282277;SRF=136;SRP=7.6…
rs464431	21	41472033	A	0	G	205	205	6419.96	PASS	1	0.9816	1	NA	TMPRSS2	Intron	32	4	34	18	0.0134059	0.108925	4.171	ANNOT=(Intron|ENSG00000184012|ENST00000398585|-|Intron_9|c.1012-52T>C|None|1587),(Intron|ENSG00000184012|ENST00000678617|-|Intron_8||None|1718),(Intron|ENSG00000184012|ENST00000424093|-|Intron_8|c.781-52T>C|None|1356),(Intron|ENSG00000184012|ENST00000454499|-|Intron_10|c.901-52T>C|None|1476),(Intron|ENSG00000184012|ENST00000458356|-|Intron_9|c.901-52T>C|None|1476),(Intron|ENSG00000184012|ENST0000…
rs140141551	21	41473293	C	283	A	235	518	4703.68	PASS	0.4537	0.4113	0.4967	NA	TMPRSS2	Intron	0	3	66	19	0.0140337	0.108925	0	ANNOT=(Intron|ENSG00000184012|ENST00000398585|-|Intron_9|c.1010+32G>T|None|1587),(Intron|ENSG00000184012|ENST00000678617|-|Intron_8||None|1718),(Intron|ENSG00000184012|ENST00000424093|-|Intron_8|c.779+32G>T|None|1356),(Intron|ENSG00000184012|ENST00000454499|-|Intron_10|c.899+32G>T|None|1476),(Intron|ENSG00000184012|ENST00000458356|-|Intron_9|c.899+32G>T|None|1476),(Intron|ENSG00000184012|ENST0000…
rs142763740	22	28694066	G	348	A	320	668	7062.21	PASS	0.479	0.4414	0.5169	T385M	CHEK2	Non-coding RNA	0	3	66	19	0.0140337	0.108925	0	ANNOT=(Non-coding RNA|ENSG00000183765|ENST00000648295|-|Exon_9||None|1337),(3-prime UTR|ENSG00000183765|ENST00000417588|-|Exon_11|c.17935C>T|None|609),(Missense|ENSG00000183765|ENST00000403642|-|Exon_10|c.1154C>T|T385M|1153),(3-prime UTR|ENSG00000183765|ENST00000448511|-|Exon_12|c.25407C>T|None|495),(3-prime UTR|ENSG00000183765|ENST00000433728|-|Exon_11|c.5851C>T|None|867),(Missense|ENSG000001837…
rs6002267	22	41141230	G	0	T	202	202	8304.45	PASS	1	0.9813	1	NA	EP300	Intron	24	15	42	7	0.0130098	0.108925	0.27091	ANNOT=(Intron|ENSG00000100393|ENST00000263253|+|Intron_10|c.2053+8G>T|None|7242),(Intron|ENSG00000100393|ENST00000634690|+|Intron_4|c.488+8G>T|None|559),(Intron|ENSG00000100393|ENST00000703545|+|Intron_8|c.3573G>T|None|1417),(Intron|ENSG00000100393|ENST00000674155|+|Intron_10|c.2053+8G>T|None|7164),(Intron|ENSG00000100393|ENST00000703544|+|Intron_9|c.1878+973G>T|None|1902);CLNACC=.,RCV000079669.6…
rs34985152	22	41178083	C	422	T	371	793	8321.94	PASS	0.4678	0.4334	0.5026	NA	EP300	Intron	64	17	2	5	0.0097004	0.108925	9.09914	ANNOT=(Intron|ENSG00000231993|ENST00000420537|-|Intron_2||None|457),(Promoter|ENSG00000100393|ENST00000635083|+|Promoter||None|613),(Intron|ENSG00000232754|ENST00000415054|-|Intron_1||None|357),(Synonymous|ENSG00000100393|ENST00000263253|+|Exon_31|c.6372C>T|None|6371),(Synonymous|ENSG00000100393|ENST00000674155|+|Exon_30|c.6294C>T|None|6293);CLNACC=.,.,RCV000145960.1|RCV000371855.1|RCV000535525.1…
rs2454440	3	12608983	T	4	A	198	202	5418.14	PASS	0.9802	0.9502	0.9923	NA	RAF1	Intron	0	3	66	19	0.0140337	0.108925	0	ANNOT=(Intron|ENSG00000132155|ENST00000686762|-|Intron_4|c.425-60A>T|None|1458),(Intron|ENSG00000132155|ENST00000491290|-|Intron_4||None|2084),(Intron|ENSG00000132155|ENST00000692777|-|Intron_4||None|1946),(Intron|ENSG00000132155|ENST00000685740|-|Intron_6|c.425-60A>T|None|581),(Intron|ENSG00000132155|ENST00000691718|-|Intron_5|c.425-60A>T|None|581),(Intron|ENSG00000132155|ENST00000692959|-|Intro…
rs33972295	3	142459276	G	170	C	159	329	4078.94	PASS	0.4833	0.4298	0.5372	P2370A	ATR	Non-coding RNA	0	3	66	19	0.0140337	0.108925	0	ANNOT=(Non-coding RNA|ENSG00000175054|ENST00000666447|-|Exon_6||None|4534),(Promoter|ENSG00000175054|ENST00000511016|-|Promoter||None|681),(Non-coding RNA|ENSG00000175054|ENST00000665483|-|Exon_6||None|5569),(Missense|ENSG00000175054|ENST00000661310|-|Exon_42|c.7108C>G|P2370A|7107),(Non-coding RNA|ENSG00000175054|ENST00000666943|-|Exon_17||None|4763),(Synonymous|ENSG00000175054|ENST00000656590|-|…
rs112018640	3	142496391	G	194	A	135	329	2571.49	PASS	0.4103	0.3585	0.4642	T1553M	ATR	Promoter	0	3	66	19	0.0140337	0.108925	0	ANNOT=(Promoter|ENSG00000175054|ENST00000507620|-|Promoter||None|837),(Non-coding RNA|ENSG00000175054|ENST00000653868|-|Exon_34||None|8096),(Non-coding RNA|ENSG00000175054|ENST00000514393|-|Exon_4||None|552),(Synonymous|ENSG00000175054|ENST00000661310|-|Exon_33|c.5676C>T|None|5675),(Non-coding RNA|ENSG00000175054|ENST00000666943|-|Exon_9||None|4763),(Missense|ENSG00000175054|ENST00000656590|-|Exo…
rs55894265	3	142512277	T	153	C	145	298	2887.93	PASS	0.4866	0.4304	0.5431	N1548S	ATR	Non-coding RNA	0	3	66	19	0.0140337	0.108925	0	ANNOT=(Non-coding RNA|ENSG00000175054|ENST00000653868|-|Exon_27||None|8096),(Missense|ENSG00000175054|ENST00000661310|-|Exon_26|c.4643A>G|N1548S|4642),(Non-coding RNA|ENSG00000175054|ENST00000666943|-|Exon_2||None|4763),(Missense|ENSG00000175054|ENST00000656590|-|Exon_23|c.3625A>G|I1209V|3624),(Missense|ENSG00000175054|ENST00000350721|-|Exon_27|c.4835A>G|N1612S|4834);CLNACC=.,RCV000145315.4|RCV00…
rs28897765	3	142561266	T	304	C	360	664	8487.5	PASS	0.5422	0.5041	0.5797	K39R	ATR	Promoter	4	6	62	16	0.0138022	0.108925	0.176592	ANNOT=(Promoter|ENSG00000175054|ENST00000515863|-|Promoter||None|641),(3-prime UTR|ENSG00000175054|ENST00000507148|-|Exon_5|c.1075A>G|None|300),(Non-coding RNA|ENSG00000175054|ENST00000657914|-|Exon_2||None|4678),(3-prime UTR|ENSG00000175054|ENST00000515149|-|Exon_4|c.103A>G|None|345),(Non-coding RNA|ENSG00000175054|ENST00000659195|-|Exon_1||None|5945),(Non-coding RNA|ENSG00000175054|ENST00000653…
rs13093915	3	38885486	T	173	G	79	252	1548.22	PASS	0.3135	0.2594	0.3732	NA	SCN11A	Intron	0	3	66	19	0.0140337	0.108925	0	ANNOT=(Intron|ENSG00000168356|ENST00000668754|-|Intron_23|c.2951-84A>C|None|5373),(Intron|ENSG00000168356|ENST00000675892|-|Intron_15|c.2771-84A>C|None|5193),(Intron|ENSG00000168356|ENST00000676176|-|Intron_15|c.2570-84A>C|None|4992),(Intron|ENSG00000168356|ENST00000444237|-|Intron_16|c.2951-84A>C|None|4332),(Intron|ENSG00000168356|ENST00000676045|-|Intron_17|c.61409A>C|None|324),(Intron|ENSG0000…
rs4514993	3	38905381	A	2	T	578	580	28359	PASS	0.9966	0.9875	0.9991	NA	SCN11A	Intron	0	3	66	19	0.0140337	0.108925	0	ANNOT=(Intron|ENSG00000168356|ENST00000668754|-|Intron_17|c.1475-60T>A|None|5373),(Intron|ENSG00000168356|ENST00000675892|-|Intron_9|c.1295-60T>A|None|5193),(Intron|ENSG00000168356|ENST00000676176|-|Intron_10|c.1475-60T>A|None|4992),(Intron|ENSG00000168356|ENST00000444237|-|Intron_10|c.1475-60T>A|None|4332),(Intron|ENSG00000168356|ENST00000676045|-|Intron_11|c.41514T>A|None|324),(Intron|ENSG00000…
rs76208147	3	47121396	C	219	T	191	410	4859.67	PASS	0.4659	0.4181	0.5142	M1036I	SETD2	Missense	0	3	66	19	0.0140337	0.108925	0	ANNOT=(Missense|ENSG00000181555|ENST00000412450|-|Exon_3|c.3108G>A|M1036I|3107),(Missense|ENSG00000181555|ENST00000685399|-|Exon_1|c.1120G>A|G374R|1119),(Nonsense|ENSG00000181555|ENST00000330022|-|Exon_1|c.2855G>A|W952*|2854),(Missense|ENSG00000181555|ENST00000690157|-|Exon_1|c.256G>A|G86R|255),(Nonsense|ENSG00000181555|ENST00000692883|-|Exon_1|c.1181G>A|W394*|1180),(Missense|ENSG00000181555|ENST…
rs11980085	7	102338997	A	135	G	155	290	9674.81	PASS	0.5345	0.477	0.5911	NA	Y_RNA	Non-coding RNA	0	3	66	19	0.0140337	0.108925	0	ANNOT=(Non-coding RNA|ENSG00000228546|ENST00000432573|+|Exon_3||None|374),(Promoter|ENSG00000200552|ENST00000363682|+|Promoter||None|102);DPB=280;EPPR=7.65886;FREQ=1000Genomes:0.9764,.,0.02356|GnomAD:0.9765,.,0.02351|TOPMED:0.9735,7.964e-06,0.02647;GTI=0;MQMR=48.4815;NS=1;NUMALT=1;ODDS=703.156;PAIREDR=0.962963;PQR=0;PRO=0;QR=4470;RO=135;RPPR=7.65886;RS=11980085;SRF=71;SRP=3.79846;SRR=64;SSR=0;VC=…
rs17847822	7	106883225	G	308	C	185	493	13840.1	PASS	0.3753	0.3336	0.4188	NA	PIK3CG	Intron	0	3	66	19	0.0140337	0.108925	0	ANNOT=(Intron|ENSG00000105851|ENST00000359195|+|Intron_8|c.2760+62G>C|None|3306),(Promoter|ENSG00000105851|ENST00000466738|+|Promoter||None|448),(Intron|ENSG00000105851|ENST00000440650|+|Intron_8|c.2760+62G>C|None|3306),(Intron|ENSG00000105851|ENST00000496166|+|Intron_8|c.2760+62G>C|None|3306);DPB=493;EPPR=10.2297;FREQ=1000Genomes:0.8812,0.1188|ALSPAC:0.9032,0.09678|Estonian:0.8868,0.1132|GnomAD:…
rs80153920	7	116695757	A	342	T	313	655	7190.26	PASS	0.4779	0.4398	0.5161	NA	MET	Intron	0	3	66	19	0.0140337	0.108925	0	ANNOT=(Intron|ENSG00000105976|ENST00000397752|+|Intron_1|c.-3328A>T|None|4170),(Promoter|ENSG00000105976|ENST00000436117|+|Promoter||None|2292),(5-prime UTR|ENSG00000105976|ENST00000456159|+|Exon_2|c.0A>T|None|572),(Intron|ENSG00000105976|ENST00000318493|+|Intron_1|c.-3328A>T|None|4224);CLNACC=.,RCV000122414.1;CLNDISDB=.,MedGen:CN169374;CLNDN=.,not_specified;CLNORIGIN=.,1;CLNREVSTAT=.,no_assertio…
rs11762213	7	116699228	G	443	A	320	763	9530	PASS	0.4194	0.3849	0.4547	NA	MET	Synonymous	0	3	66	19	0.0140337	0.108925	0	ANNOT=(Synonymous|ENSG00000105976|ENST00000397752|+|Exon_2|c.144G>A|None|143),(Synonymous|ENSG00000105976|ENST00000436117|+|Exon_1|c.144G>A|None|143),(Synonymous|ENSG00000105976|ENST00000456159|+|Exon_3|c.201G>A|None|200),(Synonymous|ENSG00000105976|ENST00000318493|+|Exon_2|c.144G>A|None|143);CLNACC=.,RCV000079484.7|RCV000119121.5|RCV000129659.2|RCV000590508.1;CLNDISDB=.,MedGen:CN169374|MeSH:D002…
rs10215655	7	13986141	T	161	A	137	298	13976.1	PASS	0.4597	0.404	0.5165	NA	ETV1	Promoter	0	3	66	19	0.0140337	0.108925	0	ANNOT=(Promoter|ENSG00000006468|ENST00000472931|-|Promoter||None|1296),(Intron|ENSG00000006468|ENST00000460438|-|Intron_3||None|570),(Promoter|ENSG00000006468|ENST00000485475|-|Promoter||None|550),(Promoter|ENSG00000006468|ENST00000433547|-|Promoter||None|60),(Intron|ENSG00000006468|ENST00000483075|-|Intron_4||None|622),(Intron|ENSG00000006468|ENST00000476355|-|Intron_2||None|846),(Intron|ENSG000…
rs747663041	7	152167192	T	292	C	289	581	6881.94	PASS	0.4974	0.4569	0.538	S1459G	KMT2C	Missense	4	6	62	16	0.0138022	0.108925	0.176592	ANNOT=(Missense|ENSG00000055609|ENST00000684307|-|Exon_6|c.4375A>G|S1459G|4374),(Missense|ENSG00000055609|ENST00000680969|-|Exon_28|c.7100A>G|K2367R|7099),(Missense|ENSG00000055609|ENST00000684398|-|Exon_7|c.4439A>G|K1480R|4438),(Missense|ENSG00000055609|ENST00000683200|-|Exon_27|c.7052A>G|K2351R|7051),(Missense|ENSG00000055609|ENST00000684649|-|Exon_1|c.187A>G|S63G|186),(Missense|ENSG00000055609…
rs17173370	7	152180804	G	0	C	508	508	15333.4	PASS	1	0.9925	1	S789C	KMT2C	Synonymous	0	3	66	19	0.0140337	0.108925	0	ANNOT=(Synonymous|ENSG00000055609|ENST00000684307|-|Exon_1|c.1791C>G|None|1790),(Missense|ENSG00000055609|ENST00000683159|-|Exon_6|c.2366C>G|S789C|2365),(Promoter|ENSG00000055609|ENST00000681755|-|Promoter||None|227),(3-prime UTR|ENSG00000055609|ENST00000679645|-|Exon_32|c.24359C>G|None|3168),(Intron|ENSG00000055609|ENST00000558665|-|Intron_1|c.440-678C>G|None|2742),(Missense|ENSG00000055609|ENST…
rs10265729	7	152205258	G	112	A	121	233	2780.95	PASS	0.5193	0.4554	0.5826	NA	KMT2C	Intron	0	3	66	19	0.0140337	0.108925	0	ANNOT=(Intron|ENSG00000055609|ENST00000684550|-|Intron_24|c.3843-33C>T|None|4128),(Intron|ENSG00000055609|ENST00000683490|-|Intron_24|c.3843-33C>T|None|3975),(Intron|ENSG00000055609|ENST00000684623|-|Intron_5||None|3340),(Intron|ENSG00000055609|ENST00000681838|-|Intron_9|c.1205-33C>T|None|1266),(Intron|ENSG00000055609|ENST00000489110|-|Intron_11||None|1599),(Intron|ENSG00000055609|ENST00000683254…
rs78860638	7	152235739	A	221	T	62	283	423.943	PASS	0.2191	0.1748	0.2709	NA	KMT2C	Intron	27	16	39	6	0.0134723	0.108925	0.263708	ANNOT=(Intron|ENSG00000055609|ENST00000684550|-|Intron_16|c.2769+78T>A|None|4128),(Intron|ENSG00000055609|ENST00000684140|-|Intron_1|c.117+78T>A|None|357),(Intron|ENSG00000055609|ENST00000683490|-|Intron_16|c.2769+78T>A|None|3975),(Intron|ENSG00000055609|ENST00000418673|-|Intron_1|c.117+78T>A|None|1101),(Intron|ENSG00000055609|ENST00000681838|-|Intron_1|c.117+78T>A|None|1266),(Intron|ENSG00000055…
rs2479172	7	152247922	C	255	T	362	617	14189.9	PASS	0.5867	0.5474	0.6249	G838S	KMT2C	Missense	0	3	66	19	0.0140337	0.108925	0	ANNOT=(Missense|ENSG00000055609|ENST00000684550|-|Exon_14|c.2512G>A|G838S|2511),(Promoter|ENSG00000055609|ENST00000683038|-|Promoter||None|1225),(Missense|ENSG00000055609|ENST00000682916|-|Exon_8|c.1630G>A|G544S|1629),(Missense|ENSG00000055609|ENST00000683616|-|Exon_15|c.2515G>A|G839S|2514),(Promoter|ENSG00000055609|ENST00000680479|-|Promoter||None|512),(Missense|ENSG00000055609|ENST00000683490|-…
Unknown7	7	6003778	T	328	C	93	421	1137.46	PASS	0.2209	0.1839	0.263	T89A	PMS2	Non-coding RNA	0	3	66	19	0.0140337	0.108925	0	ANNOT=(Non-coding RNA|ENSG00000122512|ENST00000699931|-|Exon_4||None|3252),(Non-coding RNA|ENSG00000122512|ENST00000699769|-|Exon_4||None|1182),(Non-coding RNA|ENSG00000122512|ENST00000699770|-|Exon_4||None|561),(Non-coding RNA|ENSG00000122512|ENST00000415839|-|Exon_3||None|749),(Non-coding RNA|ENSG00000122512|ENST00000703409|-|Exon_4||None|1228),(Missense|ENSG00000122512|ENST00000699932|-|Exon_4…
rs200309103	7	6737079	A	212	G	247	459	4886.83	PASS	0.5381	0.4924	0.5832	NA	PMS2CL	Promoter	1	4	65	18	0.0129959	0.108925	0.0719756	ANNOT=(Promoter|ENSG00000290835|ENST00000431453|+|Promoter||None|792),(Non-coding RNA|ENSG00000187953|ENST00000403974|+|Exon_2||None|1529),(Non-coding RNA|ENSG00000290835|ENST00000486256|+|Exon_9||None|3327);DPB=460;EPPR=7.96781;FREQ=1000Genomes:0.9954,0.0003994,0.004193|GnomAD:0.9991,0.0001939,0.0007433|GnomAD_exomes:0.9972,5.867e-05,0.002774|TOPMED:0.9988,0.0002787,0.000876;GTI=0;MQMR=45.6604;N…
Unknown8	7	75511021	G	139	A	123	262	2674.21	PASS	0.4695	0.4099	0.5299	NA	PMS2P3	Non-coding RNA	0	3	66	19	0.0140337	0.108925	0	ANNOT=(Non-coding RNA|ENSG00000291092|ENST00000702274|-|Exon_8||None|1051),(Non-coding RNA|ENSG00000291092|ENST00000533167|-|Exon_7||None|637),(Promoter|ENSG00000200874|ENST00000364004|-|Promoter||None|102),(Non-coding RNA|ENSG00000291092|ENST00000437568|-|Exon_7||None|1185),(Non-coding RNA|ENSG00000127957|ENST00000529061|-|Exon_6||None|772),(Non-coding RNA|ENSG00000291092|ENST00000418756|-|Exon_…
rs4645959	8	127738294	A	433	G	183	616	8266.35	PASS	0.2971	0.2623	0.3343	N11S	MYC	Promoter	1	4	65	18	0.0129959	0.108925	0.0719756	ANNOT=(Promoter|ENSG00000249375|ENST00000519071|-|Promoter||None|780),(Non-coding RNA|ENSG00000136997|ENST00000520751|+|Exon_2||None|577),(Missense|ENSG00000136997|ENST00000707115|+|Exon_1|c.32A>G|N11S|31),(Promoter|ENSG00000136997|ENST00000707117|+|Promoter||None|1799),(Missense|ENSG00000136997|ENST00000707116|+|Exon_2|c.32A>G|N11S|31),(Missense|ENSG00000136997|ENST00000652288|+|Exon_2|c.32A>G|N…
rs368682460	8	133250381	C	287	T	192	479	4141.87	PASS	0.4008	0.3579	0.4453	NA	NDRG1	Intron	0	3	66	19	0.0140337	0.108925	0	ANNOT=(Intron|ENSG00000104419|ENST00000675172|-|Intron_2|c.275G>A|None|78),(Intron|ENSG00000104419|ENST00000676444|-|Intron_9||None|777),(Intron|ENSG00000104419|ENST00000675273|-|Intron_1||None|114),(Promoter|ENSG00000104419|ENST00000674521|-|Promoter||None|82),(Promoter|ENSG00000104419|ENST00000675056|-|Promoter||None|85),(Intron|ENSG00000104419|ENST00000522377|-|Intron_11|c.4909G>A|None|648),(I…
rs11781886	8	23682904	C	149	T	159	308	16429.9	PASS	0.5162	0.4606	0.5715	NA	NKX3-1	5-prime UTR	42	7	24	15	0.0130098	0.108925	3.69126	ANNOT=(5-prime UTR|ENSG00000167034|ENST00000380871|-|Exon_1|c.-15G>A|None|702),(Promoter|ENSG00000167034|ENST00000523261|-|Promoter||None|477);DPB=311;EPPR=10.7198;FREQ=1000Genomes:0.3141,0.6859|ALSPAC:0.2364,0.7636|Estonian:0.2559,0.7441|ExAC:0.252,0.748|GnomAD:0.2821,0.7179|GnomAD_exomes:0.2793,0.7207|GoESP:0.17,0.83|TOPMED:0.2715,0.7285|TWINSUK:0.2273,0.7727;GENEINFO=NKX3-1:4824|LOC107986930:1…
rs72640388	8	41940812	G	160	A	144	304	2915	PASS	0.4737	0.4182	0.5298	NA	KAT6A	Intron	4	6	62	16	0.0138022	0.108925	0.176592	ANNOT=(Intron|ENSG00000083168|ENST00000396930|-|Intron_16|c.3039+30C>T|None|6012),(Intron|ENSG00000083168|ENST00000650495|-|Intron_1||None|6799),(Non-coding RNA|ENSG00000083168|ENST00000648224|-|Exon_1||None|3532),(Intron|ENSG00000083168|ENST00000649827|-|Intron_16|c.37829C>T|None|1044),(Intron|ENSG00000083168|ENST00000418721|-|Intron_8||None|3279),(Intron|ENSG00000083168|ENST00000648335|-|Intron…
rs10102831	8	62855182	G	133	A	139	272	6662.46	PASS	0.511	0.4519	0.5699	NA	NKAIN3	Intron	0	3	66	19	0.0140337	0.108925	0	ANNOT=(Intron|ENSG00000185942|ENST00000523367|+|Intron_4||None|1114),(Intron|ENSG00000185942|ENST00000674873|+|Intron_2||None|2488),(Non-coding RNA|ENSG00000253517|ENST00000518193|-|Exon_1||None|2067),(Intron|ENSG00000185942|ENST00000523211|+|Intron_4|c.473-63271G>A|None|591),(Intron|ENSG00000185942|ENST00000674864|+|Intron_4|c.473-63271G>A|None|741),(Intron|ENSG00000185942|ENST00000675749|+|Intr…
rs149287641	8	62855813	T	122	C	176	298	4226.56	PASS	0.5906	0.534	0.6449	NA	NKAIN3	Intron	0	3	66	19	0.0140337	0.108925	0	ANNOT=(Intron|ENSG00000185942|ENST00000523367|+|Intron_4||None|1114),(Intron|ENSG00000185942|ENST00000674873|+|Intron_2||None|2488),(Non-coding RNA|ENSG00000253517|ENST00000518193|-|Exon_1||None|2067),(Intron|ENSG00000185942|ENST00000523211|+|Intron_4|c.473-62640T>C|None|591),(Intron|ENSG00000185942|ENST00000674864|+|Intron_4|c.473-62640T>C|None|741),(Intron|ENSG00000185942|ENST00000675749|+|Intr…
rs114174763	8	67952490	G	402	A	372	774	8148.08	PASS	0.4806	0.4456	0.5158	NA	PREX2	Non-coding RNA	21	1	45	21	0.0100813	0.108925	9.6257	ANNOT=(Non-coding RNA|ENSG00000046889|ENST00000517617|+|Exon_1||None|3015),(Non-coding RNA|ENSG00000046889|ENST00000529398|+|Exon_1||None|3612),(Synonymous|ENSG00000046889|ENST00000288368|+|Exon_1|c.96G>A|None|95);DPB=775;EPPR=3.20476;FREQ=1000Genomes:0.9938,0.00619|ExAC:0.997,0.002969|GnomAD:0.9935,0.006536|GnomAD_exomes:0.9984,0.001559|GoESP:0.992,0.007999|TOPMED:0.9928,0.007159;GENEINFO=PREX2:…
rs145909787	8	68038375	G	180	A	197	377	4093.28	PASS	0.5225	0.4722	0.5725	NA	PREX2	Intron	0	3	66	19	0.0140337	0.108925	0	ANNOT=(Intron|ENSG00000046889|ENST00000517617|+|Intron_5||None|3015),(Intron|ENSG00000046889|ENST00000529398|+|Intron_7||None|3612),(Intron|ENSG00000046889|ENST00000288368|+|Intron_7|c.839+83G>A|None|4818);DPB=378;EPPR=3.44459;FREQ=1000Genomes:0.9992,0.0007987|ALSPAC:0.9992,0.0007784|GnomAD:0.9996,0.0004202|TOPMED:0.9995,0.0004699|TWINSUK:0.9997,0.0002697;GENEINFO=PREX2:80243;GTI=0;MQMR=60;NS=1;N…
rs10504417	8	68053286	C	5	T	259	264	9889.47	PASS	0.9811	0.9564	0.9919	NA	PREX2	Intron	0	3	66	19	0.0140337	0.108925	0	ANNOT=(Intron|ENSG00000046889|ENST00000517617|+|Intron_7||None|3015),(Intron|ENSG00000046889|ENST00000529398|+|Intron_9||None|3612),(Intron|ENSG00000046889|ENST00000288368|+|Intron_9|c.1093+40C>T|None|4818);DPB=225;EPPR=6.91895;FREQ=1000Genomes:0.4553,0.5447|ALSPAC:0.5018,0.4982|Estonian:0.4507,0.5493|ExAC:0.4982,0.5018|GnomAD:0.4223,0.5777|GnomAD_exomes:0.5053,0.4947|GoESP:0.4153,0.5847|TOPMED:0…
rs1030753	8	68083398	A	6	G	115	121	8745.57	PASS	0.9504	0.896	0.9771	NA	PREX2	Intron	0	3	66	19	0.0140337	0.108925	0	ANNOT=(Intron|ENSG00000046889|ENST00000517617|+|Intron_16||None|3015),(Intron|ENSG00000255206|ENST00000526901|-|Intron_1||None|774),(Intron|ENSG00000046889|ENST00000529398|+|Intron_18||None|3612),(Intron|ENSG00000046889|ENST00000288368|+|Intron_18|c.2027+10A>G|None|4818);DPB=310;EPPR=8.80089;FREQ=1000Genomes:0.4778,0.5222|ALSPAC:0.4478,0.5522|Estonian:0.3897,0.6103|ExAC:0.4748,0.5252|GnomAD:0.457…
rs7845325	8	68127476	T	131	C	237	368	6923.94	PASS	0.644	0.5938	0.6912	NA	PREX2	Intron	0	3	66	19	0.0140337	0.108925	0	ANNOT=(Intron|ENSG00000046889|ENST00000288368|+|Intron_31|c.3766+57T>C|None|4818);DPB=254;EPPR=3.4247;FREQ=1000Genomes:0.9842,0.01577|ALSPAC:1,0|GnomAD:0.9865,0.01346|GoESP:0.9884,0.01161|TOPMED:0.9852,0.01476|TWINSUK:0.9997,0.0002697;GENEINFO=PREX2:80243;GTI=0;MQMR=60;NS=1;NUMALT=1;ODDS=646.474;PAIREDR=0.916031;PQR=0;PRO=0;QR=4326;RO=131;RPPR=53.1531;RS=7845325;SRF=54;SRP=11.7791;SRR=77;SSR=0;VC…
rs62523421	8	94671700	T	98	C	109	207	3301.34	PASS	0.5266	0.4587	0.5935	NA	ESRP1	Intron	0	3	66	19	0.0140337	0.108925	0	ANNOT=(Intron|ENSG00000104413|ENST00000517610|+|Intron_8|c.1029+29T>C|None|1566),(Intron|ENSG00000104413|ENST00000519505|+|Intron_8|c.1048+29T>C|None|1504),(Intron|ENSG00000104413|ENST00000358397|+|Intron_11|c.1452+29T>C|None|2031),(Intron|ENSG00000104413|ENST00000454170|+|Intron_11|c.1452+29T>C|None|1812),(Intron|ENSG00000104413|ENST00000646773|+|Intron_11|c.1452+29T>C|None|1824),(Intron|ENSG000…
rs12677519	8	94678351	T	3	C	203	206	14911.3	PASS	0.9854	0.9581	0.995	NA	ESRP1	Synonymous	0	3	66	19	0.0140337	0.108925	0	ANNOT=(Synonymous|ENSG00000104413|ENST00000517610|+|Exon_10|c.1377T>C|None|1376),(Synonymous|ENSG00000104413|ENST00000519505|+|Exon_10|c.1396T>C|None|1395),(Synonymous|ENSG00000104413|ENST00000358397|+|Exon_13|c.1788T>C|None|1787),(Synonymous|ENSG00000104413|ENST00000454170|+|Exon_13|c.1788T>C|None|1787),(Synonymous|ENSG00000104413|ENST00000646773|+|Exon_13|c.1800T>C|None|1799),(Synonymous|ENSG00…
rs140083803	X	71140611	C	0	T	511	511	13738.2	PASS	1	0.9925	1	NA	MED12	Intron	0	3	66	19	0.0140337	0.108925	0	ANNOT=(Intron|ENSG00000184634|ENST00000688774|+|Intron_4|c.824-24C>T|None|924),(Promoter|ENSG00000196338|ENST00000689968|+|Promoter||None|2205),(Promoter|ENSG00000196338|ENST00000692338|+|Promoter||None|2133),(Promoter|ENSG00000196338|ENST00000690293|+|Promoter||None|138),(Promoter|ENSG00000196338|ENST00000690133|+|Promoter||None|2133),(Promoter|ENSG00000196338|ENST00000374051|+|Promoter||None|24…
rs3218673	11	108267318	C	133	T	87	220	2052.92	PASS	0.3955	0.3332	0.4613	P872S	ATM	Promoter	14	11	52	11	0.0141676	0.109499	0.273963	ANNOT=(Promoter|ENSG00000149311|ENST00000419286|+|Promoter||None|302),(Non-coding RNA|ENSG00000149311|ENST00000683605|+|Exon_12||None|2884),(3-prime UTR|ENSG00000149311|ENST00000684037|+|Exon_17|c.20185C>T|None|1071),(Non-coding RNA|ENSG00000149311|ENST00000682516|+|Exon_17||None|3011),(Missense|ENSG00000149311|ENST00000278616|+|Exon_17|c.2614C>T|P872S|2613),(Missense|ENSG00000149311|ENST00000527…
rs36045913	11	22624986	C	208	T	138	346	4280.29	PASS	0.3988	0.3486	0.4513	NA	FANCF	Promoter	25	2	41	20	0.0149194	0.11434	5.99742	ANNOT=(Promoter|ENSG00000148935|ENST00000648096|+|Promoter||None|895),(Synonymous|ENSG00000183161|ENST00000327470|-|Exon_1|c.825G>A|None|824),(Promoter|ENSG00000148935|ENST00000528582|+|Promoter||None|544);CLNACC=.,RCV000227286.4|RCV000248205.1;CLNDISDB=.,GeneReviews:NBK1401/MedGen:C0015625/OMIM:PS227650|MedGen:CN169374;CLNDN=.,Fanconi_anemia|not_specified;CLNORIGIN=.,1;CLNREVSTAT=.,mult|single;C…
rs62119661	19	2216176	C	97	A	122	219	3012.46	PASS	0.5571	0.4909	0.6213	NA	DOT1L	Promoter	25	2	41	20	0.0149194	0.11434	5.99742	ANNOT=(Promoter|ENSG00000267122|ENST00000585593|-|Promoter||None|2738),(Non-coding RNA|ENSG00000104885|ENST00000482433|+|Exon_1||None|3658),(Promoter|ENSG00000104885|ENST00000586024|+|Promoter||None|426),(Intron|ENSG00000104885|ENST00000608122|+|Intron_2||None|576),(Promoter|ENSG00000104885|ENST00000591498|+|Promoter||None|567),(Intron|ENSG00000104885|ENST00000398665|+|Intron_19|c.1925-105C>A|Non…
rs9974933	21	41479050	A	190	G	160	350	7151.62	PASS	0.4571	0.4057	0.5095	NA	TMPRSS2	Intron	6	7	60	15	0.0156108	0.119138	0.219103	ANNOT=(Intron|ENSG00000184012|ENST00000398585|-|Intron_7|c.794+122T>C|None|1587),(Intron|ENSG00000184012|ENST00000678617|-|Intron_6||None|1718),(Intron|ENSG00000184012|ENST00000424093|-|Intron_6|c.563+122T>C|None|1356),(Intron|ENSG00000184012|ENST00000454499|-|Intron_8|c.683+122T>C|None|1476),(Intron|ENSG00000184012|ENST00000458356|-|Intron_7|c.683+122T>C|None|1476),(Intron|ENSG00000184012|ENST00…
rs7941591	11	59443792	T	2	C	866	868	50997.3	PASS	0.9977	0.9916	0.9994	NA	OR5A1	Synonymous	56	13	10	9	0.0169224	0.123417	3.80519	ANNOT=(Synonymous|ENSG00000172320|ENST00000641045|+|Exon_2|c.624T>C|None|623);DPB=869;EPPR=7.35324;FREQ=1000Genomes:0.3646,0.6354|ALSPAC:0.3262,0.6738|Estonian:0.3199,0.6801|ExAC:0.34,0.66|GnomAD:0.3867,0.6133|GnomAD_exomes:0.3414,0.6586|GoESP:0.3923,0.6077|TOPMED:0.3885,0.6115|TWINSUK:0.3304,0.6696;GENEINFO=OR5A1:219982;GTI=0;MQMR=60;NS=1;NUMALT=1;ODDS=1185.72;PAIREDR=1;PQR=0;PRO=0;QR=68;RO=2;RP…
rs3730345	14	104775062	C	212	T	526	738	12456.3	PASS	0.7127	0.6791	0.7442	NA	AKT1	Promoter	10	9	56	13	0.0169224	0.123417	0.262799	ANNOT=(Promoter|ENSG00000142208|ENST00000684058|-|Promoter||None|1945),(Intron|ENSG00000142208|ENST00000683722|-|Intron_6|c.567+14G>A|None|1440),(Intron|ENSG00000142208|ENST00000544168|-|Intron_4||None|1564),(Intron|ENSG00000142208|ENST00000556836|-|Intron_1||None|592),(Intron|ENSG00000142208|ENST00000682269|-|Intron_7||None|2587),(Intron|ENSG00000142208|ENST00000554848|-|Intron_6|c.567+14G>A|Non…
rs1800355	16	89746786	C	209	T	363	572	12715.3	PASS	0.6346	0.5944	0.6731	NA	FANCA	Promoter	14	0	52	22	0.0173217	0.123417	Inf	ANNOT=(Promoter|ENSG00000187741|ENST00000564870|-|Promoter||None|460),(Intron|ENSG00000187741|ENST00000567988|-|Intron_6|c.3110G>A|None|325),(Intron|ENSG00000187741|ENST00000561660|-|Intron_6|c.1880G>A|None|545),(Intron|ENSG00000187741|ENST00000568983|-|Intron_4||None|917),(Intron|ENSG00000187741|ENST00000567510|-|Intron_17|c.31574G>A|None|303),(Intron|ENSG00000187741|ENST00000568626|-|Intron_3|c…
rs1800345	16	89748809	C	189	T	164	353	15273.7	PASS	0.4646	0.4132	0.5167	NA	FANCA	Intron	14	0	52	22	0.0173217	0.123417	Inf	ANNOT=(Intron|ENSG00000187741|ENST00000567988|-|Intron_4|c.1087G>A|None|325),(Intron|ENSG00000187741|ENST00000563510|-|Intron_5|c.13975G>A|None|151),(Intron|ENSG00000187741|ENST00000561660|-|Intron_4|c.445-42G>A|None|545),(Intron|ENSG00000187741|ENST00000568983|-|Intron_2||None|917),(Intron|ENSG00000187741|ENST00000567510|-|Intron_15|c.29551G>A|None|303),(Intron|ENSG00000187741|ENST00000568626|-|…
rs1800339	16	89773229	C	279	A	298	577	12769.4	PASS	0.5165	0.4757	0.557	NA	FANCA	Intron	14	0	52	22	0.0173217	0.123417	Inf	ANNOT=(Intron|ENSG00000187741|ENST00000567205|-|Intron_22|c.2014+42G>T|None|2505),(Intron|ENSG00000187741|ENST00000567284|-|Intron_22||None|2499),(Intron|ENSG00000187741|ENST00000696276|-|Intron_22||None|3025),(Intron|ENSG00000187741|ENST00000567510|-|Intron_6|c.5131G>T|None|303),(Intron|ENSG00000187741|ENST00000696291|-|Intron_21|c.32107G>T|None|579),(Intron|ENSG00000187741|ENST00000696275|-|Int…
rs9282685	16	89810827	A	116	T	121	237	6818.69	PASS	0.5105	0.4472	0.5735	NA	FANCA	Intron	14	0	52	22	0.0173217	0.123417	Inf	ANNOT=(Intron|ENSG00000187741|ENST00000696292|-|Intron_3|c.249T>A|None|144),(Intron|ENSG00000187741|ENST00000543736|-|Intron_4|c.426+102T>A|None|795),(Intron|ENSG00000187741|ENST00000563513|-|Intron_4|c.172T>A|None|342),(Intron|ENSG00000187741|ENST00000567883|-|Intron_4||None|650),(Intron|ENSG00000187741|ENST00000696296|-|Intron_3|c.263-25T>A|None|594),(Intron|ENSG00000187741|ENST00000565582|-|In…
rs1800899	17	7673523	A	372	G	591	963	13147	PASS	0.6137	0.5826	0.6439	NA	TP53	Promoter	14	0	52	22	0.0173217	0.123417	Inf	ANNOT=(Promoter|ENSG00000141510|ENST00000508793|-|Promoter||None|496),(Intron|ENSG00000141510|ENST00000610292|-|Intron_8|c.876+12T>C|None|1062),(Intron|ENSG00000141510|ENST00000610538|-|Intron_9|c.876+12T>C|None|921),(Intron|ENSG00000141510|ENST00000619485|-|Intron_9|c.876+12T>C|None|1062),(Promoter|ENSG00000141510|ENST00000574684|-|Promoter||None|104),(Intron|ENSG00000141510|ENST00000576024|-|In…
rs200310615	19	2199951	G	207	A	213	420	4893.53	PASS	0.5071	0.4595	0.5547	NA	DOT1L	Intron	14	0	52	22	0.0173217	0.123417	Inf	ANNOT=(Intron|ENSG00000104885|ENST00000398665|+|Intron_8|c.707+12G>A|None|4611),(Intron|ENSG00000104885|ENST00000686010|+|Intron_8|c.707+12G>A|None|5214);DPB=420;EPPR=6.79726;FREQ=1000Genomes:0.9986,0.001398,.|ALSPAC:0.9961,0.003892,.|Estonian:0.9996,0.0004464,.|ExAC:0.9977,0.002301,.|GnomAD:0.9988,0.001197,.|GnomAD_exomes:0.9979,0.00214,4.076e-06|GoESP:0.9982,0.001808,.|TOPMED:0.9984,0.001625,7.…
rs192444039	19	2210558	C	442	T	464	906	11197.3	PASS	0.5121	0.4796	0.5446	NA	DOT1L	Promoter	14	0	52	22	0.0173217	0.123417	Inf	ANNOT=(Promoter|ENSG00000104885|ENST00000586024|+|Promoter||None|426),(Promoter|ENSG00000104885|ENST00000608122|+|Promoter||None|576),(Promoter|ENSG00000104885|ENST00000591498|+|Promoter||None|567),(Intron|ENSG00000104885|ENST00000398665|+|Intron_13|c.1116+48C>T|None|4611),(Intron|ENSG00000104885|ENST00000686010|+|Intron_13|c.1116+48C>T|None|5214);DPB=906;EPPR=4.26799;FREQ=1000Genomes:0.9972,.,0.…
rs199845859	21	10514138	T	671	A	146	817	3587.88	PASS	0.1787	0.154	0.2065	NA	BAGE2	Non-coding RNA	14	0	52	22	0.0173217	0.123417	Inf	ANNOT=(Non-coding RNA|ENSG00000187172|ENST00000496773|+|Exon_14||None|2598),(Non-coding RNA|ENSG00000273840|ENST00000612267|+|Exon_10||None|3336);DPB=849;EPPR=12.7997;FREQ=GnomAD:0.9629,0.03711;GENEINFO=LOC105378260:105378260;GTI=0;MQMR=46.9911;NS=1;NUMALT=1;ODDS=422.024;PAIREDR=1;PQR=0;PRO=0;QR=22598;RO=671;RPPR=604.165;RS=199845859;SRF=389;SRP=40.0613;SRR=282;SSR=0;VC=SNV;ccds_id=---;dbSNPBuild…
rs180793374	21	38383293	G	156	A	115	271	2362.07	PASS	0.4244	0.367	0.4839	NA	ERG	3-prime UTR	14	0	52	22	0.0173217	0.123417	Inf	ANNOT=(3-prime UTR|ENSG00000157554|ENST00000442448|-|Exon_11|c.113C>T|None|1386),(3-prime UTR|ENSG00000157554|ENST00000453032|-|Exon_9|c.113C>T|None|1161),(3-prime UTR|ENSG00000157554|ENST00000398919|-|Exon_12|c.113C>T|None|1458),(3-prime UTR|ENSG00000157554|ENST00000288319|-|Exon_10|c.113C>T|None|1437),(3-prime UTR|ENSG00000157554|ENST00000398897|-|Exon_9|c.113C>T|None|1089),(3-prime UTR|ENSG000…
rs1805129	22	28734470	T	243	C	278	521	9362.92	PASS	0.5336	0.4907	0.576	NA	CHEK2	Promoter	14	0	52	22	0.0173217	0.123417	Inf	ANNOT=(Promoter|ENSG00000183765|ENST00000454252|-|Promoter||None|135),(Synonymous|ENSG00000183765|ENST00000398017|-|Exon_4|c.252A>G|None|251),(Synonymous|ENSG00000183765|ENST00000650233|-|Exon_2|c.252A>G|None|251),(Synonymous|ENSG00000183765|ENST00000439200|-|Exon_2|c.252A>G|None|251),(Synonymous|ENSG00000183765|ENST00000417588|-|Exon_1|c.252A>G|None|251),(Synonymous|ENSG00000183765|ENST000004036…
rs188146618	3	37011986	G	283	A	279	562	6690.75	PASS	0.4964	0.4553	0.5377	NA	MLH1	Intron	14	0	52	22	0.0173217	0.123417	Inf	ANNOT=(Intron|ENSG00000076242|ENST00000441265|+|Intron_7|c.-2492G>A|None|981),(Promoter|ENSG00000076242|ENST00000458009|+|Promoter||None|283),(Intron|ENSG00000076242|ENST00000674107|+|Intron_7||None|2827),(Intron|ENSG00000076242|ENST00000435176|+|Intron_7|c.296-25G>A|None|1974),(Intron|ENSG00000076242|ENST00000539477|+|Intron_6|c.-2492G>A|None|1545),(Intron|ENSG00000076242|ENST00000673990|+|Intro…
rs187022762	3	47019964	G	166	A	144	310	3058.46	PASS	0.4645	0.4098	0.5201	NA	SETD2	Intron	14	0	52	22	0.0173217	0.123417	Inf	ANNOT=(Intron|ENSG00000181555|ENST00000330022|-|Intron_16|c.99792C>T|None|4094),(Intron|ENSG00000181555|ENST00000690157|-|Intron_15|c.3705-124C>T|None|4045),(Intron|ENSG00000181555|ENST00000692883|-|Intron_19|c.61006C>T|None|4115),(Intron|ENSG00000181555|ENST00000693738|-|Intron_9||None|3784),(Intron|ENSG00000181555|ENST00000445387|-|Intron_17|c.44653C>T|None|5023),(Intron|ENSG00000181555|ENST000…
rs187080406	7	152251914	A	136	T	118	254	2459.79	PASS	0.4646	0.4042	0.526	NA	KMT2C	3-prime UTR	14	0	52	22	0.0173217	0.123417	Inf	ANNOT=(3-prime UTR|ENSG00000055609|ENST00000680039|-|Exon_12|c.92277T>A|None|315),(Intron|ENSG00000055609|ENST00000684550|-|Intron_11|c.1621+25T>A|None|4128),(Promoter|ENSG00000055609|ENST00000683038|-|Promoter||None|1225),(Intron|ENSG00000055609|ENST00000682280|-|Intron_12||None|2383),(Intron|ENSG00000055609|ENST00000682916|-|Intron_5|c.739+58T>A|None|1656),(Intron|ENSG00000055609|ENST0000068361…
rs186618937	7	67299434	T	126	C	97	223	1833.74	PASS	0.435	0.3716	0.5006	NA	PMS2P4	Intron	14	0	52	22	0.0173217	0.123417	Inf	ANNOT=(Intron|ENSG00000291154|ENST00000689554|-|Intron_1||None|674),(Promoter|ENSG00000291153|ENST00000472361|+|Promoter||None|1039),(Promoter|ENSG00000291153|ENST00000647855|+|Promoter||None|1413),(Intron|ENSG00000291154|ENST00000702896|-|Intron_1||None|513),(Promoter|ENSG00000291153|ENST00000416602|+|Promoter||None|2143),(Promoter|ENSG00000291153|ENST00000691248|+|Promoter||None|1704),(Promoter…
rs7804416	7	6737275	A	487	G	571	1058	15012.9	PASS	0.5397	0.5096	0.5695	NA	PMS2CL	Promoter	14	0	52	22	0.0173217	0.123417	Inf	ANNOT=(Promoter|ENSG00000290835|ENST00000431453|+|Promoter||None|792),(Non-coding RNA|ENSG00000187953|ENST00000403974|+|Exon_2||None|1529),(Non-coding RNA|ENSG00000290835|ENST00000486256|+|Exon_9||None|3327);DPB=892;EPPR=9.1145;FREQ=1000Genomes:0.8786,0.1214|ALSPAC:0.9704,0.02958|ExAC:0.9408,0.05917|GnomAD:0.8966,0.1034|GnomAD_exomes:0.9451,0.05495|TOPMED:0.8951,0.1049|TWINSUK:0.9641,0.03587;GTI=…
rs8130395	21	10473155	T	752	C	159	911	917.29	PASS	0.1745	0.1513	0.2005	NA	BAGE2	Non-coding RNA	20	1	46	21	0.0186257	0.131679	8.97318	ANNOT=(Non-coding RNA|ENSG00000187172|ENST00000496773|+|Exon_4||None|2598),(Non-coding RNA|ENSG00000290523|ENST00000470054|+|Exon_6||None|1891);DPB=906;EPPR=4.96232;GENEINFO=BAGE2:85319|LOC105378260:105378260;GTI=0;MQMR=50.9202;NS=1;NUMALT=1;ODDS=178.171;PAIREDR=0.93883;PQR=0;PRO=0;QR=25218;RO=752;RPPR=123.181;RS=8130395;SRF=439;SRP=48.8538;SRR=313;SSR=0;VC=SNV;ccds_id=---;dbSNPBuildID=116;gene_b…
rs115240747	7	116783266	A	104	G	121	225	2741.65	PASS	0.5378	0.4725	0.6017	NA	MET	Intron	20	1	46	21	0.0186257	0.131679	8.97318	ANNOT=(Intron|ENSG00000105976|ENST00000397752|+|Intron_18|c.3634-38A>G|None|4170),(Intron|ENSG00000105976|ENST00000318493|+|Intron_18|c.3688-38A>G|None|4224);DPB=205;EPPR=9.77527;FREQ=1000Genomes:0.9786,0.02137,.|ALSPAC:0.9997,0.0002595,.|ExAC:0.9933,0.006687,.|GnomAD:0.9787,0.02135,.|GnomAD_exomes:0.9945,0.005475,4.077e-06|GoESP:0.9762,0.02383,.|TOPMED:0.976,0.02397,.|TWINSUK:0.9997,0.0002697,.;…
rs150251810	7	152150765	G	141	A	189	330	4223.63	PASS	0.5727	0.5188	0.625	NA	KMT2C	Intron	38	19	28	3	0.0193991	0.136618	0.217584	ANNOT=(Intron|ENSG00000055609|ENST00000683200|-|Intron_37|c.10284+135C>T|None|12162),(Intron|ENSG00000055609|ENST00000684649|-|Intron_11|c.3419+135C>T|None|5378),(Promoter|ENSG00000055609|ENST00000485241|-|Promoter||None|686),(Promoter|ENSG00000055609|ENST00000679567|-|Promoter||None|1222),(Intron|ENSG00000055609|ENST00000684069|-|Intron_8|c.1191+135C>T|None|2311),(Promoter|ENSG00000055609|ENST00…
rs3740615	11	22625820	G	137	A	97	234	6155.25	PASS	0.4145	0.3533	0.4785	NA	FANCF	Non-coding RNA	63	17	3	5	0.0214177	0.149107	6.01204	ANNOT=(Non-coding RNA|ENSG00000148935|ENST00000648096|+|Exon_1||None|895),(5-prime UTR|ENSG00000183161|ENST00000327470|-|Exon_1|c.-10C>T|None|1122),(Intron|ENSG00000148935|ENST00000528582|+|Intron_1|c.-49050G>A|None|544);CLNACC=.,RCV000243715.1|RCV000327717.1,.,.;CLNDISDB=.,MedGen:CN169374|GeneReviews:NBK1401/MedGen:C0015625/OMIM:PS227650,.,.;CLNDN=.,not_specified|Fanconi_anemia,.,.;CLNORIGIN=.,1…
rs2601530	15	20291369	A	670	T	67	737	649.852	PASS	0.0909	0.0722	0.1138	NA	CHEK2P2	Non-coding RNA	3	5	63	17	0.0214177	0.149107	0.166333	ANNOT=(Non-coding RNA|ENSG00000290857|ENST00000566448|+|Exon_5||None|670),(Non-coding RNA|ENSG00000259156|ENST00000554701|+|Exon_6||None|672),(Non-coding RNA|ENSG00000290857|ENST00000555186|+|Exon_6||None|864);DPB=824;EPPR=30.4422;FREQ=GnomAD:0.9268,0,0.07322;GTI=0;MQMR=44.6134;NS=1;NUMALT=1;ODDS=149.634;PAIREDR=0.974627;PQR=0;PRO=0;PSEUDOGENEINFO=CHEK2P2:646096;QR=22378;RO=670;RPPR=339.051;RS=26…
rs62609586	X	71121319	A	0	C	269	269	14014.6	PASS	1	0.9859	1	NA	MED12	Intron	3	5	63	17	0.0214177	0.149107	0.166333	ANNOT=(Intron|ENSG00000184634|ENST00000690145|+|Intron_5|c.737-8A>C|None|6537),(Promoter|ENSG00000184634|ENST00000462984|+|Promoter||None|1541),(Promoter|ENSG00000184634|ENST00000471663|+|Promoter||None|439),(Promoter|ENSG00000184634|ENST00000688079|+|Promoter||None|4676),(Promoter|ENSG00000184634|ENST00000689768|+|Promoter||None|5891),(Promoter|ENSG00000184634|ENST00000691113|+|Promoter||None|79…
rs9611506	22	41146834	T	133	A	86	219	1971.24	PASS	0.3927	0.3304	0.4587	NA	EP300	Intron	46	9	20	13	0.022156	0.15366	3.27292	ANNOT=(Intron|ENSG00000100393|ENST00000263253|+|Intron_11|c.2131+18T>A|None|7242),(Intron|ENSG00000100393|ENST00000635538|+|Intron_1||None|318),(Promoter|ENSG00000100393|ENST00000634422|+|Promoter||None|488),(Intron|ENSG00000100393|ENST00000703545|+|Intron_9|c.9177T>A|None|1417),(Intron|ENSG00000100393|ENST00000674155|+|Intron_10|c.2055-1003T>A|None|7164),(Intron|ENSG00000100393|ENST00000703544|+…
rs61733405	11	128810571	C	496	G	259	755	6696.66	PASS	0.343	0.3101	0.3776	NA	FLI1	Synonymous	35	18	31	4	0.0229553	0.1586	0.254578	ANNOT=(Synonymous|ENSG00000151702|ENST00000281428|+|Exon_10|c.744C>G|None|743),(Non-coding RNA|ENSG00000151702|ENST00000528790|+|Exon_3||None|5370),(3-prime UTR|ENSG00000151702|ENST00000429175|+|Exon_10|c.45905C>G|None|246),(Synonymous|ENSG00000151702|ENST00000534087|+|Exon_10|c.843C>G|None|842),(Synonymous|ENSG00000151702|ENST00000527786|+|Exon_9|c.942C>G|None|941),(3-prime UTR|ENSG00000151702|E…
rs75439444	16	56940081	T	334	C	256	590	7018.36	PASS	0.4339	0.3945	0.4742	M94T	HERPUD1	Synonymous	34	5	32	17	0.0253534	0.171913	3.56185	ANNOT=(Synonymous|ENSG00000051108|ENST00000439977|+|Exon_6|c.741T>C|None|740),(Non-coding RNA|ENSG00000051108|ENST00000563781|+|Exon_4||None|774),(Promoter|ENSG00000261270|ENST00000565861|+|Promoter||None|601),(Promoter|ENSG00000051108|ENST00000568814|+|Promoter||None|509),(Promoter|ENSG00000261114|ENST00000570210|+|Promoter||None|699),(Missense|ENSG00000051108|ENST00000563911|+|Exon_2|c.281T>C|M…
rs143642304	16	89745002	G	459	A	394	853	9091.88	PASS	0.4619	0.4287	0.4955	P144L	FANCA	Promoter	34	5	32	17	0.0253534	0.171913	3.56185	ANNOT=(Promoter|ENSG00000187741|ENST00000564870|-|Promoter||None|460),(3-prime UTR|ENSG00000187741|ENST00000567988|-|Exon_8|c.4894C>T|None|325),(Non-coding RNA|ENSG00000187741|ENST00000568983|-|Exon_6||None|917),(3-prime UTR|ENSG00000187741|ENST00000567510|-|Exon_19|c.33358C>T|None|303),(Missense|ENSG00000187741|ENST00000568626|-|Exon_5|c.431C>T|P144L|430),(Non-coding RNA|ENSG00000187741|ENST0000…
rs28369127	21	10473424	C	1496	T	467	1963	6366.94	PASS	0.2379	0.2196	0.2572	NA	BAGE2	Non-coding RNA	5	6	61	16	0.0251662	0.171913	0.223425	ANNOT=(Non-coding RNA|ENSG00000187172|ENST00000496773|+|Exon_4||None|2598),(Non-coding RNA|ENSG00000290523|ENST00000470054|+|Exon_6||None|1891);DPB=1757;EPPR=17.5255;GENEINFO=BAGE2:85319|LOC105378260:105378260;GTI=0;MQMR=45.8362;NS=1;NUMALT=1;ODDS=43.7426;PAIREDR=0.979947;PQR=0;PRO=0;QR=50242;RO=1496;RPPR=176.78;RS=28369127;SRF=811;SRP=26.0546;SRR=685;SSR=0;VC=SNV;ccds_id=---;dbSNPBuildID=125;gen…
rs185684272	3	12585601	G	148	A	75	223	1435.01	PASS	0.3363	0.2776	0.4006	NA	MKRN2	Intron	32	17	34	5	0.0253534	0.171913	0.280753	ANNOT=(Intron|ENSG00000132155|ENST00000686762|-|Intron_14|c.178C>T|None|1458),(Non-coding RNA|ENSG00000132155|ENST00000475353|-|Exon_3||None|5001),(3-prime UTR|ENSG00000132155|ENST00000689418|-|Exon_12|c.32914C>T|None|207),(Non-coding RNA|ENSG00000132155|ENST00000688914|-|Exon_5||None|1174),(Non-coding RNA|ENSG00000132155|ENST00000689540|-|Exon_13||None|5062),(Intron|ENSG00000132155|ENST000006875…
rs192771581	7	116775144	C	136	T	127	263	2720.77	PASS	0.4829	0.4232	0.5431	NA	MET	Intron	32	17	34	5	0.0253534	0.171913	0.280753	ANNOT=(Intron|ENSG00000105976|ENST00000397752|+|Intron_15|c.3259+33C>T|None|4170),(Intron|ENSG00000105976|ENST00000318493|+|Intron_15|c.3313+33C>T|None|4224);DPB=263;EPPR=8.18351;FREQ=1000Genomes:0.9996,0.0003994|ExAC:0.9996,0.0004025|GnomAD:0.9988,0.001162|GnomAD_exomes:0.9997,0.0003387|GoESP:0.9988,0.001168|TOPMED:0.9984,0.001577;GENEINFO=MET:4233;GTI=0;MQMR=60;NS=1;NUMALT=1;ODDS=626.481;PAIRED…
rs3741622	12	49032195	T	285	C	316	601	24734.5	PASS	0.5258	0.4858	0.5654	NA	KMT2D	Promoter	23	2	43	20	0.0275159	0.185199	5.26765	ANNOT=(Promoter|ENSG00000167548|ENST00000686151|-|Promoter||None|327),(Promoter|ENSG00000167548|ENST00000692973|-|Promoter||None|153),(Intron|ENSG00000167548|ENST00000685554|-|Intron_3|c.1752+318A>G|None|1890),(3-prime UTR|ENSG00000167548|ENST00000692841|-|Exon_5|c.2221A>G|None|1980),(Promoter|ENSG00000167548|ENST00000552391|-|Promoter||None|928),(Promoter|ENSG00000167548|ENST00000686564|-|Promot…
rs189841793	16	89815999	G	348	A	338	686	7971.09	PASS	0.4927	0.4554	0.5301	NA	FANCA	Promoter	43	20	23	2	0.0275159	0.185199	0.189838	ANNOT=(Promoter|ENSG00000187741|ENST00000696292|-|Promoter||None|144),(Intron|ENSG00000187741|ENST00000543736|-|Intron_1|c.81-13C>T|None|795),(Promoter|ENSG00000204991|ENST00000564878|+|Promoter||None|663),(Promoter|ENSG00000204991|ENST00000565103|+|Promoter||None|587),(Intron|ENSG00000187741|ENST00000563513|-|Intron_1|c.81-13C>T|None|342),(Intron|ENSG00000187741|ENST00000567943|-|Intron_1|c.143C…
rs2137255	1	204457245	C	137	T	105	242	2151.48	PASS	0.4339	0.373	0.4969	NA	PIK3C2B	Intron	33	5	33	17	0.0281571	0.186758	3.35485	ANNOT=(Intron|ENSG00000133056|ENST00000683234|-|Intron_8||None|5237),(Promoter|ENSG00000133056|ENST00000496872|-|Promoter||None|651),(Intron|ENSG00000133056|ENST00000415899|-|Intron_11|c.2025G>A|None|1779),(Intron|ENSG00000133056|ENST00000367187|-|Intron_10|c.1715-175G>A|None|4902),(Intron|ENSG00000133056|ENST00000684373|-|Intron_9|c.1715-175G>A|None|4902),(Intron|ENSG00000133056|ENST00000424712|…
rs2217332	16	56935236	G	239	A	243	482	18045.9	PASS	0.5041	0.4597	0.5486	R50H	HERPUD1	Missense	33	5	33	17	0.0281571	0.186758	3.35485	ANNOT=(Missense|ENSG00000051108|ENST00000439977|+|Exon_2|c.149G>A|R50H|148),(Promoter|ENSG00000051108|ENST00000563781|+|Promoter||None|774),(Promoter|ENSG00000051108|ENST00000563911|+|Promoter||None|677),(Promoter|ENSG00000051108|ENST00000568651|+|Promoter||None|448),(Promoter|ENSG00000051108|ENST00000567944|+|Promoter||None|435),(Promoter|ENSG00000051108|ENST00000564678|+|Promoter||None|2199),(P…
rs148762998	19	2216895	G	278	T	307	585	7470.41	PASS	0.5248	0.4843	0.565	NA	DOT1L	Promoter	33	5	33	17	0.0281571	0.186758	3.35485	ANNOT=(Promoter|ENSG00000267122|ENST00000585593|-|Promoter||None|2738),(Intron|ENSG00000104885|ENST00000482433|+|Intron_1||None|3658),(Promoter|ENSG00000104885|ENST00000586024|+|Promoter||None|426),(Promoter|ENSG00000104885|ENST00000608122|+|Promoter||None|576),(Promoter|ENSG00000104885|ENST00000591498|+|Promoter||None|567),(Intron|ENSG00000104885|ENST00000398665|+|Intron_20|c.2410-60G>T|None|461…
rs2227262	8	133247931	G	206	A	221	427	7583.79	PASS	0.5176	0.4702	0.5646	NA	NDRG1	Promoter	33	5	33	17	0.0281571	0.186758	3.35485	ANNOT=(Promoter|ENSG00000104419|ENST00000521026|-|Promoter||None|2145),(Promoter|ENSG00000104419|ENST00000674521|-|Promoter||None|82),(Promoter|ENSG00000104419|ENST00000675056|-|Promoter||None|85),(Intron|ENSG00000104419|ENST00000522377|-|Intron_12|c.7359C>T|None|648),(Intron|ENSG00000104419|ENST00000521664|-|Intron_3||None|594),(Intron|ENSG00000104419|ENST00000675860|-|Intron_2||None|620),(Promo…
rs113688924	1	119571880	G	168	A	123	291	2718.05	PASS	0.4227	0.3673	0.4801	NA	HSD3BP4	Non-coding RNA	22	2	44	20	0.029114	0.191711	4.92717	ANNOT=(Non-coding RNA|ENSG00000203855|ENST00000511509|+|Exon_3||None|1120);DPB=267;EPPR=6.31921;FREQ=1000Genomes:0.9882,0.01178|ALSPAC:0.9997,0.0002595|GnomAD:0.9887,0.01132|TOPMED:0.9871,0.01285|TWINSUK:0.9987,0.001348;GTI=0;MQMR=59.9286;NS=1;NUMALT=1;ODDS=469.374;PAIREDR=0.89881;PQR=0;PRO=0;PSEUDOGENEINFO=HSD3BP4:128102;QR=5704;RO=168;RPPR=3.0103;RS=113688924;SRF=80;SRP=3.83753;SRR=88;SSR=0;VC=…
rs28510452	8	41957056	G	311	A	256	567	6980.77	PASS	0.4515	0.411	0.4927	NA	KAT6A	Intron	44	20	22	2	0.029114	0.191711	0.202956	ANNOT=(Intron|ENSG00000083168|ENST00000396930|-|Intron_9|c.1484-1645C>T|None|6012),(Intron|ENSG00000083168|ENST00000647809|-|Intron_9||None|3681),(Intron|ENSG00000083168|ENST00000485568|-|Intron_8|c.1484-1645C>T|None|2445),(Intron|ENSG00000083168|ENST00000649827|-|Intron_9|c.21585C>T|None|1044),(Non-coding RNA|ENSG00000083168|ENST00000418721|-|Exon_1||None|3279),(Intron|ENSG00000083168|ENST000006…
rs182194007	16	23624112	G	146	A	100	246	2005.88	PASS	0.4065	0.347	0.4689	NA	PALB2	Intron	30	16	36	6	0.0297926	0.195474	0.316633	ANNOT=(Intron|ENSG00000083093|ENST00000697383|-|Intron_3|c.284-18C>T|None|1092),(Intron|ENSG00000083093|ENST00000565038|-|Intron_3|c.5162C>T|None|88),(Intron|ENSG00000083093|ENST00000568219|-|Intron_7|c.1865-18C>T|None|2673),(Intron|ENSG00000083093|ENST00000697378|-|Intron_7||None|4340),(Intron|ENSG00000083093|ENST00000697381|-|Intron_4||None|2508),(Intron|ENSG00000083093|ENST00000697382|-|Intron…
rs1800889	11	108292760	C	174	T	91	265	4810.93	PASS	0.3434	0.2888	0.4024	NA	ATM	Promoter	13	0	53	22	0.0326425	0.208912	Inf	ANNOT=(Promoter|ENSG00000149311|ENST00000533690|+|Promoter||None|3354),(Intron|ENSG00000149311|ENST00000531525|+|Intron_3|c.445-2167C>T|None|465),(Promoter|ENSG00000149311|ENST00000684152|+|Promoter||None|7062),(Promoter|ENSG00000149311|ENST00000683524|+|Promoter||None|6870),(Non-coding RNA|ENSG00000149311|ENST00000524792|+|Exon_4||None|5912),(Synonymous|ENSG00000149311|ENST00000278616|+|Exon_30|…
rs9332791	11	118480265	C	334	A	235	569	5310.49	PASS	0.413	0.3733	0.4539	NA	KMT2A	Intron	13	0	53	22	0.0326425	0.208912	Inf	ANNOT=(Intron|ENSG00000118058|ENST00000691053|+|Intron_6|c.3634+27C>A|None|11988),(Promoter|ENSG00000118058|ENST00000392873|+|Promoter||None|866),(Promoter|ENSG00000118058|ENST00000420751|+|Promoter||None|390),(Promoter|ENSG00000118058|ENST00000685498|+|Promoter||None|780),(Promoter|ENSG00000118058|ENST00000649410|+|Promoter||None|158),(Intron|ENSG00000118058|ENST00000685719|+|Intron_4|c.615+27C>…
rs11568266	12	6235335	G	118	A	118	236	2800.99	PASS	0.5	0.4367	0.5633	NA	CD9	Intron	2	4	64	18	0.0322981	0.208912	0.144759	ANNOT=(Intron|ENSG00000010278|ENST00000382518|+|Intron_6|c.447+8G>A|None|684),(Intron|ENSG00000010278|ENST00000536586|+|Intron_6|c.573+8G>A|None|810),(Intron|ENSG00000010278|ENST00000676764|+|Intron_4|c.240+8G>A|None|477),(Intron|ENSG00000010278|ENST00000676638|+|Intron_2||None|1044),(Promoter|ENSG00000202318|ENST00000365448|-|Promoter||None|111),(Intron|ENSG00000010278|ENST00000540891|+|Intron_4…
rs198617	13	48345222	T	0	G	210	210	9560.17	PASS	1	0.982	1	NA	RB1	Promoter	13	0	53	22	0.0326425	0.208912	Inf	ANNOT=(Promoter|ENSG00000277684|ENST00000613946|-|Promoter||None|534),(Intron|ENSG00000139687|ENST00000525036|+|Intron_4||None|1490),(Intron|ENSG00000139687|ENST00000467505|+|Intron_1|c.139-14795T>G|None|159),(Intron|ENSG00000139687|ENST00000267163|+|Intron_4|c.500+23T>G|None|2784),(Intron|ENSG00000139687|ENST00000650461|+|Intron_4|c.500+23T>G|None|2769);CLNACC=.,RCV000247859.1;CLNDISDB=.,MedGen:…
rs377702890	16	89746822	G	303	C	255	558	5926.6	PASS	0.457	0.4161	0.4985	NA	FANCA	Promoter	2	4	64	18	0.0322981	0.208912	0.144759	ANNOT=(Promoter|ENSG00000187741|ENST00000564870|-|Promoter||None|460),(Intron|ENSG00000187741|ENST00000567988|-|Intron_6|c.3074C>G|None|325),(Intron|ENSG00000187741|ENST00000561660|-|Intron_6|c.1844C>G|None|545),(Intron|ENSG00000187741|ENST00000568983|-|Intron_4||None|917),(Intron|ENSG00000187741|ENST00000567510|-|Intron_17|c.31538C>G|None|303),(Intron|ENSG00000187741|ENST00000568626|-|Intron_3|c…
rs182171056	2	216113006	T	302	C	270	572	6329.01	PASS	0.472	0.4314	0.513	NA	XRCC5	Intron	13	0	53	22	0.0326425	0.208912	Inf	ANNOT=(Intron|ENSG00000079246|ENST00000392132|+|Intron_1|c.23-10T>C|None|2196),(Promoter|ENSG00000079246|ENST00000451695|+|Promoter||None|56),(Promoter|ENSG00000079246|ENST00000460284|+|Promoter||None|2962),(Intron|ENSG00000079246|ENST00000417391|+|Intron_2|c.-28T>C|None|395),(Intron|ENSG00000079246|ENST00000429133|+|Intron_1||None|576),(Intron|ENSG00000079246|ENST00000476360|+|Intron_1||None|610…
rs932840	21	10473655	C	404	T	298	702	7977.99	PASS	0.4245	0.3884	0.4614	NA	CHEK2P6	Non-coding RNA	12	0	54	22	0.0326319	0.208912	Inf	ANNOT=(Non-coding RNA|ENSG00000187172|ENST00000496773|+|Exon_4||None|2598),(Non-coding RNA|ENSG00000290523|ENST00000470054|+|Exon_6||None|1891);DPB=704;EPPR=4.06379;GENEINFO=BAGE2:85319|LOC105378260:105378260;GTI=0;MQMR=46.8738;NS=1;NUMALT=1;ODDS=1501.84;PAIREDR=0.960396;PQR=0;PRO=0;QR=13606;RO=404;RPPR=19.8661;RS=932840;SRF=181;SRP=12.4917;SRR=223;SSR=0;VC=SNV;ccds_id=---;dbSNPBuildID=86;gene_bi…
rs45490597	16	89770342	C	185	T	178	363	3952	PASS	0.4904	0.4393	0.5416	NA	FANCA	Intron	18	1	48	21	0.0338325	0.215771	7.74816	ANNOT=(Intron|ENSG00000187741|ENST00000567205|-|Intron_24|c.2224-83G>A|None|2505),(Non-coding RNA|ENSG00000187741|ENST00000567284|-|Exon_25||None|2499),(Intron|ENSG00000187741|ENST00000696276|-|Intron_24||None|3025),(Promoter|ENSG00000187741|ENST00000563318|-|Promoter||None|229),(3-prime UTR|ENSG00000187741|ENST00000567510|-|Exon_9|c.8018G>A|None|303),(3-prime UTR|ENSG00000187741|ENST00000696291|…
rs6673653	1	119513778	G	316	A	406	722	9879.29	PASS	0.5623	0.5259	0.5981	NA	HSD3B1	Intron	17	1	49	21	0.0351193	0.221652	7.17244	ANNOT=(Intron|ENSG00000203857|ENST00000528909|+|Intron_2|c.312-56G>A|None|1119),(Intron|ENSG00000203857|ENST00000369413|+|Intron_3|c.312-56G>A|None|1119);DPB=600;EPPR=12.9331;FREQ=1000Genomes:0.9471,0.05292|ALSPAC:0.999,0.001038|GnomAD:0.9683,0.03175|TOPMED:0.9621,0.03788|TWINSUK:0.9995,0.0005394;GENEINFO=HSD3B1:3283;GTI=0;MQMR=60;NS=1;NUMALT=1;ODDS=1533.15;PAIREDR=0.939873;PQR=0;PRO=0;QR=10560;R…
rs2271959	17	43545372	G	133	T	99	232	2168.64	PASS	0.4267	0.3648	0.4911	NA	ETV4	Intron	17	1	49	21	0.0351193	0.221652	7.17244	ANNOT=(Intron|ENSG00000175832|ENST00000591713|-|Intron_2|c.62-5C>A|None|1452),(Intron|ENSG00000067596|ENST00000588996|+|Intron_1||None|561),(Intron|ENSG00000175832|ENST00000586764|-|Intron_2|c.-62C>A|None|84),(Non-coding RNA|ENSG00000175832|ENST00000585508|-|Exon_2||None|760),(Intron|ENSG00000175832|ENST00000587151|-|Intron_2||None|582),(Non-coding RNA|ENSG00000175832|ENST00000590236|-|Exon_1||No…
rs13231116	7	152180042	G	434	T	223	657	9812.34	PASS	0.3394	0.3042	0.3765	P657T	KMT2C	Missense	17	1	49	21	0.0351193	0.221652	7.17244	ANNOT=(Missense|ENSG00000055609|ENST00000684307|-|Exon_2|c.1969C>A|P657T|1968),(Missense|ENSG00000055609|ENST00000683159|-|Exon_7|c.2544C>A|H848Q|2543),(Promoter|ENSG00000055609|ENST00000681755|-|Promoter||None|227),(3-prime UTR|ENSG00000055609|ENST00000679645|-|Exon_33|c.25121C>A|None|3168),(Missense|ENSG00000055609|ENST00000558665|-|Exon_2|c.523C>A|P175T|522),(Missense|ENSG00000055609|ENST00000…
rs751722881	16	33570223	G	362	C	107	469	1794.66	PASS	0.2281	0.1925	0.2682	NA	CHEK2P6	Non-coding RNA	40	19	26	3	0.0353445	0.222305	0.246317	ANNOT=(Non-coding RNA|ENSG00000261405|ENST00000567422|-|Exon_2||None|509);DPB=491;EPPR=3.10628;FREQ=GnomAD:0.9961,0.003922;GENEINFO=LOC101929031:101929031;GTI=0;MQMR=48.9171;NS=1;NUMALT=1;ODDS=413.236;PAIREDR=0.977901;PQR=0;PRO=0;QR=12276;RO=362;RPPR=427.443;RS=751722881;SRF=221;SRP=41.401;SRR=141;SSR=0;VC=SNV;ccds_id=---;dbSNPBuildID=144;gene_biotype=transcribed_unprocessed_pseudogene;gene_id=EN…
rs610070	21	10491332	G	236	A	118	354	4315.49	PASS	0.3333	0.2862	0.384	NA	BAGE2	Non-coding RNA	7	7	59	15	0.0379713	0.236381	0.259177	ANNOT=(Non-coding RNA|ENSG00000187172|ENST00000496773|+|Exon_7||None|2598),(Non-coding RNA|ENSG00000273840|ENST00000612267|+|Exon_3||None|3336),(Non-coding RNA|ENSG00000290523|ENST00000470054|+|Exon_9||None|1891);DPB=354;EPPR=3.15752;GENEINFO=BAGE2:85319|LOC105378260:105378260;GTI=0;MQMR=46.0678;NS=1;NUMALT=1;ODDS=510.826;PAIREDR=0.983051;PQR=0;PRO=0;QR=7880;RO=236;RPPR=149.088;RS=610070;SRF=125;…
rs146925750	21	38392291	A	198	G	207	405	4610.45	PASS	0.5111	0.4626	0.5595	NA	ERG	Intron	59	15	7	7	0.0379713	0.236381	3.85836	ANNOT=(Intron|ENSG00000157554|ENST00000442448|-|Intron_8|c.763+85T>C|None|1386),(Intron|ENSG00000157554|ENST00000481609|-|Intron_7||None|970),(Intron|ENSG00000157554|ENST00000453032|-|Intron_6|c.538+85T>C|None|1161),(Intron|ENSG00000157554|ENST00000398919|-|Intron_9|c.835+85T>C|None|1458),(Intron|ENSG00000157554|ENST00000288319|-|Intron_7|c.814+85T>C|None|1437),(Intron|ENSG00000157554|ENST0000039…
rs7639375	3	37065531	C	157	A	225	382	8800.86	PASS	0.589	0.539	0.6372	NA	LRRFIP2	Promoter	25	3	41	19	0.0378913	0.236381	3.81099	ANNOT=(Promoter|ENSG00000093167|ENST00000460646|-|Promoter||None|2857),(Intron|ENSG00000093167|ENST00000440742|-|Intron_4|c.443+279G>T|None|545),(Intron|ENSG00000093167|ENST00000487246|-|Intron_2||None|644),(Intron|ENSG00000093167|ENST00000396428|-|Intron_14|c.1045+279G>T|None|1509),(Intron|ENSG00000093167|ENST00000440230|-|Intron_10|c.808+279G>T|None|1272),(Intron|ENSG00000093167|ENST00000496479…
rs2740235	21	10485622	A	541	G	317	858	10026.8	PASS	0.3695	0.3378	0.4023	NA	BAGE2	Non-coding RNA	4	5	62	17	0.0398725	0.246534	0.224204	ANNOT=(Non-coding RNA|ENSG00000187172|ENST00000496773|+|Exon_6||None|2598),(Non-coding RNA|ENSG00000273840|ENST00000612267|+|Exon_2||None|3336),(Non-coding RNA|ENSG00000290523|ENST00000470054|+|Exon_8||None|1891);DPB=812;EPPR=3.04642;GENEINFO=BAGE2:85319|LOC105378260:105378260;GTI=0;MQMR=40.4917;NS=1;NUMALT=1;ODDS=1138.4;PAIREDR=1;PQR=0;PRO=0;QR=18062;RO=541;RPPR=297.789;RS=2740235;SRF=308;SRP=25…
rs371876034	8	68060648	G	168	A	163	331	3680.24	PASS	0.4924	0.439	0.5461	NA	PREX2	Intron	4	5	62	17	0.0398725	0.246534	0.224204	ANNOT=(Intron|ENSG00000046889|ENST00000517617|+|Intron_8||None|3015),(Intron|ENSG00000046889|ENST00000529398|+|Intron_10||None|3612),(Intron|ENSG00000046889|ENST00000288368|+|Intron_10|c.1240-31G>A|None|4818);DPB=332;EPPR=37.9607;FREQ=Estonian:0.9996,0.0004464|ExAC:0.9998,0.000187|GnomAD:0.9996,0.0003552|GnomAD_exomes:0.9998,0.0001796|GoESP:0.9998,0.0002307|TOPMED:0.9997,0.0003345;GENEINFO=PREX2:…
rs774179198	22	28696905	A	151	G	134	285	2917.76	PASS	0.4702	0.413	0.5281	I273T	CHEK2	Non-coding RNA	29	4	37	18	0.041604	0.256371	3.48093	ANNOT=(Non-coding RNA|ENSG00000183765|ENST00000648295|-|Exon_6||None|1337),(3-prime UTR|ENSG00000183765|ENST00000417588|-|Exon_8|c.15096T>C|None|609),(Missense|ENSG00000183765|ENST00000403642|-|Exon_7|c.818T>C|I273T|817),(3-prime UTR|ENSG00000183765|ENST00000433028|-|Exon_10|c.27980T>C|None|483),(3-prime UTR|ENSG00000183765|ENST00000448511|-|Exon_9|c.22568T>C|None|495),(3-prime UTR|ENSG0000018376…
rs17848548	1	11139484	G	504	A	414	918	13412.2	PASS	0.451	0.4191	0.4833	NA	MTOR	Intron	0	2	66	20	0.0603448	0.264829	0	ANNOT=(Intron|ENSG00000198793|ENST00000703142|-|Intron_34|c.74033C>T|None|2955),(Intron|ENSG00000198793|ENST00000495435|-|Intron_2||None|2356),(Promoter|ENSG00000225602|ENST00000420480|+|Promoter||None|673),(Promoter|ENSG00000225602|ENST00000445982|+|Promoter||None|705),(Intron|ENSG00000198793|ENST00000476768|-|Intron_1||None|610),(Intron|ENSG00000198793|ENST00000703131|-|Intron_8||None|4193),(In…
rs2275942	1	11146633	A	1	T	366	367	20145.4	PASS	0.9973	0.9847	0.9995	NA	MTOR	Intron	0	2	66	20	0.0603448	0.264829	0	ANNOT=(Intron|ENSG00000198793|ENST00000703142|-|Intron_31|c.66884T>A|None|2955),(Promoter|ENSG00000198793|ENST00000495435|-|Promoter||None|2356),(Intron|ENSG00000225602|ENST00000420480|+|Intron_3||None|673),(Intron|ENSG00000225602|ENST00000445982|+|Intron_3||None|705),(Intron|ENSG00000198793|ENST00000703131|-|Intron_5||None|4193),(Intron|ENSG00000198793|ENST00000703118|-|Intron_31|c.107T>A|None|4…
rs370732845	1	119415543	T	208	C	168	376	3823.29	PASS	0.4468	0.3973	0.4973	NA	HSD3B2	Non-coding RNA	0	2	66	20	0.0603448	0.264829	0	ANNOT=(Non-coding RNA|ENSG00000203859|ENST00000443865|+|Exon_2||None|590),(Promoter|ENSG00000203859|ENST00000448448|+|Promoter||None|466),(Synonymous|ENSG00000203859|ENST00000433745|+|Exon_2|c.124T>C|None|123),(Non-coding RNA|ENSG00000203859|ENST00000471656|+|Exon_2||None|758),(Synonymous|ENSG00000203859|ENST00000369416|+|Exon_2|c.124T>C|None|123),(Synonymous|ENSG00000203859|ENST00000543831|+|Exo…
rs6201	1	119511592	A	1	G	178	179	13746.4	PASS	0.9944	0.969	0.999	I79V	HSD3B1	Promoter	0	2	66	20	0.0603448	0.264829	0	ANNOT=(Promoter|ENSG00000203857|ENST00000487520|+|Promoter||None|656),(Missense|ENSG00000203857|ENST00000528909|+|Exon_2|c.235A>G|I79V|234),(Missense|ENSG00000203857|ENST00000531340|+|Exon_3|c.235A>G|I79V|234),(Non-coding RNA|ENSG00000203857|ENST00000492140|+|Exon_3||None|730),(Missense|ENSG00000203857|ENST00000369413|+|Exon_3|c.235A>G|I79V|234);DPB=407;EPPR=5.18177;FREQ=1000Genomes:0.8634,0.1366…
rs978902383	1	204446264	C	132	T	99	231	2031.32	PASS	0.4286	0.3664	0.493	NA	PIK3C2B	Intron	0	2	66	20	0.0603448	0.264829	0	ANNOT=(Intron|ENSG00000133056|ENST00000683234|-|Intron_14||None|5237),(Promoter|ENSG00000133056|ENST00000479079|-|Promoter||None|402),(Intron|ENSG00000133056|ENST00000367187|-|Intron_16|c.2491-120G>A|None|4902),(Intron|ENSG00000133056|ENST00000684373|-|Intron_15|c.2491-120G>A|None|4902),(Intron|ENSG00000133056|ENST00000424712|-|Intron_16|c.2491-120G>A|None|4818);DPB=231;EPPR=22.0271;FREQ=GnomAD:0…
rs12083672	1	204449354	A	216	C	179	395	4074.32	PASS	0.4532	0.4048	0.5025	NA	PIK3C2B	Intron	0	2	66	20	0.0603448	0.264829	0	ANNOT=(Intron|ENSG00000133056|ENST00000683234|-|Intron_12||None|5237),(Intron|ENSG00000133056|ENST00000479079|-|Intron_1||None|402),(Intron|ENSG00000133056|ENST00000367187|-|Intron_14|c.2236-58T>G|None|4902),(Intron|ENSG00000133056|ENST00000684373|-|Intron_13|c.2236-58T>G|None|4902),(Intron|ENSG00000133056|ENST00000424712|-|Intron_14|c.2236-58T>G|None|4818);DPB=395;EPPR=7.03155;FREQ=1000Genomes:0…
rs139339255	1	204456211	G	132	C	139	271	3091.54	PASS	0.5129	0.4536	0.5718	NA	PIK3C2B	Intron	0	2	66	20	0.0603448	0.264829	0	ANNOT=(Intron|ENSG00000133056|ENST00000683234|-|Intron_9||None|5237),(Non-coding RNA|ENSG00000133056|ENST00000496872|-|Exon_1||None|651),(Intron|ENSG00000133056|ENST00000415899|-|Intron_12|c.3059C>G|None|1779),(Intron|ENSG00000133056|ENST00000367187|-|Intron_11|c.1749-160C>G|None|4902),(Intron|ENSG00000133056|ENST00000684373|-|Intron_10|c.1749-160C>G|None|4902),(Intron|ENSG00000133056|ENST0000042…
rs2942149	1	204465149	T	3	C	197	200	5545.42	PASS	0.985	0.9568	0.9949	NA	PIK3C2B	Intron	0	2	66	20	0.0603448	0.264829	0	ANNOT=(Intron|ENSG00000133056|ENST00000367184|-|Intron_2|c.368+70A>G|None|521),(Intron|ENSG00000133056|ENST00000683234|-|Intron_2||None|5237),(Intron|ENSG00000133056|ENST00000415899|-|Intron_4|c.1034+70A>G|None|1779),(Intron|ENSG00000133056|ENST00000367187|-|Intron_4|c.1034+70A>G|None|4902),(Intron|ENSG00000133056|ENST00000684373|-|Intron_3|c.1034+70A>G|None|4902),(Intron|ENSG00000133056|ENST0000…
rs16853773	1	204466938	G	1	A	433	434	30424.8	PASS	0.9977	0.9871	0.9996	R34C	PIK3C2B	Missense	0	2	66	20	0.0603448	0.264829	0	ANNOT=(Missense|ENSG00000133056|ENST00000367184|-|Exon_1|c.100C>T|R34C|99),(Intron|ENSG00000133056|ENST00000683234|-|Intron_1||None|5237),(Intron|ENSG00000133056|ENST00000415899|-|Intron_3|c.935-1619C>T|None|1779),(Intron|ENSG00000133056|ENST00000367187|-|Intron_3|c.935-1619C>T|None|4902),(Intron|ENSG00000133056|ENST00000684373|-|Intron_2|c.935-1619C>T|None|4902),(Intron|ENSG00000133056|ENST00000…
rs1553921	1	204469515	G	2	T	733	735	47888.3	PASS	0.9973	0.9901	0.9993	NA	PIK3C2B	Promoter	1	3	65	19	0.0467239	0.264829	0.100741	ANNOT=(Promoter|ENSG00000133056|ENST00000367184|-|Promoter||None|521),(Promoter|ENSG00000133056|ENST00000683234|-|Promoter||None|5237),(Synonymous|ENSG00000133056|ENST00000415899|-|Exon_3|c.288C>A|None|287),(Synonymous|ENSG00000133056|ENST00000367187|-|Exon_3|c.288C>A|None|287),(Synonymous|ENSG00000133056|ENST00000684373|-|Exon_2|c.288C>A|None|287),(Synonymous|ENSG00000133056|ENST00000424712|-|Ex…
rs74144433	1	205619080	T	159	C	146	305	3425.53	PASS	0.4787	0.4232	0.5347	NA	ELK4	Intron	0	2	66	20	0.0603448	0.264829	0	ANNOT=(Intron|ENSG00000158711|ENST00000616704|-|Intron_3|c.1082-7A>G|None|1293),(Intron|ENSG00000158711|ENST00000357992|-|Intron_3|c.1082-7A>G|None|1293);DPB=308;EPPR=11.546;FREQ=1000Genomes:0.9884,0.01158|ALSPAC:1,0|ExAC:0.997,0.003019|GnomAD:0.9907,0.009274|GnomAD_exomes:0.9972,0.002832|GoESP:0.9897,0.0103|TOPMED:0.9905,0.009469|TWINSUK:0.9995,0.0005394;GENEINFO=ELK4:2005;GTI=0;MQMR=60;NS=1;NUM…
rs115489745	1	205623938	C	121	G	94	215	1868.35	PASS	0.4372	0.3726	0.504	NA	ELK4	Intron	0	2	66	20	0.0603448	0.264829	0	ANNOT=(Intron|ENSG00000158711|ENST00000616704|-|Intron_1|c.-56G>C|None|1293),(Promoter|ENSG00000236942|ENST00000411645|+|Promoter||None|353),(Intron|ENSG00000158711|ENST00000468523|-|Intron_1|c.-56G>C|None|432),(Intron|ENSG00000158711|ENST00000289703|-|Intron_1|c.-56G>C|None|1215),(Intron|ENSG00000158711|ENST00000357992|-|Intron_1|c.-56G>C|None|1293);DPB=215;EPPR=14.2266;FREQ=1000Genomes:0.997,0.…
rs1800057	11	108272729	C	263	G	107	370	4224.96	PASS	0.2892	0.2453	0.3374	P1054R	ATM	Promoter	0	2	66	20	0.0603448	0.264829	0	ANNOT=(Promoter|ENSG00000149311|ENST00000419286|+|Promoter||None|302),(Missense|ENSG00000149311|ENST00000278616|+|Exon_22|c.3161C>G|P1054R|3160),(Missense|ENSG00000149311|ENST00000527805|+|Exon_22|c.3161C>G|P1054R|3160),(Missense|ENSG00000149311|ENST00000452508|+|Exon_23|c.3161C>G|P1054R|3160),(Missense|ENSG00000149311|ENST00000675595|+|Exon_21|c.2996C>G|P999R|2995),(Missense|ENSG00000149311|ENST…
rs3218678	11	108294907	A	128	G	78	206	1534.69	PASS	0.3786	0.3152	0.4465	NA	ATM	Promoter	0	2	66	20	0.0603448	0.264829	0	ANNOT=(Promoter|ENSG00000149311|ENST00000533690|+|Promoter||None|3354),(Intron|ENSG00000149311|ENST00000531525|+|Intron_3|c.445-20A>G|None|465),(Promoter|ENSG00000149311|ENST00000684152|+|Promoter||None|7062),(Intron|ENSG00000149311|ENST00000683524|+|Intron_1||None|6870),(Intron|ENSG00000149311|ENST00000524792|+|Intron_5||None|5912),(Intron|ENSG00000149311|ENST00000278616|+|Intron_31|c.4778-20A>G…
rs179108	11	108353970	G	0	A	238	238	6918.78	PASS	1	0.9841	1	NA	ATM	Intron	0	2	66	20	0.0603448	0.264829	0	ANNOT=(Intron|ENSG00000166323|ENST00000615746|-|Intron_11|c.29054C>T|None|939),(Intron|ENSG00000149311|ENST00000527181|+|Intron_1||None|740),(Intron|ENSG00000166323|ENST00000526725|-|Intron_2||None|477),(Intron|ENSG00000149311|ENST00000525178|+|Intron_3||None|880),(Intron|ENSG00000166323|ENST00000524755|-|Intron_2|c.228-18678C>T|None|314),(Intron|ENSG00000149311|ENST00000684447|+|Intron_10||None|…
rs7123835	11	118498107	T	269	G	270	539	5925.35	PASS	0.5009	0.4589	0.543	NA	KMT2A	Intron	1	3	65	19	0.0467239	0.264829	0.100741	ANNOT=(Intron|ENSG00000118058|ENST00000528278|+|Intron_1||None|8635),(Promoter|ENSG00000118058|ENST00000686370|+|Promoter||None|5381),(Promoter|ENSG00000118058|ENST00000649878|+|Promoter||None|4899),(Promoter|ENSG00000118058|ENST00000685397|+|Promoter||None|5279),(Intron|ENSG00000118058|ENST00000689424|+|Intron_1|c.138+34T>G|None|5051),(Intron|ENSG00000118058|ENST00000691053|+|Intron_22|c.5874+34…
rs9332864	11	118521493	A	125	G	91	216	3455.52	PASS	0.4213	0.3574	0.488	NA	KMT2A	Intron	0	2	66	20	0.0603448	0.264829	0	ANNOT=(Intron|ENSG00000255435|ENST00000556583|-|Intron_1||None|234),(Intron|ENSG00000118058|ENST00000527839|+|Intron_6||None|4823),(Intron|ENSG00000255435|ENST00000525992|-|Intron_1||None|448),(Intron|ENSG00000255435|ENST00000528578|-|Intron_2||None|423),(Intron|ENSG00000255435|ENST00000554407|-|Intron_1||None|579),(Intron|ENSG00000255435|ENST00000532597|-|Intron_1||None|2069),(Intron|ENSG0000011…
rs7947825	11	59443077	G	0	A	357	357	28929.8	PASS	1	0.9894	1	NA	OR5A1	Intron	0	2	66	20	0.0603448	0.264829	0	ANNOT=(Intron|ENSG00000172320|ENST00000641045|+|Intron_1|c.-92G>A|None|945);DPB=358;EPPR=0;FREQ=1000Genomes:0.2368,0.7632|ALSPAC:0.05864,0.9414|Estonian:0.0654,0.9346|GnomAD:0.1856,0.8144|TOPMED:0.2085,0.7915|TWINSUK:0.05744,0.9426;GENEINFO=OR5A1:219982;GTI=0;MQMR=0;NS=1;NUMALT=1;ODDS=501.815;PAIREDR=0;PQR=0;PRO=0;QR=0;RO=0;RPPR=0;RS=7947825;SRF=0;SRP=0;SRR=0;SSR=0;VC=SNV;ccds_id=CCDS31561;dbSNPB…
rs11605572	11	59443288	C	387	G	463	850	38426.6	PASS	0.5447	0.5111	0.5779	NA	OR5A1	Synonymous	0	2	66	20	0.0603448	0.264829	0	ANNOT=(Synonymous|ENSG00000172320|ENST00000641045|+|Exon_2|c.120C>G|None|119);DPB=823;EPPR=39.8243;FREQ=1000Genomes:0.8718,0.1282|ALSPAC:0.7325,0.2675|Estonian:0.7467,0.2533|ExAC:0.7899,0.2101|GnomAD:0.8002,0.1998|GnomAD_exomes:0.7915,0.2085|GoESP:0.8036,0.1964|TOPMED:0.8202,0.1798|TWINSUK:0.7265,0.2735;GENEINFO=OR5A1:219982;GTI=0;MQMR=60;NS=1;NUMALT=1;ODDS=2050.58;PAIREDR=0.956072;PQR=0;PRO=0;QR…
rs1193891	11	63243732	A	2	C	248	250	13158.4	PASS	0.992	0.9713	0.9978	NA	SLC22A25	Non-coding RNA	0	2	66	20	0.0603448	0.264829	0	ANNOT=(Non-coding RNA|ENSG00000256847|ENST00000539268|+|Exon_2||None|799),(Promoter|ENSG00000196600|ENST00000306494|-|Promoter||None|1641);DPB=250;EPPR=7.35324;FREQ=1000Genomes:0.4235,0.5765|ALSPAC:0.3508,0.6492|Estonian:0.3107,0.6893|GnomAD:0.3536,0.6464|TOPMED:0.366,0.634|TWINSUK:0.3441,0.6559;GENEINFO=SLC22A25:387601;GTI=0;MQMR=60;NS=1;NUMALT=1;ODDS=334.172;PAIREDR=1;PQR=0;PRO=0;QR=60;RO=2;RPP…
rs11614738	12	49030833	G	277	A	300	577	23609.6	PASS	0.5199	0.4792	0.5604	NA	KMT2D	Promoter	0	2	66	20	0.0603448	0.264829	0	ANNOT=(Promoter|ENSG00000167548|ENST00000686151|-|Promoter||None|327),(Intron|ENSG00000167548|ENST00000692973|-|Intron_2|c.179C>T|None|153),(Promoter|ENSG00000167548|ENST00000685554|-|Promoter||None|1890),(Intron|ENSG00000167548|ENST00000552391|-|Intron_2||None|928),(Promoter|ENSG00000167548|ENST00000686564|-|Promoter||None|511),(Intron|ENSG00000167548|ENST00000685982|-|Intron_1|c.140-65C>T|None|…
rs3782357	12	49033869	C	283	T	290	573	23170.4	PASS	0.5061	0.4653	0.5469	NA	KMT2D	Promoter	0	2	66	20	0.0603448	0.264829	0	ANNOT=(Promoter|ENSG00000167548|ENST00000692973|-|Promoter||None|153),(Promoter|ENSG00000167548|ENST00000549743|-|Promoter||None|615),(Synonymous|ENSG00000167548|ENST00000687201|-|Exon_6|c.2415G>A|None|2414),(Synonymous|ENSG00000167548|ENST00000685554|-|Exon_3|c.396G>A|None|395),(3-prime UTR|ENSG00000167548|ENST00000692841|-|Exon_5|c.547G>A|None|1980),(Promoter|ENSG00000167548|ENST00000552391|-|P…
rs146044282	12	49034911	T	338	C	322	660	7657.86	PASS	0.4879	0.4499	0.526	D607G	KMT2D	3-prime UTR	0	2	66	20	0.0603448	0.264829	0	ANNOT=(3-prime UTR|ENSG00000167548|ENST00000689143|-|Exon_5|c.3897A>G|None|2151),(Promoter|ENSG00000167548|ENST00000692973|-|Promoter||None|153),(Promoter|ENSG00000167548|ENST00000549743|-|Promoter||None|615),(Promoter|ENSG00000167548|ENST00000683043|-|Promoter||None|2444),(Missense|ENSG00000167548|ENST00000687201|-|Exon_2|c.1820A>G|D607G|1819),(Promoter|ENSG00000167548|ENST00000685554|-|Promoter…
rs183262051	12	49035047	G	253	A	268	521	5947.03	PASS	0.5144	0.4715	0.557	NA	KMT2D	Intron	10	0	56	22	0.0605448	0.264829	Inf	ANNOT=(Intron|ENSG00000167548|ENST00000689143|-|Intron_4|c.3761C>T|None|2151),(Promoter|ENSG00000167548|ENST00000692973|-|Promoter||None|153),(Promoter|ENSG00000167548|ENST00000549743|-|Promoter||None|615),(Promoter|ENSG00000167548|ENST00000683043|-|Promoter||None|2444),(Intron|ENSG00000167548|ENST00000687201|-|Intron_1|c.1797-112C>T|None|3771),(Promoter|ENSG00000167548|ENST00000685554|-|Promoter…
rs75783546	12	49042338	G	155	A	149	304	3307.58	PASS	0.4901	0.4344	0.5461	NA	KMT2D	Promoter	0	2	66	20	0.0603448	0.264829	0	ANNOT=(Promoter|ENSG00000167548|ENST00000689143|-|Promoter||None|2151),(Intron|ENSG00000167548|ENST00000650290|-|Intron_6|c.681-29C>T|None|1025),(Promoter|ENSG00000167548|ENST00000689944|-|Promoter||None|2475),(Promoter|ENSG00000167548|ENST00000550356|-|Promoter||None|445),(Promoter|ENSG00000167548|ENST00000689060|-|Promoter||None|2385),(Promoter|ENSG00000167548|ENST00000683043|-|Promoter||None|2…
rs1324233284	12	49045040	G	221	A	221	442	5121.38	PASS	0.5	0.4536	0.5464	NA	KMT2D	Promoter	0	2	66	20	0.0603448	0.264829	0	ANNOT=(Promoter|ENSG00000167548|ENST00000689143|-|Promoter||None|2151),(Promoter|ENSG00000167548|ENST00000650290|-|Promoter||None|1025),(Intron|ENSG00000167548|ENST00000688095|-|Intron_6|c.723-75C>T|None|1137),(Promoter|ENSG00000167548|ENST00000689944|-|Promoter||None|2475),(Promoter|ENSG00000167548|ENST00000550356|-|Promoter||None|445),(Promoter|ENSG00000167548|ENST00000689060|-|Promoter||None|2…
rs2241726	12	49050762	G	248	A	314	562	22530.2	PASS	0.5587	0.5174	0.5992	NA	KMT2D	Promoter	0	2	66	20	0.0603448	0.264829	0	ANNOT=(Promoter|ENSG00000167548|ENST00000686968|-|Promoter||None|621),(Promoter|ENSG00000167548|ENST00000688095|-|Promoter||None|1137),(Synonymous|ENSG00000167548|ENST00000685166|-|Exon_11|c.2826C>T|None|2825),(Synonymous|ENSG00000167548|ENST00000692637|-|Exon_11|c.2826C>T|None|2825),(Synonymous|ENSG00000167548|ENST00000301067|-|Exon_12|c.2826C>T|None|2825),(Synonymous|ENSG00000167548|ENST0000068…
rs55865069	12	49054680	C	401	T	473	874	13033.9	PASS	0.5412	0.508	0.574	R83Q	KMT2D	Missense	1	3	65	19	0.0467239	0.264829	0.100741	ANNOT=(Missense|ENSG00000167548|ENST00000692465|-|Exon_4|c.248G>A|R83Q|247),(Promoter|ENSG00000167548|ENST00000686968|-|Promoter||None|621),(Missense|ENSG00000167548|ENST00000685166|-|Exon_3|c.248G>A|R83Q|247),(Missense|ENSG00000167548|ENST00000692637|-|Exon_3|c.248G>A|R83Q|247),(Missense|ENSG00000167548|ENST00000301067|-|Exon_4|c.248G>A|R83Q|247),(Missense|ENSG00000167548|ENST00000683543|-|Exon_…
rs1409087752	13	18334840	G	141	A	84	225	1532.22	PASS	0.3733	0.3128	0.4382	NA	unknown	Non-coding RNA	0	2	66	20	0.0603448	0.264829	0	ANNOT=(Non-coding RNA|ENSG00000279231|ENST00000625196|+|Exon_2||None|1017);DPB=225;EPPR=3.76493;GTI=0;MQMR=47.2979;NS=1;NUMALT=1;ODDS=352.807;PAIREDR=0.978723;PQR=0;PRO=0;QR=4786;RO=141;RPPR=9.80193;RS=1409087752;SRF=73;SRP=3.39531;SRR=68;SSR=0;VC=SNV;ccds_id=---;dbSNPBuildID=151;gene_biotype=unprocessed_pseudogene;gene_id=ENSG00000279231;gene_name=---;gene_source=havana;gene_version=1;protein_id…
rs1801406	13	32337751	A	178	G	122	300	10596.9	PASS	0.4067	0.3526	0.4631	NA	BRCA2	Synonymous	0	2	66	20	0.0603448	0.264829	0	ANNOT=(Synonymous|ENSG00000139618|ENST00000614259|+|Exon_10|c.3396A>G|None|3395),(Synonymous|ENSG00000139618|ENST00000680887|+|Exon_11|c.3396A>G|None|3395),(Synonymous|ENSG00000139618|ENST00000544455|+|Exon_11|c.3396A>G|None|3395),(Synonymous|ENSG00000139618|ENST00000380152|+|Exon_11|c.3396A>G|None|3395);CLNACC=.,RCV000113169.1,RCV000113170.5|RCV000114982.3|RCV000130987.2|RCV000152873.8|RCV000337…
rs81002819	13	32357935	C	175	G	141	316	3026.2	PASS	0.4462	0.3924	0.5013	NA	BRCA2	Intron	0	2	66	20	0.0603448	0.264829	0	ANNOT=(Intron|ENSG00000139618|ENST00000700202|+|Intron_2|c.272+6C>G|None|2670),(Intron|ENSG00000139618|ENST00000614259|+|Intron_15|c.7805+6C>G|None|7947),(Intron|ENSG00000139618|ENST00000665585|+|Intron_2|c.370+6C>G|None|1313),(Intron|ENSG00000139618|ENST00000680887|+|Intron_16|c.7805+6C>G|None|10254),(Intron|ENSG00000139618|ENST00000544455|+|Intron_16|c.7805+6C>G|None|10254),(Intron|ENSG00000139…
rs80359052	13	32363294	G	237	A	230	467	5248.55	PASS	0.4925	0.4474	0.5377	A187T	BRCA2	Missense	0	2	66	20	0.0603448	0.264829	0	ANNOT=(Missense|ENSG00000139618|ENST00000700202|+|Exon_4|c.559G>A|A187T|558),(3-prime UTR|ENSG00000139618|ENST00000614259|+|Exon_17|c.638G>A|None|7947),(Synonymous|ENSG00000139618|ENST00000665585|+|Exon_4|c.657G>A|None|656),(Missense|ENSG00000139618|ENST00000680887|+|Exon_18|c.8092G>A|A2698T|8091),(Missense|ENSG00000139618|ENST00000544455|+|Exon_18|c.8092G>A|A2698T|8091),(Missense|ENSG00000139618…
rs3092868	13	48360162	A	151	T	161	312	3869.97	PASS	0.516	0.4607	0.5709	NA	RB1	Non-coding RNA	0	2	66	20	0.0603448	0.264829	0	ANNOT=(Non-coding RNA|ENSG00000139687|ENST00000525036|+|Exon_7||None|1490),(Intron|ENSG00000139687|ENST00000467505|+|Intron_2|c.124A>T|None|159),(Intron|ENSG00000139687|ENST00000267163|+|Intron_7|c.718+35A>T|None|2784),(Intron|ENSG00000139687|ENST00000650461|+|Intron_7|c.718+35A>T|None|2769);DPB=265;EPPR=13.4938;FREQ=1000Genomes:0.9918,0.008187|ExAC:0.997,0.002999|GnomAD:0.9915,0.008498|GnomAD_ex…
rs899933750	14	104770499	A	206	C	178	384	3951.26	PASS	0.4635	0.4143	0.5135	NA	AKT1	Intron	12	9	54	13	0.0432255	0.264829	0.325836	ANNOT=(Intron|ENSG00000142208|ENST00000684058|-|Intron_6||None|1945),(Intron|ENSG00000142208|ENST00000683722|-|Intron_13|c.1365-79T>G|None|1440),(Intron|ENSG00000142208|ENST00000544168|-|Intron_11||None|1564),(Promoter|ENSG00000142208|ENST00000556836|-|Promoter||None|592),(Intron|ENSG00000142208|ENST00000554848|-|Intron_13|c.1365-79T>G|None|1440),(Intron|ENSG00000142208|ENST00000554826|-|Intron_1…
rs78470418	14	104774113	C	207	T	256	463	5489.9	PASS	0.5529	0.5074	0.5976	NA	AKT1	Non-coding RNA	0	2	66	20	0.0603448	0.264829	0	ANNOT=(Non-coding RNA|ENSG00000142208|ENST00000684058|-|Exon_1||None|1945),(Intron|ENSG00000142208|ENST00000683722|-|Intron_7|c.635-133G>A|None|1440),(Intron|ENSG00000142208|ENST00000544168|-|Intron_5||None|1564),(Promoter|ENSG00000142208|ENST00000556836|-|Promoter||None|592),(Intron|ENSG00000142208|ENST00000682269|-|Intron_8||None|2587),(Intron|ENSG00000142208|ENST00000554848|-|Intron_7|c.635-13…
rs28903082	15	90749883	G	190	A	222	412	5277.03	PASS	0.5388	0.4906	0.5864	NA	BLM	Synonymous	0	2	66	20	0.0603448	0.264829	0	ANNOT=(Synonymous|ENSG00000197299|ENST00000648453|+|Exon_3|c.615G>A|None|614),(Non-coding RNA|ENSG00000197299|ENST00000559282|+|Exon_2||None|866),(Promoter|ENSG00000197299|ENST00000558599|+|Promoter||None|577),(Synonymous|ENSG00000197299|ENST00000559724|+|Exon_3|c.615G>A|None|614),(Synonymous|ENSG00000197299|ENST00000680772|+|Exon_3|c.615G>A|None|614),(Synonymous|ENSG00000197299|ENST00000560509|+…
rs1063147	15	90811275	C	90	T	118	208	9338.38	PASS	0.5673	0.4994	0.6328	NA	BLM	Non-coding RNA	1	3	65	19	0.0467239	0.264829	0.100741	ANNOT=(Non-coding RNA|ENSG00000197299|ENST00000560136|+|Exon_14||None|2023),(Non-coding RNA|ENSG00000197299|ENST00000560821|+|Exon_3||None|1024),(Promoter|ENSG00000287061|ENST00000656405|-|Promoter||None|1794),(Non-coding RNA|ENSG00000197299|ENST00000558825|+|Exon_6||None|1683),(Non-coding RNA|ENSG00000197299|ENST00000560559|+|Exon_7||None|2967),(Synonymous|ENSG00000197299|ENST00000648453|+|Exon_…
rs3809683	16	23635621	T	280	C	333	613	7922.65	PASS	0.5432	0.5036	0.5823	I14V	PALB2	Intron	0	2	66	20	0.0603448	0.264829	0	ANNOT=(Intron|ENSG00000083093|ENST00000697383|-|Intron_1|c.48+5489A>G|None|1092),(Non-coding RNA|ENSG00000083093|ENST00000697384|-|Exon_4||None|2864),(Intron|ENSG00000083093|ENST00000565038|-|Intron_1|c.86+2229A>G|None|88),(Missense|ENSG00000083093|ENST00000568219|-|Exon_4|c.40A>G|I14V|39),(Non-coding RNA|ENSG00000083093|ENST00000697378|-|Exon_4||None|4340),(Promoter|ENSG00000083093|ENST000006973…
rs1454897550	16	32358240	G	581	A	107	688	219.018	PASS	0.1555	0.1304	0.1845	NA	CHEK2P7	Non-coding RNA	0	2	66	20	0.0603448	0.264829	0	ANNOT=(Non-coding RNA|ENSG00000260516|ENST00000562853|-|Exon_2||None|242);DPB=690;EPPR=35.3357;FREQ=GnomAD:1,3.227e-05,0;GTI=0;MQMR=45.5749;NS=1;NUMALT=1;ODDS=50.4309;PAIREDR=0.979346;PQR=0;PRO=0;QR=19440;RO=581;RPPR=73.1589;RS=1454897550;SRF=295;SRP=3.31304;SRR=286;SSR=0;VC=SNV;ccds_id=---;dbSNPBuildID=151;gene_biotype=unprocessed_pseudogene;gene_id=ENSG00000260516;gene_name=CHEK2P7;gene_source=…
rs78985017	16	33563057	C	423	T	251	674	14058.9	PASS	0.3724	0.3367	0.4095	NA	CHEK2P6	Non-coding RNA	0	2	66	20	0.0603448	0.264829	0	ANNOT=(Non-coding RNA|ENSG00000261405|ENST00000567422|-|Exon_5||None|509),(Non-coding RNA|ENSG00000290420|ENST00000568520|-|Exon_2||None|554);DPB=674;EPPR=19.6891;FREQ=GnomAD:0.7791,0,0.2209;GENEINFO=LOC101929031:101929031;GTI=0;MQMR=45.2317;NS=1;NUMALT=1;ODDS=1157.03;PAIREDR=0.978723;PQR=0;PRO=0;QR=14130;RO=423;RPPR=7.9436;RS=78985017;SRF=211;SRP=3.01543;SRR=212;SSR=0;VC=SNV;ccds_id=---;dbSNPBui…
rs867281364	16	33563105	C	418	T	91	509	108.79	PASS	0.1788	0.1479	0.2144	NA	CHEK2P6	Non-coding RNA	15	10	51	12	0.0562882	0.264829	0.357683	ANNOT=(Non-coding RNA|ENSG00000261405|ENST00000567422|-|Exon_5||None|509),(Non-coding RNA|ENSG00000290420|ENST00000568520|-|Exon_2||None|554);DPB=509;EPPR=34.6161;FREQ=GnomAD:0.977,0.02302;GENEINFO=LOC101929031:101929031;GTI=0;MQMR=45.3612;NS=1;NUMALT=1;ODDS=25.0498;PAIREDR=0.988038;PQR=0;PRO=0;QR=13954;RO=418;RPPR=427.933;RS=867281364;SRF=188;SRP=12.1741;SRR=230;SSR=0;VC=SNV;ccds_id=---;dbSNPBui…
rs865865111	16	33570267	G	803	C	202	1005	1907.47	PASS	0.201	0.1774	0.2269	NA	CHEK2P6	Non-coding RNA	0	2	66	20	0.0603448	0.264829	0	ANNOT=(Non-coding RNA|ENSG00000261405|ENST00000567422|-|Exon_2||None|509);DPB=1006;EPPR=5.28453;FREQ=GnomAD:0.9996,6.469e-05,0.0003235;GENEINFO=LOC101929031:101929031;GTI=0;MQMR=48.4869;NS=1;NUMALT=1;ODDS=439.21;PAIREDR=0.978829;PQR=0;PRO=0;QR=26856;RO=803;RPPR=271.335;RS=865865111;SRF=433;SRP=13.7433;SRR=370;SSR=0;VC=SNV;ccds_id=---;dbSNPBuildID=147;gene_biotype=transcribed_unprocessed_pseudogen…
rs147630132	16	56940165	T	290	C	404	694	9657.81	PASS	0.5821	0.5451	0.6183	L122P	HERPUD1	Synonymous	42	8	24	14	0.0452817	0.264829	3.02184	ANNOT=(Synonymous|ENSG00000051108|ENST00000439977|+|Exon_6|c.825T>C|None|824),(Non-coding RNA|ENSG00000051108|ENST00000563781|+|Exon_4||None|774),(Promoter|ENSG00000261270|ENST00000565861|+|Promoter||None|601),(Promoter|ENSG00000051108|ENST00000568814|+|Promoter||None|509),(Promoter|ENSG00000261114|ENST00000570210|+|Promoter||None|699),(Missense|ENSG00000051108|ENST00000563911|+|Exon_2|c.365T>C|L…
rs1061646	16	89739569	G	251	A	274	525	26361.3	PASS	0.5219	0.4792	0.5643	NA	ZNF276	Intron	0	2	66	20	0.0603448	0.264829	0	ANNOT=(Intron|ENSG00000187741|ENST00000564870|-|Intron_2|c.137-16C>T|None|460),(Intron|ENSG00000187741|ENST00000567510|-|Intron_22|c.38791C>T|None|303),(Intron|ENSG00000187741|ENST00000568626|-|Intron_7|c.1270C>T|None|502),(Non-coding RNA|ENSG00000187741|ENST00000564969|-|Exon_3||None|850),(Intron|ENSG00000187741|ENST00000567879|-|Intron_4|c.414-303C>T|None|642),(Intron|ENSG00000187741|ENST000006…
rs149388130	16	89745075	T	412	C	368	780	8536.94	PASS	0.4718	0.437	0.5069	NA	FANCA	Promoter	0	2	66	20	0.0603448	0.264829	0	ANNOT=(Promoter|ENSG00000187741|ENST00000564870|-|Promoter||None|460),(Intron|ENSG00000187741|ENST00000567988|-|Intron_7|c.4821A>G|None|325),(Intron|ENSG00000187741|ENST00000561660|-|Intron_7|c.3591A>G|None|545),(Intron|ENSG00000187741|ENST00000568983|-|Intron_5||None|917),(Intron|ENSG00000187741|ENST00000567510|-|Intron_18|c.33285A>G|None|303),(Intron|ENSG00000187741|ENST00000568626|-|Intron_4|c…
rs947027155	16	89745131	C	165	T	177	342	3787.83	PASS	0.5175	0.4647	0.57	NA	FANCA	Promoter	0	2	66	20	0.0603448	0.264829	0	ANNOT=(Promoter|ENSG00000187741|ENST00000564870|-|Promoter||None|460),(Intron|ENSG00000187741|ENST00000567988|-|Intron_7|c.4765G>A|None|325),(Intron|ENSG00000187741|ENST00000561660|-|Intron_7|c.3535G>A|None|545),(Intron|ENSG00000187741|ENST00000568983|-|Intron_5||None|917),(Intron|ENSG00000187741|ENST00000567510|-|Intron_18|c.33229G>A|None|303),(Intron|ENSG00000187741|ENST00000568626|-|Intron_4|c…
rs12931267	16	89752324	C	105	G	119	224	4319.17	PASS	0.5312	0.4659	0.5955	NA	FANCA	Intron	0	2	66	20	0.0603448	0.264829	0	ANNOT=(Intron|ENSG00000187741|ENST00000567988|-|Intron_3|c.320-2422G>C|None|325),(Intron|ENSG00000187741|ENST00000563510|-|Intron_3|c.10460G>C|None|151),(Intron|ENSG00000187741|ENST00000563318|-|Intron_5|c.10425G>C|None|229),(Intron|ENSG00000187741|ENST00000561660|-|Intron_3|c.360-102G>C|None|545),(Promoter|ENSG00000187741|ENST00000568983|-|Promoter||None|917),(Intron|ENSG00000187741|ENST00000567…
rs1800340	16	89771670	A	262	G	245	507	26434.8	PASS	0.4832	0.44	0.5267	NA	FANCA	Intron	31	16	35	6	0.0485823	0.264829	0.336275	ANNOT=(Intron|ENSG00000187741|ENST00000567205|-|Intron_23|c.2151+8T>C|None|2505),(Intron|ENSG00000187741|ENST00000567284|-|Intron_23||None|2499),(Intron|ENSG00000187741|ENST00000696276|-|Intron_23||None|3025),(Promoter|ENSG00000187741|ENST00000563318|-|Promoter||None|229),(Intron|ENSG00000187741|ENST00000567510|-|Intron_7|c.6690T>C|None|303),(Intron|ENSG00000187741|ENST00000696291|-|Intron_22|c.3…
rs139235751	16	89775768	C	231	G	128	359	2657.34	PASS	0.3565	0.3088	0.4074	C625S	FANCA	Missense	0	2	66	20	0.0603448	0.264829	0	ANNOT=(Missense|ENSG00000187741|ENST00000567205|-|Exon_21|c.1874G>C|C625S|1873),(Non-coding RNA|ENSG00000187741|ENST00000567284|-|Exon_21||None|2499),(Non-coding RNA|ENSG00000187741|ENST00000696276|-|Exon_21||None|3025),(3-prime UTR|ENSG00000187741|ENST00000567510|-|Exon_5|c.2592G>C|None|303),(3-prime UTR|ENSG00000187741|ENST00000696291|-|Exon_20|c.29568G>C|None|579),(3-prime UTR|ENSG00000187741|…
Unknown17	17	39524764	A	212	T	184	396	4254.17	PASS	0.4646	0.4161	0.5139	NA	CDK12	Synonymous	0	2	66	20	0.0603448	0.264829	0	ANNOT=(Synonymous|ENSG00000167258|ENST00000584632|+|Exon_12|c.3183A>T|None|3182),(Promoter|ENSG00000167258|ENST00000559663|+|Promoter||None|476),(Synonymous|ENSG00000167258|ENST00000430627|+|Exon_12|c.3186A>T|None|3185),(Synonymous|ENSG00000167258|ENST00000447079|+|Exon_12|c.3186A>T|None|3185);DPB=396;EPPR=4.03458;GTI=0;MQMR=60;NS=1;NUMALT=1;ODDS=979.559;PAIREDR=0.933962;PQR=0;PRO=0;QR=7088;RO=21…
rs139095098	17	39526078	C	255	T	224	479	5205.74	PASS	0.4676	0.4234	0.5124	P71L	CDK12	Synonymous	0	2	66	20	0.0603448	0.264829	0	ANNOT=(Synonymous|ENSG00000167258|ENST00000584632|+|Exon_13|c.3519C>T|None|3518),(Promoter|ENSG00000167258|ENST00000584336|+|Promoter||None|1963),(Missense|ENSG00000167258|ENST00000559663|+|Exon_1|c.212C>T|P71L|211),(Synonymous|ENSG00000167258|ENST00000430627|+|Exon_13|c.3522C>T|None|3521),(Synonymous|ENSG00000167258|ENST00000447079|+|Exon_13|c.3522C>T|None|3521);DPB=479;EPPR=4.44943;FREQ=1000Gen…
rs4986845	17	43093364	T	333	C	302	635	7100.75	PASS	0.4756	0.437	0.5145	N682D	BRCA1	Intron	0	2	66	20	0.0603448	0.264829	0	ANNOT=(Intron|ENSG00000012048|ENST00000591534|-|Intron_1|c.-18886A>G|None|1062),(Intron|ENSG00000012048|ENST00000700182|-|Intron_9|c.706+1380A>G|None|1632),(Promoter|ENSG00000012048|ENST00000412061|-|Promoter||None|1312),(Missense|ENSG00000012048|ENST00000634433|-|Exon_8|c.2044A>G|N682D|2043),(Missense|ENSG00000012048|ENST00000354071|-|Exon_10|c.2167A>G|N723D|2166),(Promoter|ENSG00000012048|ENST0…
rs12948553	17	43529343	G	153	A	179	332	7351.38	PASS	0.5392	0.4854	0.592	NA	DHX8	Intron	0	2	66	20	0.0603448	0.264829	0	ANNOT=(Intron|ENSG00000175832|ENST00000591713|-|Intron_11|c.1130-107C>T|None|1452),(Intron|ENSG00000175832|ENST00000393664|-|Intron_10|c.1130-107C>T|None|1452),(Intron|ENSG00000175832|ENST00000545089|-|Intron_9|c.968-107C>T|None|1290),(Intron|ENSG00000175832|ENST00000545954|-|Intron_10|c.1013-107C>T|None|1335),(Intron|ENSG00000175832|ENST00000538265|-|Intron_10|c.1013-107C>T|None|1335),(Intron|EN…
rs151095895	17	43533899	G	238	A	238	476	5373.98	PASS	0.5	0.4553	0.5447	P115S	DHX8	Missense	0	2	66	20	0.0603448	0.264829	0	ANNOT=(Missense|ENSG00000175832|ENST00000591713|-|Exon_6|c.343C>T|P115S|342),(Non-coding RNA|ENSG00000175832|ENST00000585508|-|Exon_5||None|760),(Non-coding RNA|ENSG00000175832|ENST00000590236|-|Exon_5||None|616),(Missense|ENSG00000175832|ENST00000393664|-|Exon_5|c.343C>T|P115S|342),(Missense|ENSG00000175832|ENST00000545089|-|Exon_5|c.343C>T|P115S|342),(Missense|ENSG00000175832|ENST00000545954|-|…
rs12985346	19	2164352	T	95	A	98	193	2629.2	PASS	0.5078	0.4378	0.5775	NA	AP3D1	Intron	0	2	66	20	0.0603448	0.264829	0	ANNOT=(Intron|ENSG00000104885|ENST00000478937|+|Intron_1|c.68+87T>A|None|206),(Intron|ENSG00000104885|ENST00000398665|+|Intron_1|c.81+87T>A|None|4611),(Intron|ENSG00000104885|ENST00000452696|+|Intron_1|c.81+87T>A|None|624),(Intron|ENSG00000104885|ENST00000686010|+|Intron_1|c.81+87T>A|None|5214),(Intron|ENSG00000065000|ENST00000591284|-|Intron_1|c.-26551A>T|None|183),(Intron|ENSG00000065000|ENST00…
rs368107617	19	2193641	G	217	C	212	429	4812.07	PASS	0.4942	0.4471	0.5413	NA	DOT1L	Intron	14	10	52	12	0.0503613	0.264829	0.32789	ANNOT=(Intron|ENSG00000104885|ENST00000398665|+|Intron_5|c.495-48G>C|None|4611),(Intron|ENSG00000104885|ENST00000452696|+|Intron_5|c.423-48G>C|None|624),(Intron|ENSG00000104885|ENST00000686010|+|Intron_5|c.495-48G>C|None|5214);DPB=429;EPPR=3.82085;FREQ=1000Genomes:0.9994,.,0.000599|ExAC:0.9994,.,0.0006028|GnomAD:0.9998,.,0.0001939|GnomAD_exomes:0.9992,.,0.0007617|GoESP:0.9992,.,0.0007814|TOPMED:0…
rs751744095	19	2202818	T	99	A	127	226	2975.81	PASS	0.5619	0.4968	0.6251	NA	DOT1L	Intron	0	2	66	20	0.0603448	0.264829	0	ANNOT=(Intron|ENSG00000104885|ENST00000398665|+|Intron_9|c.787+39T>A|None|4611),(Intron|ENSG00000104885|ENST00000686010|+|Intron_9|c.787+39T>A|None|5214);DPB=226;EPPR=9.34924;FREQ=ExAC:1,8.31e-06|GnomAD_exomes:1,4.07e-06;GENEINFO=DOT1L:84444;GTI=0;MQMR=60;NS=1;NUMALT=1;ODDS=483.688;PAIREDR=0.929293;PQR=0;PRO=0;QR=3238;RO=99;RPPR=47.4268;RS=751744095;SRF=47;SRP=3.55865;SRR=52;SSR=0;VC=SNV;ccds_id=…
rs116206921	19	2215468	C	338	T	273	611	6305.34	PASS	0.4468	0.4078	0.4864	P109L	DOT1L	Intron	0	2	66	20	0.0603448	0.264829	0	ANNOT=(Intron|ENSG00000267122|ENST00000585593|-|Intron_1||None|2738),(Promoter|ENSG00000104885|ENST00000482433|+|Promoter||None|3658),(Missense|ENSG00000104885|ENST00000586024|+|Exon_4|c.326C>T|P109L|325),(Intron|ENSG00000104885|ENST00000608122|+|Intron_2||None|576),(Promoter|ENSG00000104885|ENST00000591498|+|Promoter||None|567),(Intron|ENSG00000104885|ENST00000398665|+|Intron_19|c.1925-813C>T|No…
rs145495826	19	2217755	C	441	T	343	784	7929.88	PASS	0.4375	0.4032	0.4724	NA	DOT1L	Promoter	0	2	66	20	0.0603448	0.264829	0	ANNOT=(Promoter|ENSG00000267122|ENST00000585593|-|Promoter||None|2738),(Promoter|ENSG00000104885|ENST00000457590|+|Promoter||None|1959),(Intron|ENSG00000104885|ENST00000482433|+|Intron_2||None|3658),(Promoter|ENSG00000104885|ENST00000586024|+|Promoter||None|426),(Promoter|ENSG00000104885|ENST00000608122|+|Promoter||None|576),(Intron|ENSG00000104885|ENST00000398665|+|Intron_21|c.2546-17C>T|None|46…
rs144012798	19	2223217	G	133	T	163	296	3528.82	PASS	0.5507	0.4937	0.6063	NA	DOT1L	Intron	0	2	66	20	0.0603448	0.264829	0	ANNOT=(Intron|ENSG00000104885|ENST00000457590|+|Intron_1|c.32-64G>T|None|1959),(Intron|ENSG00000104885|ENST00000398665|+|Intron_24|c.3392-64G>T|None|4611),(Intron|ENSG00000104885|ENST00000686010|+|Intron_24|c.3392-64G>T|None|5214);DPB=249;EPPR=4.33278;FREQ=1000Genomes:0.998,.,.,0.001997|GnomAD:0.997,.,6.5e-05,0.002925|TOPMED:0.9965,.,3.982e-05,0.00348;GENEINFO=DOT1L:84444;GTI=0;MQMR=60;NS=1;NUMAL…
rs78539344	19	2226878	G	129	A	106	235	2378.34	PASS	0.4511	0.3887	0.515	G333S	DOT1L	Missense	1	3	65	19	0.0467239	0.264829	0.100741	ANNOT=(Missense|ENSG00000104885|ENST00000457590|+|Exon_4|c.997G>A|G333S|996),(Missense|ENSG00000104885|ENST00000398665|+|Exon_27|c.4357G>A|G1453S|4356),(Missense|ENSG00000104885|ENST00000686010|+|Exon_27|c.4357G>A|G1453S|4356);DPB=235;EPPR=3.1618;FREQ=1000Genomes:0.985,0.01498|ExAC:0.9958,0.004169|GnomAD:0.9855,0.01447|GnomAD_exomes:0.9966,0.003386|GoESP:0.9848,0.01518|TOPMED:0.9847,0.01533;GENEI…
rs145796620	19	2229865	C	214	T	228	442	5245.24	PASS	0.5158	0.4693	0.5621	NA	DOT1L	Promoter	0	2	66	20	0.0603448	0.264829	0	ANNOT=(Promoter|ENSG00000104886|ENST00000588633|-|Promoter||None|379),(Promoter|ENSG00000104886|ENST00000588545|-|Promoter||None|889),(Promoter|ENSG00000221411|ENST00000408484|-|Promoter||None|88),(3-prime UTR|ENSG00000104885|ENST00000457590|+|Exon_7|c.1521C>T|None|1959),(3-prime UTR|ENSG00000104885|ENST00000398665|+|Exon_28|c.76C>T|None|4611);DPB=419;EPPR=3.37559;FREQ=1000Genomes:0.9964,.,0.0035…
rs3730053	19	40237832	G	189	A	212	401	4980.32	PASS	0.5287	0.4798	0.577	NA	AKT2	Intron	0	2	66	20	0.0603448	0.264829	0	ANNOT=(Intron|ENSG00000105221|ENST00000580878|-|Intron_2||None|709),(Intron|ENSG00000105221|ENST00000391845|-|Intron_4||None|636),(Intron|ENSG00000105221|ENST00000578310|-|Intron_1|c.76-1447C>T|None|158),(Intron|ENSG00000105221|ENST00000578615|-|Intron_6|c.710+137C>T|None|1188),(Intron|ENSG00000105221|ENST00000480878|-|Intron_3||None|506),(Intron|ENSG00000105221|ENST00000579047|-|Intron_8|c.645+1…
rs25478	19	43545709	G	129	T	102	231	6818.71	PASS	0.4416	0.379	0.506	NA	XRCC1	Intron	0	2	66	20	0.0603448	0.264829	0	ANNOT=(Intron|ENSG00000073050|ENST00000543982|-|Intron_13|c.1528+109C>A|None|1806),(Intron|ENSG00000073050|ENST00000262887|-|Intron_14|c.1621+109C>A|None|1899);DPB=224;EPPR=5.04711;FREQ=1000Genomes:0.8832,0.1168|ALSPAC:0.9424,0.0576|Estonian:0.9424,0.05759|GnomAD:0.9293,0.07074|TOPMED:0.9183,0.0817|TWINSUK:0.9396,0.06041;GENEINFO=XRCC1:7515;GTI=0;MQMR=60;NS=1;NUMALT=1;ODDS=444.392;PAIREDR=0.76744…
rs25491	19	43552174	G	879	A	710	1589	19414	PASS	0.4468	0.4225	0.4714	P278S	XRCC1	Non-coding RNA	0	2	66	20	0.0603448	0.264829	0	ANNOT=(Non-coding RNA|ENSG00000073050|ENST00000598422|-|Exon_5||None|701),(Non-coding RNA|ENSG00000073050|ENST00000595789|-|Exon_8||None|1147),(3-prime UTR|ENSG00000073050|ENST00000597811|-|Exon_6|c.42C>T|None|493),(Missense|ENSG00000073050|ENST00000543982|-|Exon_8|c.832C>T|P278S|831),(Promoter|ENSG00000269177|ENST00000597119|+|Promoter||None|561),(Missense|ENSG00000073050|ENST00000262887|-|Exon_…
rs8105275	19	50877189	G	268	T	529	797	17056.9	PASS	0.6637	0.6302	0.6957	NA	KLK2	Intron	0	2	66	20	0.0603448	0.264829	0	ANNOT=(Intron|ENSG00000167751|ENST00000599121|+|Intron_3|c.617G>T|None|147),(Intron|ENSG00000167751|ENST00000595173|+|Intron_2||None|1677),(Promoter|ENSG00000167751|ENST00000597461|+|Promoter||None|798),(Intron|ENSG00000167751|ENST00000595050|+|Intron_2|c.295+181G>T|None|550),(Intron|ENSG00000167751|ENST00000597911|+|Intron_1|c.67-14G>T|None|152),(Non-coding RNA|ENSG00000167751|ENST00000601114|+|…
rs41296892	2	216109566	G	110	A	118	228	8263.41	PASS	0.5175	0.4529	0.5816	NA	XRCC5	Intron	0	2	66	20	0.0603448	0.264829	0	ANNOT=(Intron|ENSG00000079246|ENST00000392132|+|Intron_1|c.21+109G>A|None|2196),(Promoter|ENSG00000079246|ENST00000451695|+|Promoter||None|56),(Intron|ENSG00000079246|ENST00000417391|+|Intron_1|c.-3468G>A|None|395),(Intron|ENSG00000079246|ENST00000429133|+|Intron_1||None|576),(Intron|ENSG00000079246|ENST00000476360|+|Intron_1||None|610),(Intron|ENSG00000079246|ENST00000392133|+|Intron_3|c.21+109G…
rs17819382	2	216137159	T	240	C	371	611	9503.01	PASS	0.6072	0.5679	0.6451	NA	XRCC5	Non-coding RNA	0	2	66	20	0.0603448	0.264829	0	ANNOT=(Non-coding RNA|ENSG00000079246|ENST00000471649|+|Exon_4||None|610),(Synonymous|ENSG00000079246|ENST00000392132|+|Exon_11|c.1185T>C|None|1184),(Non-coding RNA|ENSG00000079246|ENST00000460284|+|Exon_8||None|2962),(Synonymous|ENSG00000079246|ENST00000392133|+|Exon_13|c.1185T>C|None|1184);DPB=491;EPPR=5.94179;FREQ=1000Genomes:0.9928,0.007188|ALSPAC:0.9839,0.01609|Estonian:0.9672,0.03281|ExAC:0…
rs1004089996	2	216138302	A	199	G	144	343	3057.57	PASS	0.4198	0.3688	0.4727	NA	XRCC5	Intron	1	3	65	19	0.0467239	0.264829	0.100741	ANNOT=(Intron|ENSG00000079246|ENST00000471649|+|Intron_5||None|610),(Intron|ENSG00000079246|ENST00000392132|+|Intron_12|c.1342+123A>G|None|2196),(Intron|ENSG00000079246|ENST00000460284|+|Intron_9||None|2962),(Intron|ENSG00000079246|ENST00000392133|+|Intron_14|c.1342+123A>G|None|2196);DPB=343;EPPR=3.54498;FREQ=GnomAD:0.9994,0.000581|TOPMED:0.9994,0.0005654;GENEINFO=XRCC5:7520;GTI=0;MQMR=60;NS=1;NU…
rs12478478	2	216148335	A	285	G	241	526	5672.72	PASS	0.4582	0.4161	0.5009	NA	XRCC5	Intron	0	2	66	20	0.0603448	0.264829	0	ANNOT=(Intron|ENSG00000079246|ENST00000392132|+|Intron_14|c.1670+59A>G|None|2196),(Intron|ENSG00000079246|ENST00000460284|+|Intron_11||None|2962),(Intron|ENSG00000079246|ENST00000392133|+|Intron_16|c.1670+59A>G|None|2196);DPB=515;EPPR=5.21225;FREQ=1000Genomes:0.9848,0.01518|ALSPAC:1,0|GnomAD:0.9841,0.01592|TOPMED:0.9828,0.01716|TWINSUK:0.9997,0.0002697;GENEINFO=XRCC5:7520;GTI=0;MQMR=60;NS=1;NUMAL…
rs41302516	2	216190377	G	197	A	284	481	11626.3	PASS	0.5904	0.5459	0.6335	NA	XRCC5	Intron	0	2	66	20	0.0603448	0.264829	0	ANNOT=(Intron|ENSG00000079246|ENST00000392132|+|Intron_17|c.1944+43G>A|None|2196),(Intron|ENSG00000079246|ENST00000460284|+|Intron_14||None|2962),(Intron|ENSG00000079246|ENST00000392133|+|Intron_19|c.1944+43G>A|None|2196);DPB=684;EPPR=3.90314;FREQ=1000Genomes:0.9886,0.01138|ALSPAC:0.973,0.02698|Estonian:0.9888,0.01116|ExAC:0.9793,0.02071|GnomAD:0.9853,0.01469|GnomAD_exomes:0.9783,0.02165|GoESP:0.…
rs1168876028	2	89622268	G	594	T	148	742	1206.48	PASS	0.1995	0.1723	0.2297	NA	KMT2CP4	Non-coding RNA	0	2	66	20	0.0603448	0.264829	0	ANNOT=(Non-coding RNA|ENSG00000283132|ENST00000636037|-|Exon_9||None|1257);DPB=742;EPPR=10.7457;GTI=0;MQMR=39.3552;NS=1;NUMALT=1;ODDS=277.802;PAIREDR=0.994949;PQR=0;PRO=0;QR=19810;RO=594;RPPR=52.2011;RS=1168876028;SRF=307;SRP=4.47257;SRR=287;SSR=0;VC=SNV;ccds_id=---;dbSNPBuildID=151;gene_biotype=unprocessed_pseudogene;gene_id=ENSG00000283132;gene_name=KMT2CP4;gene_source=havana;gene_version=1;pro…
rs1360332211	2	89624275	G	197	A	83	280	2926.22	PASS	0.2964	0.246	0.3524	NA	KMT2CP4	Non-coding RNA	0	2	66	20	0.0603448	0.264829	0	ANNOT=(Non-coding RNA|ENSG00000283132|ENST00000636037|-|Exon_7||None|1257);DPB=256;EPPR=9.89949;GTI=0;MQMR=42.9036;NS=1;NUMALT=1;ODDS=157.423;PAIREDR=0.969543;PQR=0;PRO=0;QR=6650;RO=197;RPPR=6.19586;RS=1360332211;SRF=101;SRP=3.28587;SRR=96;SSR=0;VC=SNV;ccds_id=---;dbSNPBuildID=151;gene_biotype=unprocessed_pseudogene;gene_id=ENSG00000283132;gene_name=KMT2CP4;gene_source=havana;gene_version=1;prote…
rs116112525	20	32435741	C	283	T	304	587	7056.13	PASS	0.5179	0.4775	0.5581	T1005M	ASXL1	Promoter	0	2	66	20	0.0603448	0.264829	0	ANNOT=(Promoter|ENSG00000171456|ENST00000644168|+|Promoter||None|1466),(Promoter|ENSG00000171456|ENST00000553345|+|Promoter||None|809),(Non-coding RNA|ENSG00000171456|ENST00000647223|+|Exon_4||None|8056),(Missense|ENSG00000171456|ENST00000306058|+|Exon_12|c.3014C>T|T1005M|3013),(Missense|ENSG00000171456|ENST00000646985|+|Exon_12|c.2846C>T|T949M|2845),(Missense|ENSG00000171456|ENST00000375687|+|Ex…
rs2775343	21	10454230	A	273	T	60	333	657.157	PASS	0.1802	0.1426	0.225	NA	BAGE2	Non-coding RNA	0	2	66	20	0.0603448	0.264829	0	ANNOT=(Non-coding RNA|ENSG00000187172|ENST00000496773|+|Exon_1||None|2598),(Non-coding RNA|ENSG00000290523|ENST00000470054|+|Exon_3||None|1891);DPB=345;EPPR=8.80885;FREQ=ExAC:0.5584,0.4416|GnomAD:0.5024,0.4976;GENEINFO=BAGE2:85319;GTI=0;MQMR=47.3626;NS=1;NUMALT=1;ODDS=151.316;PAIREDR=0.981685;PQR=0;PRO=0;QR=9130;RO=273;RPPR=77.8505;RS=2775343;SRF=124;SRP=7.98162;SRR=149;SSR=0;VC=SNV;ccds_id=---;d…
rs2740327	21	10462840	G	871	C	227	1098	3289.42	PASS	0.2067	0.1838	0.2317	NA	BAGE2	Non-coding RNA	0	2	66	20	0.0603448	0.264829	0	ANNOT=(Non-coding RNA|ENSG00000187172|ENST00000496773|+|Exon_2||None|2598),(Non-coding RNA|ENSG00000290523|ENST00000470054|+|Exon_4||None|1891);DPB=1037;EPPR=170.249;FREQ=ExAC:0.8553,.,0.1447|GnomAD:0.956,.,0.04396|GnomAD_exomes:0.9792,0,0.02077;GENEINFO=BAGE2:85319|LOC105378260:105378260;GTI=0;MQMR=44.4822;NS=1;NUMALT=1;ODDS=54.3146;PAIREDR=0.994259;PQR=0;PRO=0;QR=29004;RO=871;RPPR=114.005;RS=27…
rs10433076	21	10473614	C	395	G	339	734	25361.6	PASS	0.4619	0.4261	0.498	NA	BAGE2	Non-coding RNA	0	2	66	20	0.0603448	0.264829	0	ANNOT=(Non-coding RNA|ENSG00000187172|ENST00000496773|+|Exon_4||None|2598),(Non-coding RNA|ENSG00000290523|ENST00000470054|+|Exon_6||None|1891);DPB=734;EPPR=10.5362;GENEINFO=BAGE2:85319|LOC105378260:105378260;GTI=0;MQMR=46.2025;NS=1;NUMALT=1;ODDS=1693.11;PAIREDR=0.96962;PQR=0;PRO=0;QR=13280;RO=395;RPPR=37.3196;RS=10433076;SRF=175;SRP=14.1425;SRR=220;SSR=0;VC=SNV;ccds_id=---;dbSNPBuildID=119;gene_…
rs10433074	21	10473735	G	109	T	159	268	9565.32	PASS	0.5933	0.5336	0.6504	NA	BAGE2	Intron	1	3	65	19	0.0467239	0.264829	0.100741	ANNOT=(Intron|ENSG00000187172|ENST00000496773|+|Intron_4||None|2598),(Intron|ENSG00000290523|ENST00000470054|+|Intron_6||None|1891);DPB=269;EPPR=8.76769;GENEINFO=BAGE2:85319|LOC105378260:105378260;GTI=0;MQMR=46.8991;NS=1;NUMALT=1;ODDS=472.486;PAIREDR=0.93578;PQR=0;PRO=0;QR=3698;RO=109;RPPR=206.232;RS=10433074;SRF=42;SRP=15.4614;SRR=67;SSR=0;VC=SNV;ccds_id=---;dbSNPBuildID=119;gene_biotype=lncRNA;…
rs73372193	21	41479039	A	132	C	98	230	2963.8	PASS	0.4261	0.3639	0.4907	NA	TMPRSS2	Intron	0	2	66	20	0.0603448	0.264829	0	ANNOT=(Intron|ENSG00000184012|ENST00000398585|-|Intron_7|c.794+133T>G|None|1587),(Intron|ENSG00000184012|ENST00000678617|-|Intron_6||None|1718),(Intron|ENSG00000184012|ENST00000424093|-|Intron_6|c.563+133T>G|None|1356),(Intron|ENSG00000184012|ENST00000454499|-|Intron_8|c.683+133T>G|None|1476),(Intron|ENSG00000184012|ENST00000458356|-|Intron_7|c.683+133T>G|None|1476),(Intron|ENSG00000184012|ENST00…
rs186734573	21	41480438	C	168	T	142	310	3476.89	PASS	0.4581	0.4035	0.5137	NA	TMPRSS2	Intron	0	2	66	20	0.0603448	0.264829	0	ANNOT=(Intron|ENSG00000184012|ENST00000398585|-|Intron_6|c.683+38G>A|None|1587),(Intron|ENSG00000184012|ENST00000678617|-|Intron_5||None|1718),(Intron|ENSG00000184012|ENST00000424093|-|Intron_5|c.452+38G>A|None|1356),(Intron|ENSG00000184012|ENST00000454499|-|Intron_7|c.572+38G>A|None|1476),(Intron|ENSG00000184012|ENST00000458356|-|Intron_6|c.572+38G>A|None|1476),(Intron|ENSG00000184012|ENST000006…
rs386416	21	41488558	G	0	C	331	331	18583.2	PASS	1	0.9885	1	NA	TMPRSS2	Intron	0	2	66	20	0.0603448	0.264829	0	ANNOT=(Intron|ENSG00000184012|ENST00000398585|-|Intron_4|c.438-45C>G|None|1587),(Intron|ENSG00000184012|ENST00000678617|-|Intron_3||None|1718),(Intron|ENSG00000184012|ENST00000463138|-|Intron_3||None|217),(Intron|ENSG00000184012|ENST00000424093|-|Intron_4|c.325+949C>G|None|1356),(Intron|ENSG00000184012|ENST00000454499|-|Intron_5|c.327-45C>G|None|1476),(Intron|ENSG00000184012|ENST00000458356|-|Int…
Unknown22	21	41489653	A	177	G	128	305	2742.11	PASS	0.4197	0.3656	0.4757	NA	TMPRSS2	Intron	0	2	66	20	0.0603448	0.264829	0	ANNOT=(Intron|ENSG00000184012|ENST00000398585|-|Intron_3|c.351-60T>C|None|1587),(Intron|ENSG00000184012|ENST00000678617|-|Intron_2||None|1718),(Intron|ENSG00000184012|ENST00000463138|-|Intron_2||None|217),(Intron|ENSG00000184012|ENST00000424093|-|Intron_3|c.240-60T>C|None|1356),(Intron|ENSG00000184012|ENST00000454499|-|Intron_4|c.240-60T>C|None|1476),(Intron|ENSG00000184012|ENST00000458356|-|Intr…
rs1387914052	22	10752920	G	431	A	89	520	1099.2	PASS	0.1712	0.1412	0.2059	NA	LOC105379418	Unknown	0	2	66	20	0.0603448	0.264829	0	DPB=515;EPPR=34.4538;GENEINFO=LOC105379418:105379418;GTI=0;MQMR=42.0046;NS=1;NUMALT=1;ODDS=57.67;PAIREDR=0.993039;PQR=0;PRO=0;QR=14430;RO=431;RPPR=423.807;RS=1387914052;SRF=171;SRP=42.918;SRR=260;SSR=0;VC=SNV;dbSNPBuildID=151;DP=3128;AB=0.155867;ABP=590.369;AF=0.5;AO=89;AlleleFrequency=0.16;CIGAR=1X;DPRA=0;EPP=3.62026;LEN=1;MEANALT=1;MQM=46.573;PAIRED=0.94382;PAO=0;PQA=0;QA=2996;RPL=77;RPP=106.09…
rs142030651	22	41117723	G	265	A	240	505	5541.01	PASS	0.4752	0.432	0.5188	G211S	EP300	Missense	0	2	66	20	0.0603448	0.264829	0	ANNOT=(Missense|ENSG00000100393|ENST00000263253|+|Exon_2|c.631G>A|G211S|630),(Promoter|ENSG00000100393|ENST00000634787|+|Promoter||None|496),(Missense|ENSG00000100393|ENST00000703545|+|Exon_1|c.515G>A|R172K|514),(Missense|ENSG00000100393|ENST00000674155|+|Exon_2|c.631G>A|G211S|630),(Missense|ENSG00000100393|ENST00000703544|+|Exon_2|c.631G>A|G211S|630);CLNACC=.,RCV000120712.3|RCV000400473.1|RCV000…
rs1203373368	22	41164126	G	301	T	224	525	4653.01	PASS	0.4267	0.385	0.4694	A1268S	EP300	Promoter	0	2	66	20	0.0603448	0.264829	0	ANNOT=(Promoter|ENSG00000252859|ENST00000517050|+|Promoter||None|100),(Non-coding RNA|ENSG00000100393|ENST00000635584|+|Exon_2||None|544),(Missense|ENSG00000100393|ENST00000263253|+|Exon_22|c.3802G>T|A1268S|3801),(Missense|ENSG00000100393|ENST00000674155|+|Exon_21|c.3724G>T|A1242S|3723),(3-prime UTR|ENSG00000100393|ENST00000703544|+|Exon_21|c.17364G>T|None|1902);DPB=528;EPPR=16.3493;FREQ=GnomAD:1…
rs28384786	22	41663824	C	894	T	805	1699	19158.5	PASS	0.4738	0.4502	0.4976	NA	XRCC6	3-prime UTR	1	3	65	19	0.0467239	0.264829	0.100741	ANNOT=(3-prime UTR|ENSG00000196419|ENST00000359308|+|Exon_12|c.12C>T|None|1827),(3-prime UTR|ENSG00000196419|ENST00000405506|+|Exon_11|c.12C>T|None|1677),(3-prime UTR|ENSG00000196419|ENST00000405878|+|Exon_13|c.12C>T|None|1827),(3-prime UTR|ENSG00000196419|ENST00000402580|+|Exon_13|c.12C>T|None|1704),(3-prime UTR|ENSG00000196419|ENST00000360079|+|Exon_13|c.12C>T|None|1827),(3-prime UTR|ENSG000001…
rs2229032	3	142459302	C	206	T	293	499	18352.7	PASS	0.5872	0.5435	0.6295	R2361Q	ATR	Non-coding RNA	0	2	66	20	0.0603448	0.264829	0	ANNOT=(Non-coding RNA|ENSG00000175054|ENST00000666447|-|Exon_6||None|4534),(Promoter|ENSG00000175054|ENST00000511016|-|Promoter||None|681),(Non-coding RNA|ENSG00000175054|ENST00000665483|-|Exon_6||None|5569),(Missense|ENSG00000175054|ENST00000661310|-|Exon_42|c.7082G>A|R2361Q|7081),(Non-coding RNA|ENSG00000175054|ENST00000666943|-|Exon_17||None|4763),(Missense|ENSG00000175054|ENST00000656590|-|Ex…
rs146202702	3	142553328	A	138	G	134	272	3161.45	PASS	0.4926	0.4338	0.5517	S838P	ATR	3-prime UTR	0	2	66	20	0.0603448	0.264829	0	ANNOT=(3-prime UTR|ENSG00000175054|ENST00000515149|-|Exon_12|c.8041T>C|None|345),(Non-coding RNA|ENSG00000175054|ENST00000659195|-|Exon_9||None|5945),(Promoter|ENSG00000175054|ENST00000656582|-|Promoter||None|2174),(Non-coding RNA|ENSG00000175054|ENST00000653868|-|Exon_13||None|8096),(Missense|ENSG00000175054|ENST00000661310|-|Exon_12|c.2512T>C|S838P|2511),(Synonymous|ENSG00000175054|ENST00000656…
rs28910270	3	142556511	C	190	T	297	487	6843.75	PASS	0.6099	0.5658	0.6522	S247N	ATR	Non-coding RNA	0	2	66	20	0.0603448	0.264829	0	ANNOT=(Non-coding RNA|ENSG00000175054|ENST00000515863|-|Exon_2||None|641),(Non-coding RNA|ENSG00000175054|ENST00000657914|-|Exon_6||None|4678),(3-prime UTR|ENSG00000175054|ENST00000515149|-|Exon_8|c.4858G>A|None|345),(Non-coding RNA|ENSG00000175054|ENST00000659195|-|Exon_5||None|5945),(Promoter|ENSG00000175054|ENST00000656582|-|Promoter||None|2174),(Non-coding RNA|ENSG00000175054|ENST00000653868|…
rs2227929	3	142558694	A	172	G	89	261	9085.26	PASS	0.341	0.2862	0.4004	M202T	ATR	Non-coding RNA	11	0	55	22	0.058725	0.264829	Inf	ANNOT=(Non-coding RNA|ENSG00000175054|ENST00000515863|-|Exon_1||None|641),(Non-coding RNA|ENSG00000175054|ENST00000657914|-|Exon_5||None|4678),(3-prime UTR|ENSG00000175054|ENST00000515149|-|Exon_7|c.2675T>C|None|345),(Non-coding RNA|ENSG00000175054|ENST00000659195|-|Exon_4||None|5945),(Non-coding RNA|ENSG00000175054|ENST00000653868|-|Exon_8||None|8096),(Synonymous|ENSG00000175054|ENST00000661310|…
rs78506201	3	186080022	G	208	C	158	366	2892.51	PASS	0.4317	0.3819	0.4829	L149V	ETV5	Intron	0	2	66	20	0.0603448	0.264829	0	ANNOT=(Intron|ENSG00000244405|ENST00000472868|-|Intron_2||None|238),(Intron|ENSG00000234197|ENST00000453370|+|Intron_1||None|560),(Missense|ENSG00000244405|ENST00000440773|-|Exon_7|c.445C>G|L149V|444),(Promoter|ENSG00000277118|ENST00000619409|-|Promoter||None|286),(Promoter|ENSG00000244405|ENST00000484223|-|Promoter||None|590),(Promoter|ENSG00000244405|ENST00000489830|-|Promoter||None|614),(Misse…
rs7633154	3	37028730	C	97	T	116	213	2694.17	PASS	0.5446	0.4775	0.6101	NA	MLH1	Intron	1	3	65	19	0.0467239	0.264829	0.100741	ANNOT=(Intron|ENSG00000076242|ENST00000441265|+|Intron_12|c.688-54C>T|None|981),(Intron|ENSG00000076242|ENST00000616768|+|Intron_2|c.448-54C>T|None|1212),(Intron|ENSG00000076242|ENST00000450420|+|Intron_1|c.34-54C>T|None|183),(Non-coding RNA|ENSG00000076242|ENST00000674125|+|Exon_1||None|1167),(Intron|ENSG00000076242|ENST00000413740|+|Intron_1|c.34-54C>T|None|342),(Intron|ENSG00000076242|ENST0000…
rs41562513	3	37028946	G	190	A	188	378	4779.96	PASS	0.4974	0.4472	0.5475	NA	MLH1	Intron	0	2	66	20	0.0603448	0.264829	0	ANNOT=(Intron|ENSG00000076242|ENST00000441265|+|Intron_13|c.835+14G>A|None|981),(Intron|ENSG00000076242|ENST00000616768|+|Intron_3|c.595+14G>A|None|1212),(Intron|ENSG00000076242|ENST00000450420|+|Intron_2|c.181+14G>A|None|183),(Intron|ENSG00000076242|ENST00000674125|+|Intron_1||None|1167),(Intron|ENSG00000076242|ENST00000413740|+|Intron_2|c.181+14G>A|None|342),(Intron|ENSG00000076242|ENST00000673…
rs2290547	3	47019693	G	129	A	107	236	2118.05	PASS	0.4534	0.3911	0.5171	NA	SETD2	Intron	0	2	66	20	0.0603448	0.264829	0	ANNOT=(Intron|ENSG00000181555|ENST00000330022|-|Intron_17|c.100063C>T|None|4094),(Intron|ENSG00000181555|ENST00000690157|-|Intron_16|c.3784+67C>T|None|4045),(Intron|ENSG00000181555|ENST00000692883|-|Intron_20|c.61277C>T|None|4115),(Intron|ENSG00000181555|ENST00000693738|-|Intron_10||None|3784),(Intron|ENSG00000181555|ENST00000445387|-|Intron_18|c.44924C>T|None|5023),(Intron|ENSG00000181555|ENST00…
Unknown5	3	47083758	A	394	T	304	698	6521.29	PASS	0.4355	0.3992	0.4726	F1301Y	SETD2	Non-coding RNA	1	3	65	19	0.0467239	0.264829	0.100741	ANNOT=(Non-coding RNA|ENSG00000181555|ENST00000492397|-|Exon_1||None|746),(Missense|ENSG00000181555|ENST00000685399|-|Exon_10|c.3902T>A|F1301Y|3901),(3-prime UTR|ENSG00000181555|ENST00000330022|-|Exon_10|c.35998T>A|None|4094),(Intron|ENSG00000181555|ENST00000690157|-|Intron_9|c.2413+2437T>A|None|4045),(Synonymous|ENSG00000181555|ENST00000692883|-|Exon_10|c.3963T>A|None|3962),(Non-coding RNA|ENSG0…
rs80241480	3	47121387	T	249	G	230	479	5449.83	PASS	0.4802	0.4358	0.5249	K377Q	SETD2	Synonymous	10	0	56	22	0.0605448	0.264829	Inf	ANNOT=(Synonymous|ENSG00000181555|ENST00000412450|-|Exon_3|c.3117A>C|None|3116),(Missense|ENSG00000181555|ENST00000685399|-|Exon_1|c.1129A>C|K377Q|1128),(Missense|ENSG00000181555|ENST00000330022|-|Exon_1|c.2864A>C|Q955P|2863),(Missense|ENSG00000181555|ENST00000690157|-|Exon_1|c.265A>C|K89Q|264),(Missense|ENSG00000181555|ENST00000692883|-|Exon_1|c.1190A>C|Q397P|1189),(Missense|ENSG00000181555|ENST…
rs58906143	3	47121932	C	128	G	270	398	16374.5	PASS	0.6784	0.631	0.7224	E858Q	SETD2	Missense	0	2	66	20	0.0603448	0.264829	0	ANNOT=(Missense|ENSG00000181555|ENST00000412450|-|Exon_3|c.2572G>C|E858Q|2571),(Missense|ENSG00000181555|ENST00000685399|-|Exon_1|c.584G>C|R195T|583),(Missense|ENSG00000181555|ENST00000330022|-|Exon_1|c.2319G>C|E773D|2318),(Promoter|ENSG00000181555|ENST00000690157|-|Promoter||None|4045),(Missense|ENSG00000181555|ENST00000692883|-|Exon_1|c.645G>C|E215D|644),(Missense|ENSG00000181555|ENST0000044538…
rs76042921	6	35576945	G	160	A	215	375	5093.28	PASS	0.5733	0.5228	0.6224	NA	FKBP5	Intron	1	3	65	19	0.0467239	0.264829	0.100741	ANNOT=(Intron|ENSG00000096060|ENST00000536438|-|Intron_11|c.1266+49C>T|None|1371),(Intron|ENSG00000096060|ENST00000357266|-|Intron_10|c.1266+49C>T|None|1371),(Intron|ENSG00000096060|ENST00000539068|-|Intron_10|c.1266+49C>T|None|1371);DPB=300;EPPR=4.36747;FREQ=1000Genomes:0.9934,0.006589,.|ALSPAC:0.9997,0.0002595,.|ExAC:0.9972,0.002796,.|GnomAD:0.993,0.007042,.|GnomAD_exomes:0.9976,0.00242,4.173e-…
rs146032538	6	35642813	A	134	G	377	511	8676.46	PASS	0.7378	0.698	0.774	NA	FKBP5	Synonymous	0	2	66	20	0.0603448	0.264829	0	ANNOT=(Synonymous|ENSG00000096060|ENST00000536438|-|Exon_3|c.12T>C|None|11),(Synonymous|ENSG00000096060|ENST00000542713|-|Exon_2|c.12T>C|None|11),(Synonymous|ENSG00000096060|ENST00000357266|-|Exon_2|c.12T>C|None|11),(Synonymous|ENSG00000096060|ENST00000539068|-|Exon_2|c.12T>C|None|11);DPB=276;EPPR=26.4103;FREQ=1000Genomes:0.9816,0.01837|ALSPAC:1,0|ExAC:0.9925,0.007465|GnomAD:0.9951,0.004941|GnomA…
rs2395655	6	36677919	A	3	G	344	347	16398.2	PASS	0.9914	0.9749	0.9971	NA	LAP3P2	Non-coding RNA	0	2	66	20	0.0603448	0.264829	0	ANNOT=(Non-coding RNA|ENSG00000285244|ENST00000643333|-|Exon_1||None|951),(Promoter|ENSG00000124762|ENST00000373711|+|Promoter||None|492),(Promoter|ENSG00000124762|ENST00000462537|+|Promoter||None|553),(Promoter|ENSG00000124762|ENST00000478800|+|Promoter||None|616),(Promoter|ENSG00000124762|ENST00000244741|+|Promoter||None|492),(Promoter|ENSG00000124762|ENST00000405375|+|Promoter||None|492),(Intr…
rs61749915	7	106869126	A	285	G	267	552	12383.9	PASS	0.4837	0.4423	0.5254	N522S	PIK3CG	Missense	10	0	56	22	0.0605448	0.264829	Inf	ANNOT=(Missense|ENSG00000105851|ENST00000359195|+|Exon_2|c.1565A>G|N522S|1564),(Missense|ENSG00000105851|ENST00000440650|+|Exon_2|c.1565A>G|N522S|1564),(Intron|ENSG00000105851|ENST00000473541|+|Intron_1|c.-3707A>G|None|547),(Missense|ENSG00000105851|ENST00000496166|+|Exon_2|c.1565A>G|N522S|1564);DPB=552;EPPR=14.5991;FREQ=1000Genomes:0.9924,.,0.007588|ALSPAC:0.9759,.,0.02413|Estonian:0.981,.,0.018…
rs2230460	7	106884244	C	226	T	179	405	11345.5	PASS	0.442	0.3944	0.4907	NA	PIK3CG	Synonymous	0	2	66	20	0.0603448	0.264829	0	ANNOT=(Synonymous|ENSG00000105851|ENST00000359195|+|Exon_9|c.2850C>T|None|2849),(Promoter|ENSG00000105851|ENST00000466738|+|Promoter||None|448),(Synonymous|ENSG00000105851|ENST00000440650|+|Exon_9|c.2850C>T|None|2849),(Synonymous|ENSG00000105851|ENST00000496166|+|Exon_9|c.2850C>T|None|2849);DPB=394;EPPR=4.89352;FREQ=1000Genomes:0.8814,0.1186|ALSPAC:0.9037,0.09626|Estonian:0.8873,0.1127|ExAC:0.880…
rs28522267	7	152229936	C	599	A	437	1036	20709.6	PASS	0.4218	0.3921	0.4521	C988F	KMT2C	Missense	1	3	65	19	0.0467239	0.264829	0.100741	ANNOT=(Missense|ENSG00000055609|ENST00000684550|-|Exon_18|c.2963G>T|C988F|2962),(Missense|ENSG00000055609|ENST00000684140|-|Exon_3|c.311G>T|C104F|310),(Missense|ENSG00000055609|ENST00000683490|-|Exon_18|c.2963G>T|C988F|2962),(Missense|ENSG00000055609|ENST00000418673|-|Exon_3|c.311G>T|C104F|310),(Promoter|ENSG00000055609|ENST00000684623|-|Promoter||None|3340),(Missense|ENSG00000055609|ENST00000681…
rs1805318	7	5986976	T	402	A	373	775	7901.85	PASS	0.4813	0.4463	0.5165	T561S	PMS2	Non-coding RNA	31	16	35	6	0.0485823	0.264829	0.336275	ANNOT=(Non-coding RNA|ENSG00000122512|ENST00000699931|-|Exon_12||None|3252),(3-prime UTR|ENSG00000122512|ENST00000699954|-|Exon_10|c.12239A>T|None|546),(3-prime UTR|ENSG00000122512|ENST00000699953|-|Exon_10|c.8571A>T|None|792),(3-prime UTR|ENSG00000122512|ENST00000699758|-|Exon_9|c.10413A>T|None|453),(3-prime UTR|ENSG00000122512|ENST00000699917|-|Exon_12|c.13931A>T|None|621),(3-prime UTR|ENSG0000…
rs780709321	7	5987517	G	398	T	363	761	8150.83	PASS	0.477	0.4417	0.5125	NA	PMS2	Non-coding RNA	0	2	66	20	0.0603448	0.264829	0	ANNOT=(Non-coding RNA|ENSG00000122512|ENST00000699931|-|Exon_12||None|3252),(3-prime UTR|ENSG00000122512|ENST00000699954|-|Exon_10|c.11698C>A|None|546),(3-prime UTR|ENSG00000122512|ENST00000699953|-|Exon_10|c.8030C>A|None|792),(3-prime UTR|ENSG00000122512|ENST00000699758|-|Exon_9|c.9872C>A|None|453),(3-prime UTR|ENSG00000122512|ENST00000699917|-|Exon_12|c.13390C>A|None|621),(3-prime UTR|ENSG00000…
rs77578360	7	75511085	G	115	A	153	268	3279.07	PASS	0.5709	0.511	0.6287	NA	PMS2P3	Non-coding RNA	0	2	66	20	0.0603448	0.264829	0	ANNOT=(Non-coding RNA|ENSG00000291092|ENST00000702274|-|Exon_8||None|1051),(Non-coding RNA|ENSG00000291092|ENST00000533167|-|Exon_7||None|637),(Promoter|ENSG00000200874|ENST00000364004|-|Promoter||None|102),(Non-coding RNA|ENSG00000291092|ENST00000437568|-|Exon_7||None|1185),(Non-coding RNA|ENSG00000127957|ENST00000529061|-|Exon_6||None|772),(Non-coding RNA|ENSG00000291092|ENST00000418756|-|Exon_…
rs148281084	7	92615137	G	168	A	225	393	4826.38	PASS	0.5725	0.5231	0.6205	NA	CDK6	3-prime UTR	0	2	66	20	0.0603448	0.264829	0	ANNOT=(3-prime UTR|ENSG00000105810|ENST00000424848|-|Exon_8|c.6C>T|None|978),(Non-coding RNA|ENSG00000105810|ENST00000467166|-|Exon_2||None|779),(3-prime UTR|ENSG00000105810|ENST00000265734|-|Exon_8|c.6C>T|None|978);DPB=393;EPPR=3.47562;FREQ=1000Genomes:0.9982,0.001797|ExAC:0.9998,0.0001827|GnomAD:0.9994,0.0005813|GnomAD_exomes:0.9998,0.0001962|GoESP:0.9996,0.0003844|TOPMED:0.9994,0.0005893;GENEI…
rs42043	7	92618019	A	110	G	106	216	6190.99	PASS	0.4907	0.4248	0.557	NA	CDK6	Intron	0	2	66	20	0.0603448	0.264829	0	ANNOT=(Intron|ENSG00000105810|ENST00000424848|-|Intron_7|c.834+53T>C|None|978),(Intron|ENSG00000105810|ENST00000467166|-|Intron_1||None|779),(Intron|ENSG00000105810|ENST00000265734|-|Intron_7|c.834+53T>C|None|978);DPB=214;EPPR=3.32615;FREQ=1000Genomes:0.8255,0.1745|ALSPAC:0.7564,0.2436|Estonian:0.7306,0.2694|GnomAD:0.7792,0.2208|TOPMED:0.7854,0.2146|TWINSUK:0.7565,0.2435;GENEINFO=CDK6:1021;GTI=0;…
rs111330554	7	92671330	C	171	A	50	221	328.458	PASS	0.2262	0.176	0.2858	NA	CDK6	Non-coding RNA	39	7	27	15	0.0472141	0.264829	3.05481	ANNOT=(Non-coding RNA|ENSG00000105810|ENST00000473078|-|Exon_2||None|386),(Intron|ENSG00000105810|ENST00000424848|-|Intron_5|c.647+96G>T|None|978),(Intron|ENSG00000105810|ENST00000265734|-|Intron_5|c.647+96G>T|None|978);DPB=221;EPPR=4.54684;FREQ=1000Genomes:0.9896,0.01038,.|ALSPAC:0.9997,0.0002595,.|GnomAD:0.9925,0.00749,.|TOPMED:0.9911,0.008872,.|TWINSUK:0.9997,0.0002697,.;GENEINFO=CDK6:1021;GTI…
rs2233335	8	133248822	T	2	G	100	102	7692.7	PASS	0.9804	0.9313	0.9946	NA	NDRG1	Promoter	0	2	66	20	0.0603448	0.264829	0	ANNOT=(Promoter|ENSG00000104419|ENST00000521026|-|Promoter||None|2145),(Intron|ENSG00000104419|ENST00000675172|-|Intron_2|c.1834A>C|None|78),(Intron|ENSG00000104419|ENST00000676444|-|Intron_9||None|777),(Intron|ENSG00000104419|ENST00000675273|-|Intron_1||None|114),(Promoter|ENSG00000104419|ENST00000674521|-|Promoter||None|82),(Intron|ENSG00000104419|ENST00000675056|-|Intron_1||None|85),(Intron|EN…
rs113195648	8	41933896	C	502	T	475	977	11375.7	PASS	0.4862	0.455	0.5175	A1442T	KAT6A	Missense	0	2	66	20	0.0603448	0.264829	0	ANNOT=(Missense|ENSG00000083168|ENST00000396930|-|Exon_18|c.4324G>A|A1442T|4323),(Missense|ENSG00000083168|ENST00000648335|-|Exon_18|c.4324G>A|A1442T|4323),(Missense|ENSG00000083168|ENST00000649817|-|Exon_11|c.3005G>A|R1002H|3004),(Missense|ENSG00000083168|ENST00000265713|-|Exon_17|c.4324G>A|A1442T|4323),(Missense|ENSG00000083168|ENST00000406337|-|Exon_18|c.4330G>A|A1444T|4329);CLNACC=.,RCV000514…
rs56131485	8	41947655	A	147	C	115	262	2874.42	PASS	0.4389	0.3802	0.4995	NA	KAT6A	Intron	0	2	66	20	0.0603448	0.264829	0	ANNOT=(Intron|ENSG00000083168|ENST00000396930|-|Intron_12|c.1902+96T>G|None|6012),(Promoter|ENSG00000083168|ENST00000650495|-|Promoter||None|6799),(Non-coding RNA|ENSG00000083168|ENST00000647809|-|Exon_12||None|3681),(Intron|ENSG00000083168|ENST00000485568|-|Intron_11|c.1902+96T>G|None|2445),(Intron|ENSG00000083168|ENST00000649827|-|Intron_12|c.30986T>G|None|1044),(Intron|ENSG00000083168|ENST0000…
rs145600428	8	42288600	C	406	T	395	801	10508.3	PASS	0.4931	0.4586	0.5277	NA	IKBKB	Intron	0	2	66	20	0.0603448	0.264829	0	ANNOT=(Intron|ENSG00000104365|ENST00000518679|+|Intron_2|c.105+16395C>T|None|129),(Intron|ENSG00000104365|ENST00000523517|+|Intron_1|c.107-34C>T|None|1125),(Promoter|ENSG00000104365|ENST00000649612|+|Promoter||None|1450),(Promoter|ENSG00000104365|ENST00000676525|+|Promoter||None|318),(Promoter|ENSG00000104365|ENST00000648136|+|Promoter||None|3913),(Promoter|ENSG00000104365|ENST00000416505|+|Promo…
rs16891170	8	42293394	G	231	A	213	444	4874.06	PASS	0.4797	0.4336	0.5262	NA	IKBKB	Intron	0	2	66	20	0.0603448	0.264829	0	ANNOT=(Intron|ENSG00000104365|ENST00000518679|+|Intron_2|c.107-20928G>A|None|129),(Intron|ENSG00000104365|ENST00000523517|+|Intron_3|c.320-49G>A|None|1125),(Intron|ENSG00000104365|ENST00000649612|+|Intron_1|c.84-49G>A|None|1450),(Intron|ENSG00000104365|ENST00000676525|+|Intron_1|c.47-49G>A|None|318),(Intron|ENSG00000104365|ENST00000648136|+|Intron_1||None|3913),(Intron|ENSG00000104365|ENST0000041…
rs2294100	8	42317785	A	2	T	356	358	19018	PASS	0.9944	0.9799	0.9985	NA	IKBKB	Intron	0	2	66	20	0.0603448	0.264829	0	ANNOT=(Intron|ENSG00000104365|ENST00000518679|+|Intron_6|c.3440A>T|None|129),(Promoter|ENSG00000104365|ENST00000519938|+|Promoter||None|2403),(Promoter|ENSG00000104365|ENST00000523018|+|Promoter||None|373),(Promoter|ENSG00000104365|ENST00000522133|+|Promoter||None|576),(Intron|ENSG00000104365|ENST00000523517|+|Intron_11|c.881A>T|None|1125),(Promoter|ENSG00000104365|ENST00000522545|+|Promoter||Non…
rs41305523	8	42321980	C	399	A	379	778	8806.46	PASS	0.4871	0.4522	0.5222	NA	IKBKB	Intron	0	2	66	20	0.0603448	0.264829	0	ANNOT=(Intron|ENSG00000104365|ENST00000518679|+|Intron_11|c.7635C>A|None|129),(Intron|ENSG00000104365|ENST00000519938|+|Intron_1||None|2403),(Promoter|ENSG00000104365|ENST00000521225|+|Promoter||None|260),(Promoter|ENSG00000104365|ENST00000522103|+|Promoter||None|1575),(Promoter|ENSG00000104365|ENST00000523018|+|Promoter||None|373),(Promoter|ENSG00000104365|ENST00000522133|+|Promoter||None|576),(…
Unknown10	8	42331536	T	209	C	61	270	646.981	PASS	0.2259	0.1801	0.2795	NA	IKBKB	3-prime UTR	1	3	65	19	0.0467239	0.264829	0.100741	ANNOT=(3-prime UTR|ENSG00000104365|ENST00000518679|+|Exon_16|c.17191T>C|None|129),(Non-coding RNA|ENSG00000104365|ENST00000519938|+|Exon_6||None|2403),(Non-coding RNA|ENSG00000104365|ENST00000522103|+|Exon_3||None|1575),(Non-coding RNA|ENSG00000104365|ENST00000523599|+|Exon_6||None|4188),(3-prime UTR|ENSG00000104365|ENST00000649612|+|Exon_17|c.9473T>C|None|1450),(3-prime UTR|ENSG00000104365|ENST0…
rs931129	8	62855255	T	0	A	421	421	26834.8	PASS	1	0.991	1	NA	NKAIN3	Intron	0	2	66	20	0.0603448	0.264829	0	ANNOT=(Intron|ENSG00000185942|ENST00000523367|+|Intron_4||None|1114),(Intron|ENSG00000185942|ENST00000674873|+|Intron_2||None|2488),(Non-coding RNA|ENSG00000253517|ENST00000518193|-|Exon_1||None|2067),(Intron|ENSG00000185942|ENST00000523211|+|Intron_4|c.473-63198T>A|None|591),(Intron|ENSG00000185942|ENST00000674864|+|Intron_4|c.473-63198T>A|None|741),(Intron|ENSG00000185942|ENST00000675749|+|Intr…
rs62637622	9	22006044	G	206	A	137	343	4586.88	PASS	0.3994	0.349	0.4521	NA	CDKN2B	3-prime UTR	0	2	66	20	0.0603448	0.264829	0	ANNOT=(3-prime UTR|ENSG00000147883|ENST00000380142|-|Exon_2|c.2676C>T|None|234),(Synonymous|ENSG00000147883|ENST00000276925|-|Exon_2|c.360C>T|None|359),(Non-coding RNA|ENSG00000147883|ENST00000579591|-|Exon_1||None|1069),(Intron|ENSG00000240498|ENST00000580576|+|Intron_1||None|2166),(Intron|ENSG00000240498|ENST00000582301|+|Intron_1||None|956),(Intron|ENSG00000240498|ENST00000421632|+|Intron_1||N…
rs6152	X	67545785	G	2	A	482	484	41528.1	PASS	0.9959	0.9851	0.9989	NA	AR	Promoter	0	2	66	20	0.0603448	0.264829	0	ANNOT=(Promoter|ENSG00000169083|ENST00000396043|+|Promoter||None|276),(Non-coding RNA|ENSG00000169083|ENST00000513847|+|Exon_1||None|2420),(Synonymous|ENSG00000169083|ENST00000613054|+|Exon_1|c.639G>A|None|638),(Synonymous|ENSG00000169083|ENST00000396044|+|Exon_1|c.639G>A|None|638),(Synonymous|ENSG00000169083|ENST00000514029|+|Exon_1|c.639G>A|None|638),(Synonymous|ENSG00000169083|ENST00000612452|…
rs147354926	X	71137285	G	0	A	336	336	9676.42	PASS	1	0.9887	1	G209S	MED12	Intron	0	2	66	20	0.0603448	0.264829	0	ANNOT=(Intron|ENSG00000184634|ENST00000688774|+|Intron_2|c.526+256G>A|None|924),(Promoter|ENSG00000184634|ENST00000690878|+|Promoter||None|107),(Promoter|ENSG00000184634|ENST00000690523|+|Promoter||None|2850),(Non-coding RNA|ENSG00000184634|ENST00000687542|+|Exon_2||None|672),(Promoter|ENSG00000184634|ENST00000689489|+|Promoter||None|1094),(Promoter|ENSG00000184634|ENST00000688231|+|Promoter||Non…
rs201667729	1	204466861	G	378	A	352	730	8227.41	PASS	0.4822	0.4461	0.5184	NA	PIK3C2B	Synonymous	63	18	3	4	0.0624283	0.267627	4.56417	ANNOT=(Synonymous|ENSG00000133056|ENST00000367184|-|Exon_1|c.177C>T|None|176),(Intron|ENSG00000133056|ENST00000683234|-|Intron_1||None|5237),(Intron|ENSG00000133056|ENST00000415899|-|Intron_3|c.935-1542C>T|None|1779),(Intron|ENSG00000133056|ENST00000367187|-|Intron_3|c.935-1542C>T|None|4902),(Intron|ENSG00000133056|ENST00000684373|-|Intron_2|c.935-1542C>T|None|4902),(Intron|ENSG00000133056|ENST00…
rs11168828	12	49029012	G	522	A	489	1011	11524.7	PASS	0.4837	0.453	0.5145	NA	KMT2D	Promoter	3	4	63	18	0.0624283	0.267627	0.219098	ANNOT=(Promoter|ENSG00000167548|ENST00000686151|-|Promoter||None|327),(Promoter|ENSG00000167548|ENST00000692973|-|Promoter||None|153),(Promoter|ENSG00000167548|ENST00000552391|-|Promoter||None|928),(Promoter|ENSG00000167548|ENST00000686564|-|Promoter||None|511),(Promoter|ENSG00000167548|ENST00000685982|-|Promoter||None|306),(Promoter|ENSG00000167548|ENST00000691986|-|Promoter||None|550),(Intron|E…
rs560235581	16	33569056	T	768	C	192	960	1343.02	PASS	0.2	0.1759	0.2265	NA	CHEK2P6	Intron	24	3	42	19	0.0615553	0.267627	3.5738	ANNOT=(Intron|ENSG00000261405|ENST00000567422|-|Intron_3||None|509),(Promoter|ENSG00000290420|ENST00000568520|-|Promoter||None|554);DPB=963;EPPR=3.02161;FREQ=1000Genomes:0.9996,0.0003994|GnomAD:0.9998,0.0001615;GENEINFO=LOC101929031:101929031;GTI=0;MQMR=54.2878;NS=1;NUMALT=1;ODDS=309.242;PAIREDR=0.971354;PQR=0;PRO=0;QR=25784;RO=768;RPPR=687.431;RS=560235581;SRF=411;SRP=11.2551;SRR=357;SSR=0;VC=SN…
rs35632616	20	32435225	A	409	G	337	746	7787.07	PASS	0.4517	0.4164	0.4876	K833R	ASXL1	Promoter	3	4	63	18	0.0624283	0.267627	0.219098	ANNOT=(Promoter|ENSG00000171456|ENST00000644168|+|Promoter||None|1466),(Promoter|ENSG00000171456|ENST00000553345|+|Promoter||None|809),(Non-coding RNA|ENSG00000171456|ENST00000647223|+|Exon_4||None|8056),(Missense|ENSG00000171456|ENST00000306058|+|Exon_12|c.2498A>G|K833R|2497),(Missense|ENSG00000171456|ENST00000646985|+|Exon_12|c.2330A>G|K777R|2329),(Missense|ENSG00000171456|ENST00000375687|+|Exo…
rs6599267	3	38907872	A	1	C	321	322	22203.9	PASS	0.9969	0.9826	0.9995	NA	SCN11A	Intron	15	1	51	21	0.0625051	0.267627	6.08748	ANNOT=(Intron|ENSG00000168356|ENST00000668754|-|Intron_17|c.1473+77T>G|None|5373),(Intron|ENSG00000168356|ENST00000675892|-|Intron_9|c.1293+77T>G|None|5193),(Intron|ENSG00000168356|ENST00000676176|-|Intron_10|c.1473+77T>G|None|4992),(Intron|ENSG00000168356|ENST00000444237|-|Intron_10|c.1473+77T>G|None|4332),(Intron|ENSG00000168356|ENST00000676045|-|Intron_11|c.39023T>G|None|324),(Intron|ENSG00000…
rs148679597	6	36684451	G	415	A	364	779	8439.95	PASS	0.4673	0.4325	0.5024	C117Y	CDKN1A	Missense	3	4	63	18	0.0624283	0.267627	0.219098	ANNOT=(Missense|ENSG00000124762|ENST00000373711|+|Exon_3|c.350G>A|C117Y|349),(Non-coding RNA|ENSG00000124762|ENST00000478800|+|Exon_2||None|616),(Missense|ENSG00000124762|ENST00000244741|+|Exon_2|c.350G>A|C117Y|349),(Missense|ENSG00000124762|ENST00000405375|+|Exon_2|c.350G>A|C117Y|349),(Missense|ENSG00000124762|ENST00000615513|+|Exon_2|c.350G>A|C117Y|349),(Non-coding RNA|ENSG00000124762|ENST00000…
rs35775721	7	116699618	C	402	T	587	989	13598.8	PASS	0.5935	0.5626	0.6237	NA	MET	Synonymous	3	4	63	18	0.0624283	0.267627	0.219098	ANNOT=(Synonymous|ENSG00000105976|ENST00000397752|+|Exon_2|c.534C>T|None|533),(Synonymous|ENSG00000105976|ENST00000436117|+|Exon_1|c.534C>T|None|533),(Synonymous|ENSG00000105976|ENST00000318493|+|Exon_2|c.534C>T|None|533);CLNACC=.,RCV000079497.6|RCV000163270.1|RCV000370550.1|RCV000586257.1;CLNDISDB=.,MedGen:CN169374|MedGen:C0027672|MeSH:D002292/MedGen:C0007134/Orphanet:47044/OMIM:605074/Human_Phe…
rs6472389	8	68192286	A	0	G	269	269	19596.9	PASS	1	0.9859	1	NA	PREX2	Intron	15	1	51	21	0.0625051	0.267627	6.08748	ANNOT=(Intron|ENSG00000046889|ENST00000522247|+|Intron_2||None|425),(Intron|ENSG00000046889|ENST00000520235|+|Intron_2||None|566),(Intron|ENSG00000046889|ENST00000288368|+|Intron_36|c.4415-49A>G|None|4818);DPB=269;EPPR=0;FREQ=1000Genomes:0.0603,0.9397,.|ALSPAC:0.1111,0.8889,.|Estonian:0.08393,0.9161,.|ExAC:0.09007,0.9099,.|GnomAD:0.09249,0.9075,.|GnomAD_exomes:0.08696,0.913,.|GoESP:0.1086,0.8914,…
rs17644352	8	94664666	C	336	G	250	586	24890	PASS	0.4266	0.3872	0.467	NA	ESRP1	Promoter	3	4	63	18	0.0624283	0.267627	0.219098	ANNOT=(Promoter|ENSG00000104413|ENST00000517556|+|Promoter||None|457),(Intron|ENSG00000104413|ENST00000517610|+|Intron_3|c.223-31C>G|None|1566),(Intron|ENSG00000104413|ENST00000519505|+|Intron_3|c.242-31C>G|None|1504),(Intron|ENSG00000104413|ENST00000522756|+|Intron_3|c.18376C>G|None|118),(Intron|ENSG00000104413|ENST00000358397|+|Intron_6|c.646-31C>G|None|2031),(Intron|ENSG00000104413|ENST0000045…
rs28730687	1	11216296	C	252	A	164	416	3618.83	PASS	0.3942	0.3484	0.442	NA	MTOR	Intron	10	8	56	14	0.0630141	0.269175	0.31741	ANNOT=(Intron|ENSG00000198793|ENST00000703142|-|Intron_18|c.2816-62G>T|None|2955),(Intron|ENSG00000198793|ENST00000703118|-|Intron_19|c.3032-62G>T|None|4521),(Intron|ENSG00000198793|ENST00000361445|-|Intron_19|c.3032-62G>T|None|7647),(Intron|ENSG00000198793|ENST00000703140|-|Intron_17|c.2819-62G>T|None|7434),(Intron|ENSG00000198793|ENST00000703141|-|Intron_19|c.3032-62G>T|None|4770);DPB=401;EPPR=…
rs940665	8	68224724	G	0	A	469	469	25234.3	PASS	1	0.9919	1	NA	PREX2	Promoter	23	3	43	19	0.0654841	0.279073	3.34675	ANNOT=(Promoter|ENSG00000252210|ENST00000516401|-|Promoter||None|85),(Intron|ENSG00000046889|ENST00000288368|+|Intron_39|c.4775+98G>A|None|4818);DPB=469;EPPR=0;FREQ=1000Genomes:0.5829,0.4171|ALSPAC:0.7356,0.2644|Estonian:0.7185,0.2815|GnomAD:0.6728,0.3272|TOPMED:0.6513,0.3487|TWINSUK:0.7362,0.2638;GENEINFO=PREX2:80243;GTI=0;MQMR=0;NS=1;NUMALT=1;ODDS=657.08;PAIREDR=0;PQR=0;PRO=0;QR=0;RO=0;RPPR=0;R…
rs374479575	8	42306288	G	290	A	256	546	5859.23	PASS	0.4689	0.4274	0.5108	NA	IKBKB	Intron	6	6	60	16	0.0656415	0.279091	0.271654	ANNOT=(Intron|ENSG00000104365|ENST00000518679|+|Intron_2|c.107-8034G>A|None|129),(Intron|ENSG00000104365|ENST00000523517|+|Intron_5|c.479-55G>A|None|1125),(Intron|ENSG00000104365|ENST00000649612|+|Intron_3|c.243-55G>A|None|1450),(Intron|ENSG00000104365|ENST00000676525|+|Intron_3|c.206-55G>A|None|318),(Intron|ENSG00000104365|ENST00000648136|+|Intron_3||None|3913),(Intron|ENSG00000104365|ENST000004…
rs1800347	16	89748641	T	339	C	277	616	9269.3	PASS	0.4497	0.4108	0.4892	NA	FANCA	Intron	20	12	46	10	0.0714844	0.303227	0.366865	ANNOT=(Intron|ENSG00000187741|ENST00000567988|-|Intron_5|c.1255A>G|None|325),(Intron|ENSG00000187741|ENST00000561660|-|Intron_5|c.25A>G|None|545),(Intron|ENSG00000187741|ENST00000568983|-|Intron_3||None|917),(Intron|ENSG00000187741|ENST00000567510|-|Intron_16|c.29719A>G|None|303),(Intron|ENSG00000187741|ENST00000568626|-|Intron_2|c.196+18A>G|None|502),(Intron|ENSG00000187741|ENST00000305699|-|Int…
rs62217874	21	38367556	A	281	G	216	497	14529.2	PASS	0.4346	0.3917	0.4785	NA	ERG	Unknown	26	4	40	18	0.0765532	0.323974	2.89278	DPB=546;EPPR=14.7641;FREQ=1000Genomes:0.8199,0.1801|ALSPAC:0.7963,0.2037|Estonian:0.7987,0.2013|GnomAD:0.8233,0.1767|TOPMED:0.815,0.185|TWINSUK:0.7896,0.2104;GENEINFO=ERG:2078;GTI=0;MQMR=60;NS=1;NUMALT=1;ODDS=1434.22;PAIREDR=0.978648;PQR=0;PRO=0;QR=9522;RO=281;RPPR=94.8226;RS=62217874;SRF=155;SRP=9.50926;SRR=126;SSR=0;VC=SNV;dbSNPBuildID=129;COMMON;GNO;R3;U3;DP=10855;AB=0.448133;ABP=14.2731;AF=0.…
rs28385026	15	90765282	T	393	C	347	740	8077.77	PASS	0.4689	0.4332	0.5049	NA	BLM	Intron	36	17	30	5	0.0791348	0.333353	0.356922	ANNOT=(Intron|ENSG00000197299|ENST00000560136|+|Intron_2||None|2023),(Intron|ENSG00000197299|ENST00000648453|+|Intron_8|c.2076-14T>C|None|4158),(Intron|ENSG00000197299|ENST00000559426|+|Intron_2||None|533),(Intron|ENSG00000197299|ENST00000559724|+|Intron_8|c.5150T>C|None|1239),(Intron|ENSG00000197299|ENST00000680772|+|Intron_8|c.2076-14T>C|None|4251),(Intron|ENSG00000197299|ENST00000560509|+|Intr…
rs3731373	7	92618225	A	282	G	272	554	6157.9	PASS	0.491	0.4496	0.5325	NA	CDK6	Intron	30	5	36	17	0.0791348	0.333353	2.80173	ANNOT=(Intron|ENSG00000105810|ENST00000424848|-|Intron_6|c.700-18T>C|None|978),(Non-coding RNA|ENSG00000105810|ENST00000467166|-|Exon_1||None|779),(Intron|ENSG00000105810|ENST00000265734|-|Intron_6|c.700-18T>C|None|978);DPB=493;EPPR=3.28751;FREQ=1000Genomes:0.9728,0.02716|ALSPAC:0.9453,0.05475|Estonian:0.9333,0.06674|ExAC:0.9532,0.04685|GnomAD:0.9569,0.04309|GnomAD_exomes:0.954,0.04601|GoESP:0.95…
rs12947788	17	7674109	G	109	A	111	220	2500.53	PASS	0.5045	0.439	0.57	NA	TP53	Promoter	7	6	59	16	0.08104	0.33903	0.321406	ANNOT=(Promoter|ENSG00000141510|ENST00000508793|-|Promoter||None|496),(Intron|ENSG00000141510|ENST00000509690|-|Intron_4|c.386+72C>T|None|597),(Intron|ENSG00000141510|ENST00000610292|-|Intron_6|c.665+72C>T|None|1062),(Intron|ENSG00000141510|ENST00000610538|-|Intron_7|c.665+72C>T|None|921),(Intron|ENSG00000141510|ENST00000619485|-|Intron_7|c.665+72C>T|None|1062),(Promoter|ENSG00000141510|ENST00000…
rs117187677	7	152177962	G	127	A	131	258	2806.61	PASS	0.5078	0.4471	0.5682	A934V	KMT2C	Synonymous	59	16	7	6	0.08104	0.33903	3.11133	ANNOT=(Synonymous|ENSG00000055609|ENST00000684307|-|Exon_3|c.2226C>T|None|2225),(Missense|ENSG00000055609|ENST00000683159|-|Exon_8|c.2801C>T|A934V|2800),(3-prime UTR|ENSG00000055609|ENST00000679645|-|Exon_34|c.27201C>T|None|3168),(Synonymous|ENSG00000055609|ENST00000558665|-|Exon_3|c.780C>T|None|779),(Missense|ENSG00000055609|ENST00000682176|-|Exon_18|c.4210C>T|L1404F|4209),(Synonymous|ENSG000000…
rs117163124	8	68077336	C	140	T	89	229	1962.83	PASS	0.3886	0.3278	0.4531	NA	PREX2	Intron	59	16	7	6	0.08104	0.33903	3.11133	ANNOT=(Intron|ENSG00000046889|ENST00000517617|+|Intron_12||None|3015),(Intron|ENSG00000046889|ENST00000529398|+|Intron_14||None|3612),(Intron|ENSG00000046889|ENST00000288368|+|Intron_14|c.1571-61C>T|None|4818);DPB=232;EPPR=3.0103;FREQ=1000Genomes:0.994,.,0.00599|ALSPAC:0.9826,.,0.01738|Estonian:0.9877,.,0.01228|GnomAD:0.9896,.,0.0104|GoESP:0.9866,.,0.01336|TOPMED:0.9879,.,0.01206|TWINSUK:0.9868,.…
rs138093291	3	142541153	C	140	T	121	261	2541.87	PASS	0.4636	0.4041	0.5242	NA	ATR	Intron	42	9	24	13	0.0818036	0.341441	2.50004	ANNOT=(Intron|ENSG00000175054|ENST00000515149|-|Intron_16|c.20216G>A|None|345),(Intron|ENSG00000175054|ENST00000656582|-|Intron_5||None|2174),(Intron|ENSG00000175054|ENST00000653868|-|Intron_17||None|8096),(Intron|ENSG00000175054|ENST00000661310|-|Intron_16|c.3260-119G>A|None|7740),(Intron|ENSG00000175054|ENST00000656590|-|Intron_13|c.2242-119G>A|None|6578),(Intron|ENSG00000175054|ENST00000350721…
rs2229019	11	108256283	C	173	T	181	354	4219.76	PASS	0.5113	0.4594	0.563	NA	ATM	Non-coding RNA	19	2	47	20	0.0833781	0.346958	3.99111	ANNOT=(Non-coding RNA|ENSG00000149311|ENST00000684061|+|Exon_14||None|2529),(Promoter|ENSG00000149311|ENST00000525012|+|Promoter||None|258),(Promoter|ENSG00000149311|ENST00000533526|+|Promoter||None|234),(Non-coding RNA|ENSG00000149311|ENST00000683605|+|Exon_9||None|2884),(3-prime UTR|ENSG00000149311|ENST00000684037|+|Exon_14|c.9150C>T|None|1071),(Non-coding RNA|ENSG00000149311|ENST00000682516|+|…
rs198972	19	50876637	C	0	T	550	550	19435.8	PASS	1	0.9931	1	P13S	KLK2	3-prime UTR	29	15	37	7	0.0835057	0.346958	0.370003	ANNOT=(3-prime UTR|ENSG00000167751|ENST00000599121|+|Exon_2|c.65C>T|None|147),(Non-coding RNA|ENSG00000167751|ENST00000595173|+|Exon_1||None|1677),(Promoter|ENSG00000167751|ENST00000597461|+|Promoter||None|798),(Missense|ENSG00000167751|ENST00000595050|+|Exon_1|c.37C>T|P13S|36),(Promoter|ENSG00000167751|ENST00000597911|+|Promoter||None|152),(Non-coding RNA|ENSG00000167751|ENST00000601114|+|Exon_1…
rs141209878	19	40242628	C	223	G	197	420	4599.01	PASS	0.469	0.4218	0.5168	G116A	AKT2	Promoter	37	17	29	5	0.0847442	0.349714	0.379224	ANNOT=(Promoter|ENSG00000105221|ENST00000580878|-|Promoter||None|709),(Missense|ENSG00000105221|ENST00000486368|-|Exon_5|c.347G>C|G116A|346),(Missense|ENSG00000105221|ENST00000423127|-|Exon_7|c.347G>C|G116A|346),(Missense|ENSG00000105221|ENST00000358335|-|Exon_5|c.377G>C|G126A|376),(Missense|ENSG00000105221|ENST00000416362|-|Exon_7|c.347G>C|G116A|346),(Missense|ENSG00000105221|ENST00000672890|-|E…
rs143083669	7	92725834	C	176	T	191	367	4269.27	PASS	0.5204	0.4694	0.5711	NA	CDK6	Promoter	37	17	29	5	0.0847442	0.349714	0.379224	ANNOT=(Promoter|ENSG00000105810|ENST00000473078|-|Promoter||None|386),(Intron|ENSG00000105810|ENST00000424848|-|Intron_3|c.371-41G>A|None|978),(Intron|ENSG00000105810|ENST00000265734|-|Intron_3|c.371-41G>A|None|978);DPB=355;EPPR=3.79993;FREQ=1000Genomes:0.9942,0.005791|ExAC:0.9982,0.001794|GnomAD:0.9944,0.005588|GoESP:0.9935,0.006459|TOPMED:0.9943,0.00575;GENEINFO=CDK6:1021;GTI=0;MQMR=60;NS=1;NUM…
rs855465	9	33676029	C	135	A	91	226	6516.11	PASS	0.4027	0.3409	0.4677	NA	PTENP1-AS	Non-coding RNA	37	17	29	5	0.0847442	0.349714	0.379224	ANNOT=(Non-coding RNA|ENSG00000237984|ENST00000447117|-|Exon_1||None|1215),(Non-coding RNA|ENSG00000237984|ENST00000532280|-|Exon_1||None|3996),(Promoter|ENSG00000281128|ENST00000667902|+|Promoter||None|1786),(Promoter|ENSG00000281128|ENST00000627688|+|Promoter||None|873),(Promoter|ENSG00000281128|ENST00000667245|+|Promoter||None|3941);DPB=267;EPPR=3.41242;FREQ=1000Genomes:0.8706,0.1294|ALSPAC:0.…
rs3218687	11	108268456	A	153	G	113	266	2472.7	PASS	0.4248	0.3669	0.4849	NA	ATM	Non-coding RNA	14	9	52	13	0.0930507	0.383125	0.393622	ANNOT=(Non-coding RNA|ENSG00000149311|ENST00000419286|+|Exon_1||None|302),(Intron|ENSG00000149311|ENST00000684037|+|Intron_17|c.21323A>G|None|1071),(Intron|ENSG00000149311|ENST00000682516|+|Intron_17||None|3011),(Synonymous|ENSG00000149311|ENST00000278616|+|Exon_18|c.2685A>G|None|2684),(Synonymous|ENSG00000149311|ENST00000527805|+|Exon_18|c.2685A>G|None|2684),(Synonymous|ENSG00000149311|ENST00000…
rs61762599	1	204457652	T	241	C	214	455	5101.94	PASS	0.4703	0.4249	0.5162	NA	PIK3C2B	Intron	2	3	64	19	0.0973159	0.397101	0.202598	ANNOT=(Intron|ENSG00000133056|ENST00000683234|-|Intron_8||None|5237),(Promoter|ENSG00000133056|ENST00000496872|-|Promoter||None|651),(Intron|ENSG00000133056|ENST00000415899|-|Intron_11|c.1618A>G|None|1779),(Intron|ENSG00000133056|ENST00000367187|-|Intron_10|c.1713+76A>G|None|4902),(Intron|ENSG00000133056|ENST00000684373|-|Intron_9|c.1713+76A>G|None|4902),(Intron|ENSG00000133056|ENST00000424712|-|…
rs17880847	17	7670579	T	144	A	137	281	2850.23	PASS	0.4875	0.4297	0.5458	NA	TP53	Intron	64	19	2	3	0.0973159	0.397101	4.93589	ANNOT=(Intron|ENSG00000141510|ENST00000610292|-|Intron_9|c.983+30A>T|None|1062),(Intron|ENSG00000141510|ENST00000610538|-|Intron_11|c.2643A>T|None|921),(Intron|ENSG00000141510|ENST00000619485|-|Intron_10|c.983+30A>T|None|1062),(Promoter|ENSG00000141510|ENST00000574684|-|Promoter||None|104),(Intron|ENSG00000141510|ENST00000576024|-|Intron_1|c.55-889A>T|None|92),(Intron|ENSG00000141510|ENST00000269…
rs61133050	22	21611009	C	268	G	191	459	4082.1	PASS	0.4161	0.3719	0.4617	NA	UBE2L3	Synonymous	2	3	64	19	0.0973159	0.397101	0.202598	ANNOT=(Synonymous|ENSG00000185651|ENST00000696046|+|Exon_3|c.276C>G|None|275),(Non-coding RNA|ENSG00000185651|ENST00000496722|+|Exon_3||None|3451),(Synonymous|ENSG00000185651|ENST00000342192|+|Exon_3|c.276C>G|None|275),(Synonymous|ENSG00000185651|ENST00000545681|+|Exon_2|c.180C>G|None|179),(Synonymous|ENSG00000185651|ENST00000458578|+|Exon_3|c.450C>G|None|449);DPB=459;EPPR=13.5112;FREQ=1000Genome…
rs3793379	8	68134174	G	246	A	199	445	5849.53	PASS	0.4472	0.4016	0.4936	NA	PREX2	Synonymous	2	3	64	19	0.0973159	0.397101	0.202598	ANNOT=(Synonymous|ENSG00000046889|ENST00000288368|+|Exon_32|c.3882G>A|None|3881);DPB=446;EPPR=3.15153;FREQ=1000Genomes:0.879,0.121|ALSPAC:0.8661,0.1339|Estonian:0.8982,0.1018|ExAC:0.8666,0.1334|GnomAD:0.8922,0.1078|GnomAD_exomes:0.8599,0.1401|GoESP:0.8992,0.1008|TWINSUK:0.8662,0.1338;GENEINFO=PREX2:80243;GTI=0;MQMR=60;NS=1;NUMALT=1;ODDS=951.737;PAIREDR=0.922764;PQR=0;PRO=0;QR=8242;RO=246;RPPR=28.…
rs2227935	15	90782869	C	136	T	92	228	4241.62	PASS	0.4035	0.3419	0.4683	P868L	BLM	Non-coding RNA	22	3	44	19	0.102805	0.415778	3.13057	ANNOT=(Non-coding RNA|ENSG00000197299|ENST00000560136|+|Exon_6||None|2023),(Missense|ENSG00000197299|ENST00000648453|+|Exon_13|c.2603C>T|P868L|2602),(3-prime UTR|ENSG00000197299|ENST00000559724|+|Exon_13|c.22737C>T|None|1239),(Missense|ENSG00000197299|ENST00000680772|+|Exon_13|c.2603C>T|P868L|2602),(Missense|ENSG00000197299|ENST00000560509|+|Exon_13|c.2603C>T|P868L|2602),(Missense|ENSG00000197299…
rs66468937	19	40241810	T	167	G	138	305	3546.25	PASS	0.4525	0.3975	0.5086	NA	AKT2	Promoter	14	1	52	21	0.102472	0.415778	5.57573	ANNOT=(Promoter|ENSG00000105221|ENST00000580878|-|Promoter||None|709),(Intron|ENSG00000105221|ENST00000492463|-|Intron_5|c.782A>C|None|207),(Non-coding RNA|ENSG00000105221|ENST00000487537|-|Exon_5||None|1669),(Intron|ENSG00000105221|ENST00000537834|-|Intron_6||None|1402),(Intron|ENSG00000105221|ENST00000491778|-|Intron_5|c.2604A>C|None|151),(Non-coding RNA|ENSG00000105221|ENST00000578975|-|Exon_1…
rs372289393	21	10454227	G	348	A	99	447	1210.09	PASS	0.2215	0.1854	0.2623	NA	BAGE2	Non-coding RNA	22	3	44	19	0.102805	0.415778	3.13057	ANNOT=(Non-coding RNA|ENSG00000187172|ENST00000496773|+|Exon_1||None|2598),(Non-coding RNA|ENSG00000290523|ENST00000470054|+|Exon_3||None|1891);DPB=447;EPPR=7.90235;GENEINFO=BAGE2:85319;GTI=0;MQMR=47.4224;NS=1;NUMALT=1;ODDS=278.633;PAIREDR=0.994253;PQR=0;PRO=0;QR=11756;RO=348;RPPR=73.1214;RS=372289393;SRF=153;SRP=14.0174;SRR=195;SSR=0;VC=SNV;ccds_id=---;dbSNPBuildID=138;gene_biotype=lncRNA;gene_i…
rs117487564	21	38391576	C	266	T	322	588	6662.41	PASS	0.5476	0.5072	0.5874	NA	ERG	Intron	52	21	14	1	0.102472	0.415778	0.179349	ANNOT=(Intron|ENSG00000157554|ENST00000442448|-|Intron_9|c.820+83G>A|None|1386),(Intron|ENSG00000157554|ENST00000453032|-|Intron_7|c.595+83G>A|None|1161),(Intron|ENSG00000157554|ENST00000398919|-|Intron_10|c.892+83G>A|None|1458),(Intron|ENSG00000157554|ENST00000288319|-|Intron_8|c.871+83G>A|None|1437),(Intron|ENSG00000157554|ENST00000398897|-|Intron_7|c.523+83G>A|None|1089),(Intron|ENSG0000015755…
rs9332811	11	118491139	C	278	T	228	506	5254.82	PASS	0.4506	0.4078	0.4942	NA	KMT2A	Promoter	8	6	58	16	0.104599	0.415888	0.372774	ANNOT=(Promoter|ENSG00000118058|ENST00000528278|+|Promoter||None|8635),(Intron|ENSG00000118058|ENST00000691053|+|Intron_13|c.4698-57C>T|None|11988),(Promoter|ENSG00000118058|ENST00000688355|+|Promoter||None|200),(Promoter|ENSG00000118058|ENST00000693536|+|Promoter||None|346),(Promoter|ENSG00000118058|ENST00000691002|+|Promoter||None|601),(Intron|ENSG00000118058|ENST00000685498|+|Intron_4|c.474-57…
rs9332855	11	118512089	G	117	A	87	204	1625.03	PASS	0.4265	0.3606	0.4951	NA	KMT2A	Intron	8	6	58	16	0.104599	0.415888	0.372774	ANNOT=(Intron|ENSG00000118058|ENST00000527839|+|Intron_2||None|4823),(Non-coding RNA|ENSG00000255435|ENST00000532597|-|Exon_3||None|2069),(Intron|ENSG00000118058|ENST00000686588|+|Intron_2|c.246+64G>A|None|512),(Intron|ENSG00000118058|ENST00000686370|+|Intron_9|c.5206+64G>A|None|5381),(Intron|ENSG00000118058|ENST00000648565|+|Intron_4||None|1851),(Non-coding RNA|ENSG00000118058|ENST00000534678|+|…
rs152451	16	23634870	T	111	C	116	227	2915.57	PASS	0.511	0.4463	0.5753	Q264R	PALB2	Intron	8	6	58	16	0.104599	0.415888	0.372774	ANNOT=(Intron|ENSG00000083093|ENST00000697383|-|Intron_1|c.50-5595A>G|None|1092),(Non-coding RNA|ENSG00000083093|ENST00000697384|-|Exon_4||None|2864),(Intron|ENSG00000083093|ENST00000565038|-|Intron_1|c.86+2980A>G|None|88),(Missense|ENSG00000083093|ENST00000568219|-|Exon_4|c.791A>G|Q264R|790),(Non-coding RNA|ENSG00000083093|ENST00000697378|-|Exon_4||None|4340),(Promoter|ENSG00000083093|ENST000006…
rs2074904	16	89745138	A	149	G	140	289	6791.07	PASS	0.4844	0.4274	0.5419	NA	FANCA	Promoter	9	0	57	22	0.104656	0.415888	Inf	ANNOT=(Promoter|ENSG00000187741|ENST00000564870|-|Promoter||None|460),(Intron|ENSG00000187741|ENST00000567988|-|Intron_7|c.4758T>C|None|325),(Intron|ENSG00000187741|ENST00000561660|-|Intron_7|c.3528T>C|None|545),(Intron|ENSG00000187741|ENST00000568983|-|Intron_5||None|917),(Intron|ENSG00000187741|ENST00000567510|-|Intron_18|c.33222T>C|None|303),(Intron|ENSG00000187741|ENST00000568626|-|Intron_4|c…
rs3092994	17	43063808	C	168	T	200	368	6239.22	PASS	0.5435	0.4924	0.5937	NA	BRCA1	Intron	9	0	57	22	0.104656	0.415888	Inf	ANNOT=(Intron|ENSG00000012048|ENST00000591534|-|Intron_5|c.625+66G>A|None|1062),(Intron|ENSG00000012048|ENST00000491747|-|Intron_17|c.1840+66G>A|None|2277),(Intron|ENSG00000012048|ENST00000493919|-|Intron_16|c.1702+66G>A|None|1716),(Intron|ENSG00000012048|ENST00000478531|-|Intron_17|c.1840+66G>A|None|1870),(Intron|ENSG00000012048|ENST00000493795|-|Intron_16|c.5011+66G>A|None|5448),(Intron|ENSG000…
rs6767907	3	47121171	A	1	G	444	445	22146.7	PASS	0.9978	0.9874	0.9996	S449P	SETD2	Synonymous	9	0	57	22	0.104656	0.415888	Inf	ANNOT=(Synonymous|ENSG00000181555|ENST00000412450|-|Exon_3|c.3333T>C|None|3332),(Missense|ENSG00000181555|ENST00000685399|-|Exon_1|c.1345T>C|S449P|1344),(Missense|ENSG00000181555|ENST00000330022|-|Exon_1|c.3080T>C|I1027T|3079),(Missense|ENSG00000181555|ENST00000690157|-|Exon_1|c.481T>C|S161P|480),(Missense|ENSG00000181555|ENST00000692883|-|Exon_1|c.1406T>C|I469T|1405),(Missense|ENSG00000181555|EN…
rs1805321	7	5987357	G	2	A	854	856	43329	PASS	0.9977	0.9915	0.9994	P434S	PMS2	Non-coding RNA	9	0	57	22	0.104656	0.415888	Inf	ANNOT=(Non-coding RNA|ENSG00000122512|ENST00000699931|-|Exon_12||None|3252),(3-prime UTR|ENSG00000122512|ENST00000699954|-|Exon_10|c.11858C>T|None|546),(3-prime UTR|ENSG00000122512|ENST00000699953|-|Exon_10|c.8190C>T|None|792),(3-prime UTR|ENSG00000122512|ENST00000699758|-|Exon_9|c.10032C>T|None|453),(3-prime UTR|ENSG00000122512|ENST00000699917|-|Exon_12|c.13550C>T|None|621),(3-prime UTR|ENSG0000…
rs940664	8	68224636	T	10	A	537	547	29385.7	PASS	0.9817	0.9667	0.99	NA	PREX2	Promoter	8	6	58	16	0.104599	0.415888	0.372774	ANNOT=(Promoter|ENSG00000252210|ENST00000516401|-|Promoter||None|85),(Intron|ENSG00000046889|ENST00000288368|+|Intron_39|c.4775+10T>A|None|4818);DPB=547;EPPR=24.725;FREQ=1000Genomes:0.6869,0.3131,.|ALSPAC:0.7359,0.2641,.|Estonian:0.7183,0.2817,.|ExAC:0.6778,0.3222,.|GnomAD:0.7558,0.2442,.|GnomAD_exomes:0.672,0.328,.|GoESP:0.7709,0.2291,.|TOPMED:0.7422,0.2578,.|TWINSUK:0.736,0.264,.;GENEINFO=PREX2…
rs1129293	7	106872566	C	213	T	194	407	16110.4	PASS	0.4767	0.4286	0.5252	NA	PIK3CG	Synonymous	15	9	51	13	0.107021	0.42436	0.429432	ANNOT=(Synonymous|ENSG00000105851|ENST00000359195|+|Exon_3|c.2025C>T|None|2024),(Synonymous|ENSG00000105851|ENST00000440650|+|Exon_3|c.2025C>T|None|2024),(5-prime UTR|ENSG00000105851|ENST00000473541|+|Exon_2|c.-267C>T|None|547),(Synonymous|ENSG00000105851|ENST00000496166|+|Exon_3|c.2025C>T|None|2024);DPB=407;EPPR=4.73321;FREQ=1000Genomes:0.7462,0.2538|ALSPAC:0.6798,0.3202|Estonian:0.6732,0.3268|E…
rs35117667	17	7676278	G	463	A	223	686	8855.98	PASS	0.3251	0.2911	0.361	NA	TP53	Intron	5	5	61	17	0.112685	0.444888	0.283688	ANNOT=(Intron|ENSG00000141510|ENST00000508793|-|Intron_3|c.98-6C>T|None|496),(Intron|ENSG00000141510|ENST00000604348|-|Intron_3|c.98-6C>T|None|429),(Intron|ENSG00000141510|ENST00000503591|-|Intron_4|c.98-6C>T|None|383),(Intron|ENSG00000141510|ENST00000514944|-|Intron_3|c.96+104C>T|None|467),(Intron|ENSG00000141510|ENST00000505014|-|Intron_2||None|1261),(Intron|ENSG00000141510|ENST00000509690|-|In…
rs117734617	19	2193654	G	281	T	257	538	5914.58	PASS	0.4777	0.4358	0.5199	NA	DOT1L	Intron	5	5	61	17	0.112685	0.444888	0.283688	ANNOT=(Intron|ENSG00000104885|ENST00000398665|+|Intron_5|c.495-35G>T|None|4611),(Intron|ENSG00000104885|ENST00000452696|+|Intron_5|c.423-35G>T|None|624),(Intron|ENSG00000104885|ENST00000686010|+|Intron_5|c.495-35G>T|None|5214);DPB=538;EPPR=7.09823;FREQ=1000Genomes:0.9936,.,0.00639|ALSPAC:0.9702,.,0.02984|Estonian:0.969,.,0.03103|GnomAD:0.9823,.,0.01774|GnomAD_exomes:0.9826,8.189e-06,0.01738|GoESP…
rs3856	16	89792600	G	138	A	157	295	3389.78	PASS	0.5322	0.4752	0.5884	NA	FANCA	Intron	56	15	10	7	0.118377	0.465343	2.5806	ANNOT=(Intron|ENSG00000187741|ENST00000696292|-|Intron_10|c.18476C>T|None|144),(Intron|ENSG00000187741|ENST00000567621|-|Intron_10|c.895-53C>T|None|897),(Intron|ENSG00000187741|ENST00000567205|-|Intron_11|c.1008-53C>T|None|2505),(Non-coding RNA|ENSG00000187741|ENST00000566133|-|Exon_1||None|761),(Intron|ENSG00000187741|ENST00000563767|-|Intron_10||None|1633),(Intron|ENSG00000187741|ENST0000069627…
rs1046088	22	41178379	A	291	C	299	590	7103.15	PASS	0.5068	0.4665	0.5469	Q2223P	EP300	Intron	56	15	10	7	0.118377	0.465343	2.5806	ANNOT=(Intron|ENSG00000231993|ENST00000420537|-|Intron_2||None|457),(Promoter|ENSG00000100393|ENST00000635083|+|Promoter||None|613),(Intron|ENSG00000232754|ENST00000415054|-|Intron_1||None|357),(Missense|ENSG00000100393|ENST00000263253|+|Exon_31|c.6668A>C|Q2223P|6667),(Missense|ENSG00000100393|ENST00000674155|+|Exon_30|c.6590A>C|Q2197P|6589);CLNACC=.,RCV000079681.6|RCV000343626.1|RCV000541192.1;C…
rs41274506	1	11109363	G	259	A	190	449	4327.32	PASS	0.4232	0.3783	0.4693	NA	MTOR	3-prime UTR	0	1	66	21	0.25	0.475495	0	ANNOT=(3-prime UTR|ENSG00000198793|ENST00000703142|-|Exon_55|c.104154C>T|None|2955),(Non-coding RNA|ENSG00000198793|ENST00000473471|-|Exon_4||None|862),(Non-coding RNA|ENSG00000198793|ENST00000455339|-|Exon_6||None|694),(Non-coding RNA|ENSG00000198793|ENST00000490931|-|Exon_7||None|1111),(Non-coding RNA|ENSG00000198793|ENST00000703131|-|Exon_26||None|4193),(3-prime UTR|ENSG00000198793|ENST0000070…
rs1148477	1	11114793	C	108	T	108	216	2472.4	PASS	0.5	0.4339	0.5661	NA	MTOR	Intron	0	1	66	21	0.25	0.475495	0	ANNOT=(Intron|ENSG00000198793|ENST00000703142|-|Intron_51|c.98724G>A|None|2955),(Promoter|ENSG00000198793|ENST00000473471|-|Promoter||None|862),(Intron|ENSG00000198793|ENST00000455339|-|Intron_2||None|694),(Intron|ENSG00000198793|ENST00000490931|-|Intron_2||None|1111),(Intron|ENSG00000198793|ENST00000703131|-|Intron_22||None|4193),(Intron|ENSG00000198793|ENST00000703118|-|Intron_51|c.31947G>A|Non…
rs11121691	1	11121270	C	0	T	453	453	16298.5	PASS	1	0.9916	1	V516M	MTOR	3-prime UTR	1	2	65	20	0.152967	0.475495	0.158044	ANNOT=(3-prime UTR|ENSG00000198793|ENST00000703142|-|Exon_48|c.92247G>A|None|2955),(Non-coding RNA|ENSG00000198793|ENST00000703131|-|Exon_20||None|4193),(3-prime UTR|ENSG00000198793|ENST00000703118|-|Exon_48|c.25470G>A|None|4521),(Synonymous|ENSG00000198793|ENST00000361445|-|Exon_49|c.6909G>A|None|6908),(Synonymous|ENSG00000198793|ENST00000703140|-|Exon_47|c.6696G>A|None|6695),(3-prime UTR|ENSG00…
rs113055615	1	11122204	G	0	A	124	124	5291.15	PASS	1	0.97	1	NA	MTOR	Intron	0	1	66	21	0.25	0.475495	0	ANNOT=(Intron|ENSG00000198793|ENST00000703142|-|Intron_46|c.91313C>T|None|2955),(Intron|ENSG00000198793|ENST00000703131|-|Intron_18||None|4193),(Intron|ENSG00000198793|ENST00000703118|-|Intron_46|c.24536C>T|None|4521),(Intron|ENSG00000198793|ENST00000361445|-|Intron_47|c.6664-78C>T|None|7647),(Intron|ENSG00000198793|ENST00000703140|-|Intron_45|c.6451-78C>T|None|7434),(Intron|ENSG00000198793|ENST0…
rs1770344	1	11127836	T	2	C	224	226	6380.61	PASS	0.9912	0.9683	0.9976	NA	MTOR	Intron	0	1	66	21	0.25	0.475495	0	ANNOT=(Intron|ENSG00000198793|ENST00000703142|-|Intron_42|c.85681A>G|None|2955),(Non-coding RNA|ENSG00000198793|ENST00000703131|-|Exon_15||None|4193),(Intron|ENSG00000198793|ENST00000703118|-|Intron_42|c.18904A>G|None|4521),(Intron|ENSG00000198793|ENST00000361445|-|Intron_43|c.6035-30A>G|None|7647),(Intron|ENSG00000198793|ENST00000703140|-|Intron_41|c.5822-30A>G|None|7434),(3-prime UTR|ENSG000001…
rs3730379	1	11129134	G	113	A	88	201	1821.56	PASS	0.4378	0.371	0.5069	NA	MTOR	Intron	0	1	66	21	0.25	0.475495	0	ANNOT=(Intron|ENSG00000198793|ENST00000703142|-|Intron_39|c.84383C>T|None|2955),(Intron|ENSG00000198793|ENST00000703131|-|Intron_12||None|4193),(Intron|ENSG00000198793|ENST00000703118|-|Intron_39|c.17606C>T|None|4521),(Intron|ENSG00000198793|ENST00000361445|-|Intron_40|c.5716-183C>T|None|7647),(Intron|ENSG00000198793|ENST00000703140|-|Intron_38|c.5503-183C>T|None|7434),(Intron|ENSG00000198793|ENS…
rs17848553	1	11130673	G	562	A	917	1479	20724.4	PASS	0.62	0.595	0.6444	NA	MTOR	3-prime UTR	0	1	66	21	0.25	0.475495	0	ANNOT=(3-prime UTR|ENSG00000198793|ENST00000703142|-|Exon_38|c.82844C>T|None|2955),(Non-coding RNA|ENSG00000198793|ENST00000703131|-|Exon_11||None|4193),(3-prime UTR|ENSG00000198793|ENST00000703118|-|Exon_38|c.16067C>T|None|4521),(Synonymous|ENSG00000198793|ENST00000361445|-|Exon_39|c.5469C>T|None|5468),(Synonymous|ENSG00000198793|ENST00000703140|-|Exon_37|c.5256C>T|None|5255),(3-prime UTR|ENSG00…
rs375579602	1	11139260	A	279	G	295	574	6888.1	PASS	0.5139	0.4731	0.5546	NA	MTOR	Intron	3	3	63	19	0.162334	0.475495	0.306662	ANNOT=(Intron|ENSG00000198793|ENST00000703142|-|Intron_35|c.74257T>C|None|2955),(Intron|ENSG00000198793|ENST00000495435|-|Intron_3||None|2356),(Promoter|ENSG00000225602|ENST00000445982|+|Promoter||None|705),(Non-coding RNA|ENSG00000198793|ENST00000476768|-|Exon_2||None|610),(Intron|ENSG00000198793|ENST00000703131|-|Intron_9||None|4193),(Intron|ENSG00000198793|ENST00000703118|-|Intron_35|c.7480T>C…
rs897720028	1	11139441	A	458	G	456	914	10697.1	PASS	0.4989	0.4666	0.5313	NA	MTOR	Intron	0	1	66	21	0.25	0.475495	0	ANNOT=(Intron|ENSG00000198793|ENST00000703142|-|Intron_34|c.74076T>C|None|2955),(Intron|ENSG00000198793|ENST00000495435|-|Intron_2||None|2356),(Promoter|ENSG00000225602|ENST00000420480|+|Promoter||None|673),(Promoter|ENSG00000225602|ENST00000445982|+|Promoter||None|705),(Intron|ENSG00000198793|ENST00000476768|-|Intron_1||None|610),(Intron|ENSG00000198793|ENST00000703131|-|Intron_8||None|4193),(In…
rs28730682	1	11139461	T	485	C	400	885	12198	PASS	0.452	0.4195	0.4849	NA	MTOR	Intron	0	1	66	21	0.25	0.475495	0	ANNOT=(Intron|ENSG00000198793|ENST00000703142|-|Intron_34|c.74056A>G|None|2955),(Intron|ENSG00000198793|ENST00000495435|-|Intron_2||None|2356),(Promoter|ENSG00000225602|ENST00000420480|+|Promoter||None|673),(Promoter|ENSG00000225602|ENST00000445982|+|Promoter||None|705),(Intron|ENSG00000198793|ENST00000476768|-|Intron_1||None|610),(Intron|ENSG00000198793|ENST00000703131|-|Intron_8||None|4193),(In…
rs3730385	1	11150047	C	266	T	226	492	5891.39	PASS	0.4593	0.4158	0.5035	NA	MTOR	Intron	0	1	66	21	0.25	0.475495	0	ANNOT=(Intron|ENSG00000198793|ENST00000703142|-|Intron_30|c.63470G>A|None|2955),(Promoter|ENSG00000253086|ENST00000517277|+|Promoter||None|103),(Intron|ENSG00000198793|ENST00000703131|-|Intron_4||None|4193),(Intron|ENSG00000198793|ENST00000703118|-|Intron_30|c.4471-3256G>A|None|4521),(Intron|ENSG00000198793|ENST00000361445|-|Intron_31|c.4570+79G>A|None|7647),(Intron|ENSG00000198793|ENST0000070314…
rs28730686	1	11216284	C	263	T	174	437	3892.53	PASS	0.3982	0.3534	0.4448	NA	MTOR	Intron	1	2	65	20	0.152967	0.475495	0.158044	ANNOT=(Intron|ENSG00000198793|ENST00000703142|-|Intron_18|c.2816-50G>A|None|2955),(Intron|ENSG00000198793|ENST00000703118|-|Intron_19|c.3032-50G>A|None|4521),(Intron|ENSG00000198793|ENST00000361445|-|Intron_19|c.3032-50G>A|None|7647),(Intron|ENSG00000198793|ENST00000703140|-|Intron_17|c.2819-50G>A|None|7434),(Intron|ENSG00000198793|ENST00000703141|-|Intron_19|c.3032-50G>A|None|4770);DPB=424;EPPR=…
rs991855498	1	11228614	T	185	C	183	368	4222.62	PASS	0.4973	0.4465	0.5481	NA	MTOR	Intron	0	1	66	21	0.25	0.475495	0	ANNOT=(Intron|ENSG00000198793|ENST00000703132|-|Intron_17||None|3188),(Promoter|ENSG00000238173|ENST00000448289|+|Promoter||None|150),(Promoter|ENSG00000207451|ENST00000384720|+|Promoter||None|107),(Intron|ENSG00000198793|ENST00000703142|-|Intron_18|c.2814+54A>G|None|2955),(Intron|ENSG00000198793|ENST00000703118|-|Intron_19|c.3030+54A>G|None|4521),(Intron|ENSG00000198793|ENST00000361445|-|Intron_…
rs28730689	1	11230909	G	455	A	450	905	11892.5	PASS	0.4972	0.4647	0.5298	NA	MTOR	Intron	33	15	33	7	0.215976	0.475495	0.470666	ANNOT=(Intron|ENSG00000198793|ENST00000703132|-|Intron_16||None|3188),(Promoter|ENSG00000238173|ENST00000448289|+|Promoter||None|150),(Promoter|ENSG00000207451|ENST00000384720|+|Promoter||None|107),(Intron|ENSG00000198793|ENST00000703142|-|Intron_17|c.2563+16C>T|None|2955),(Intron|ENSG00000198793|ENST00000703118|-|Intron_18|c.2779+16C>T|None|4521),(Intron|ENSG00000198793|ENST00000361445|-|Intron_…
rs1315358255	1	11231437	G	148	A	128	276	2809.9	PASS	0.4638	0.4058	0.5227	NA	MTOR	Intron	0	1	66	21	0.25	0.475495	0	ANNOT=(Intron|ENSG00000198793|ENST00000703132|-|Intron_14||None|3188),(Promoter|ENSG00000238173|ENST00000448289|+|Promoter||None|150),(Intron|ENSG00000198793|ENST00000703142|-|Intron_15|c.2300-3C>T|None|2955),(Intron|ENSG00000198793|ENST00000703118|-|Intron_16|c.2516-3C>T|None|4521),(Intron|ENSG00000198793|ENST00000361445|-|Intron_16|c.2516-3C>T|None|7647),(Intron|ENSG00000198793|ENST00000703140|…
rs149428637	1	11234173	G	256	A	218	474	4721.88	PASS	0.4599	0.4156	0.5049	NA	MTOR	Non-coding RNA	0	1	66	21	0.25	0.475495	0	ANNOT=(Non-coding RNA|ENSG00000198793|ENST00000703132|-|Exon_12||None|3188),(Promoter|ENSG00000238173|ENST00000448289|+|Promoter||None|150),(Synonymous|ENSG00000198793|ENST00000703142|-|Exon_13|c.2085C>T|None|2084),(Synonymous|ENSG00000198793|ENST00000703118|-|Exon_14|c.2301C>T|None|2300),(Synonymous|ENSG00000198793|ENST00000361445|-|Exon_14|c.2301C>T|None|2300),(Intron|ENSG00000198793|ENST000007…
rs1135172	1	11241657	A	3	G	432	435	26427.1	PASS	0.9931	0.9799	0.9977	NA	MTOR	Non-coding RNA	0	1	66	21	0.25	0.475495	0	ANNOT=(Non-coding RNA|ENSG00000198793|ENST00000703132|-|Exon_8||None|3188),(Synonymous|ENSG00000198793|ENST00000703143|-|Exon_10|c.1437T>C|None|1436),(Synonymous|ENSG00000198793|ENST00000703142|-|Exon_10|c.1437T>C|None|1436),(Synonymous|ENSG00000198793|ENST00000703118|-|Exon_10|c.1437T>C|None|1436),(Synonymous|ENSG00000198793|ENST00000361445|-|Exon_10|c.1437T>C|None|1436),(Synonymous|ENSG00000198…
rs35903812	1	11247950	C	414	T	379	793	8547.06	PASS	0.4779	0.4434	0.5127	A329T	MTOR	Promoter	0	1	66	21	0.25	0.475495	0	ANNOT=(Promoter|ENSG00000198793|ENST00000703144|-|Promoter||None|339),(Non-coding RNA|ENSG00000198793|ENST00000703132|-|Exon_6||None|3188),(Missense|ENSG00000198793|ENST00000703143|-|Exon_7|c.985G>A|A329T|984),(Missense|ENSG00000198793|ENST00000703142|-|Exon_7|c.985G>A|A329T|984),(Missense|ENSG00000198793|ENST00000703118|-|Exon_7|c.985G>A|A329T|984),(Missense|ENSG00000198793|ENST00000361445|-|Exo…
Unknown1	1	11248106	A	165	G	115	280	2374.5	PASS	0.4107	0.3547	0.4692	NA	MTOR	Promoter	0	1	66	21	0.25	0.475495	0	ANNOT=(Promoter|ENSG00000198793|ENST00000703144|-|Promoter||None|339),(Intron|ENSG00000198793|ENST00000703132|-|Intron_5||None|3188),(Intron|ENSG00000198793|ENST00000703143|-|Intron_6|c.842-12T>C|None|1541),(Intron|ENSG00000198793|ENST00000703142|-|Intron_6|c.842-12T>C|None|2955),(Intron|ENSG00000198793|ENST00000703118|-|Intron_6|c.842-12T>C|None|4521),(Intron|ENSG00000198793|ENST00000361445|-|In…
rs540135036	1	11254063	G	171	A	166	337	3538.35	PASS	0.4926	0.4396	0.5457	NA	MTOR	Intron	0	1	66	21	0.25	0.475495	0	ANNOT=(Intron|ENSG00000198793|ENST00000703132|-|Intron_4||None|3188),(Intron|ENSG00000198793|ENST00000703143|-|Intron_5|c.707-90C>T|None|1541),(Intron|ENSG00000198793|ENST00000703142|-|Intron_5|c.707-90C>T|None|2955),(Intron|ENSG00000198793|ENST00000703118|-|Intron_5|c.707-90C>T|None|4521),(Intron|ENSG00000198793|ENST00000361445|-|Intron_5|c.707-90C>T|None|7647),(Intron|ENSG00000198793|ENST000007…
rs371810441	1	11257202	C	141	A	119	260	2652.21	PASS	0.4577	0.3982	0.5184	NA	MTOR	Intron	0	1	66	21	0.25	0.475495	0	ANNOT=(Intron|ENSG00000198793|ENST00000703132|-|Intron_2||None|3188),(Intron|ENSG00000198793|ENST00000703143|-|Intron_3|c.273-37G>T|None|1541),(Intron|ENSG00000198793|ENST00000703142|-|Intron_3|c.273-37G>T|None|2955),(Intron|ENSG00000198793|ENST00000703118|-|Intron_3|c.273-37G>T|None|4521),(Intron|ENSG00000198793|ENST00000361445|-|Intron_3|c.273-37G>T|None|7647),(Intron|ENSG00000198793|ENST000007…
rs2092642	1	11257263	C	131	T	115	246	2495.22	PASS	0.4675	0.4061	0.5298	NA	MTOR	Intron	0	1	66	21	0.25	0.475495	0	ANNOT=(Intron|ENSG00000198793|ENST00000703132|-|Intron_2||None|3188),(Intron|ENSG00000198793|ENST00000703143|-|Intron_3|c.273-98G>A|None|1541),(Intron|ENSG00000198793|ENST00000703142|-|Intron_3|c.273-98G>A|None|2955),(Intron|ENSG00000198793|ENST00000703118|-|Intron_3|c.273-98G>A|None|4521),(Intron|ENSG00000198793|ENST00000361445|-|Intron_3|c.273-98G>A|None|7647),(Intron|ENSG00000198793|ENST000007…
rs33926546	1	119422278	G	444	A	271	715	8869.99	PASS	0.379	0.3442	0.4151	NA	HSD3B2	Promoter	0	1	66	21	0.25	0.475495	0	ANNOT=(Promoter|ENSG00000203859|ENST00000448448|+|Promoter||None|466),(Synonymous|ENSG00000203859|ENST00000369416|+|Exon_4|c.777G>A|None|776),(Synonymous|ENSG00000203859|ENST00000543831|+|Exon_4|c.777G>A|None|776);CLNACC=.,RCV000327002.1;CLNDISDB=.,MedGen:C0001627/Human_Phenotype_Ontology:HP:0008258;CLNDN=.,Congenital_adrenal_hyperplasia;CLNORIGIN=.,1;CLNREVSTAT=.,single;CLNSIG=.,3;CLNVI=.,;DPB=8…
rs11805965	1	119445799	C	91	T	111	202	7181.69	PASS	0.5495	0.4806	0.6166	NA	HSD3BP2	Non-coding RNA	0	1	66	21	0.25	0.475495	0	ANNOT=(Non-coding RNA|ENSG00000203858|ENST00000457615|+|Exon_3||None|1118);DPB=206;EPPR=8.37933;FREQ=1000Genomes:0.8397,.,0.1603|ALSPAC:0.9237,.,0.07628|Estonian:0.9458,.,0.05424|GnomAD:0.8725,.,0.1275|TOPMED:0.854,.,0.146|TWINSUK:0.9102,.,0.08981;GTI=0;MQMR=60;NS=1;NUMALT=1;ODDS=469.384;PAIREDR=0.802198;PQR=0;PRO=0;QR=3064;RO=91;RPPR=17.9243;RS=11805965;SRF=44;SRP=3.22506;SRR=47;SSR=0;VC=SNV;ccd…
rs111779469	1	119445913	G	86	A	159	245	3864.87	PASS	0.649	0.5873	0.706	NA	HSD3BP2	Non-coding RNA	0	1	66	21	0.25	0.475495	0	ANNOT=(Non-coding RNA|ENSG00000203858|ENST00000457615|+|Exon_3||None|1118);DPB=246;EPPR=3.41429;FREQ=1000Genomes:0.9549,0.04513,.|ALSPAC:0.9995,0.0005189,.|Estonian:0.9998,0.0002232,.|GnomAD:0.9583,0.04167,.|TOPMED:0.9548,0.04518,1.593e-05|TWINSUK:0.9984,0.001618,.;GTI=0;MQMR=60;NS=1;NUMALT=1;ODDS=399.128;PAIREDR=0.918605;PQR=0;PRO=0;QR=2894;RO=86;RPPR=11.1912;RS=111779469;SRF=39;SRP=4.62628;SRR=…
rs4986952	1	119511569	G	174	T	155	329	4527.11	PASS	0.4711	0.4178	0.5251	R71I	HSD3B1	Promoter	0	1	66	21	0.25	0.475495	0	ANNOT=(Promoter|ENSG00000203857|ENST00000487520|+|Promoter||None|656),(Missense|ENSG00000203857|ENST00000528909|+|Exon_2|c.212G>T|R71I|211),(Missense|ENSG00000203857|ENST00000531340|+|Exon_3|c.212G>T|R71I|211),(Non-coding RNA|ENSG00000203857|ENST00000492140|+|Exon_3||None|730),(Missense|ENSG00000203857|ENST00000369413|+|Exon_3|c.212G>T|R71I|211);DPB=368;EPPR=7.05373;FREQ=1000Genomes:0.997,.,0.002…
rs6200	1	119511585	C	202	T	172	374	12190.4	PASS	0.4599	0.41	0.5106	NA	HSD3B1	Promoter	0	1	66	21	0.25	0.475495	0	ANNOT=(Promoter|ENSG00000203857|ENST00000487520|+|Promoter||None|656),(Synonymous|ENSG00000203857|ENST00000528909|+|Exon_2|c.228C>T|None|227),(Synonymous|ENSG00000203857|ENST00000531340|+|Exon_3|c.228C>T|None|227),(Non-coding RNA|ENSG00000203857|ENST00000492140|+|Exon_3||None|730),(Synonymous|ENSG00000203857|ENST00000369413|+|Exon_3|c.228C>T|None|227);DPB=380;EPPR=9.20222;FREQ=1000Genomes:0.8712,…
rs141977722	1	119514226	C	241	T	246	487	5877.8	PASS	0.5051	0.4609	0.5493	NA	HSD3B1	Synonymous	0	1	66	21	0.25	0.475495	0	ANNOT=(Synonymous|ENSG00000203857|ENST00000528909|+|Exon_3|c.703C>T|None|702),(Synonymous|ENSG00000203857|ENST00000369413|+|Exon_4|c.703C>T|None|702);DPB=489;EPPR=14.0479;FREQ=1000Genomes:0.9996,0.0003994|ALSPAC:0.9971,0.002854|Estonian:0.9958,0.004241|ExAC:0.9983,0.001658|GnomAD:0.9978,0.002197|GnomAD_exomes:0.9984,0.001569|GoESP:0.9985,0.001538|TOPMED:0.9984,0.001593|TWINSUK:0.9954,0.004585;GEN…
rs6205	1	119514379	T	0	C	336	336	27565.1	PASS	1	0.9887	1	F286L	HSD3B1	Missense	0	1	66	21	0.25	0.475495	0	ANNOT=(Missense|ENSG00000203857|ENST00000528909|+|Exon_3|c.856T>C|F286L|855),(Missense|ENSG00000203857|ENST00000369413|+|Exon_4|c.856T>C|F286L|855);DPB=265;EPPR=0;FREQ=1000Genomes:0.8423,0.1577|ALSPAC:0.9979,0.002076|Estonian:0.9998,0.0002232|ExAC:0.9457,0.0543|GnomAD:0.8864,0.1136|GnomAD_exomes:0.9527,0.04728|GoESP:0.8682,0.1318|TOPMED:0.8691,0.1309|TWINSUK:0.9973,0.002697;GENEINFO=HSD3B1:3283;G…
rs12745167	1	119568062	G	149	A	73	222	1298.16	PASS	0.3288	0.2704	0.3931	NA	HSD3BP4	Intron	7	0	59	22	0.185104	0.475495	Inf	ANNOT=(Intron|ENSG00000203855|ENST00000511509|+|Intron_2||None|1120);DPB=222;EPPR=12.1188;FREQ=1000Genomes:0.4962,0.5038|GnomAD:0.5582,0.4418|TOPMED:0.528,0.472;GTI=0;MQMR=56.2416;NS=1;NUMALT=1;ODDS=298.913;PAIREDR=1;PQR=0;PRO=0;PSEUDOGENEINFO=HSD3BP4:128102;QR=5006;RO=149;RPPR=3.37464;RS=12745167;SRF=74;SRP=3.02487;SRR=75;SSR=0;VC=SNV;ccds_id=---;dbSNPBuildID=121;gene_biotype=unprocessed_pseudog…
rs16865515	1	204347222	A	174	G	119	293	4072.58	PASS	0.4061	0.3515	0.4632	NA	PLEKHA6	Intron	0	1	66	21	0.25	0.475495	0	ANNOT=(Intron|ENSG00000143850|ENST00000564627|-|Intron_3|c.218+20577T>C|None|414),(Non-coding RNA|ENSG00000219133|ENST00000403842|-|Exon_1||None|483),(Intron|ENSG00000143850|ENST00000272203|-|Intron_1|c.-73495T>C|None|3144),(Intron|ENSG00000143850|ENST00000414478|-|Intron_1|c.-73495T>C|None|3204);DPB=347;EPPR=8.00219;FREQ=1000Genomes:0.8612,0.1388|ALSPAC:0.9808,0.0192|Estonian:0.9842,0.01585|Gnom…
rs61748805	1	204431758	G	136	A,T	336	472	6993.63	PASS	0.7119	0.6694	0.7509	NA	PPP1R15B-AS1	Non-coding RNA	0	1	66	21	0.25	0.475495	0	ANNOT=(Non-coding RNA|ENSG00000133056|ENST00000683234|-|Exon_26||None|5237),(Non-coding RNA|ENSG00000133056|ENST00000462752|-|Exon_2||None|526),(Synonymous|ENSG00000133056|ENST00000367187|-|Exon_29|c.4191C>T|None|4190),(Synonymous|ENSG00000133056|ENST00000684373|-|Exon_28|c.4191C>T|None|4190),(Synonymous|ENSG00000133056|ENST00000424712|-|Exon_30|c.4107C>T|None|4106),(Intron|ENSG00000226330|ENST00…
rs2271422	1	204433372	C	294	T	283	577	6724.36	PASS	0.4905	0.4499	0.5312	NA	PPP1R15B-AS1	Non-coding RNA	0	1	66	21	0.25	0.475495	0	ANNOT=(Non-coding RNA|ENSG00000133056|ENST00000683234|-|Exon_24||None|5237),(Promoter|ENSG00000133056|ENST00000462752|-|Promoter||None|526),(Synonymous|ENSG00000133056|ENST00000367187|-|Exon_27|c.3897G>A|None|3896),(Synonymous|ENSG00000133056|ENST00000684373|-|Exon_26|c.3897G>A|None|3896),(Synonymous|ENSG00000133056|ENST00000424712|-|Exon_28|c.3813G>A|None|3812),(Intron|ENSG00000226330|ENST000004…
rs2271423	1	204433770	C	213	T	180	393	4128.65	PASS	0.458	0.4094	0.5074	NA	PPP1R15B-AS1	Non-coding RNA	0	1	66	21	0.25	0.475495	0	ANNOT=(Non-coding RNA|ENSG00000133056|ENST00000683234|-|Exon_24||None|5237),(Promoter|ENSG00000133056|ENST00000462752|-|Promoter||None|526),(Intron|ENSG00000133056|ENST00000367187|-|Intron_26|c.3843+23G>A|None|4902),(Intron|ENSG00000133056|ENST00000684373|-|Intron_25|c.3843+23G>A|None|4902),(Intron|ENSG00000133056|ENST00000424712|-|Intron_27|c.3759+23G>A|None|4818),(Intron|ENSG00000226330|ENST000…
rs144860399	1	204433901	G	133	A	131	264	2975.37	PASS	0.4962	0.4364	0.5561	NA	PPP1R15B-AS1	Non-coding RNA	0	1	66	21	0.25	0.475495	0	ANNOT=(Non-coding RNA|ENSG00000133056|ENST00000683234|-|Exon_24||None|5237),(Promoter|ENSG00000133056|ENST00000462752|-|Promoter||None|526),(Synonymous|ENSG00000133056|ENST00000367187|-|Exon_26|c.3735C>T|None|3734),(Synonymous|ENSG00000133056|ENST00000684373|-|Exon_25|c.3735C>T|None|3734),(Synonymous|ENSG00000133056|ENST00000424712|-|Exon_27|c.3651C>T|None|3650),(Intron|ENSG00000226330|ENST000004…
rs3827534	1	204447373	C	0	T	236	236	14594.3	PASS	1	0.984	1	NA	PIK3C2B	Intron	31	6	35	16	0.136823	0.475495	2.33968	ANNOT=(Intron|ENSG00000133056|ENST00000683234|-|Intron_14||None|5237),(Promoter|ENSG00000133056|ENST00000479079|-|Promoter||None|402),(Intron|ENSG00000133056|ENST00000367187|-|Intron_16|c.2489+63G>A|None|4902),(Intron|ENSG00000133056|ENST00000684373|-|Intron_15|c.2489+63G>A|None|4902),(Intron|ENSG00000133056|ENST00000424712|-|Intron_16|c.2489+63G>A|None|4818);DPB=489;EPPR=0;FREQ=1000Genomes:0.754…
rs3014637	1	204449811	C	1	T	221	222	12186.5	PASS	0.9955	0.9749	0.9992	NA	PIK3C2B	Intron	0	1	66	21	0.25	0.475495	0	ANNOT=(Intron|ENSG00000133056|ENST00000683234|-|Intron_12||None|5237),(Intron|ENSG00000133056|ENST00000479079|-|Intron_1||None|402),(Intron|ENSG00000133056|ENST00000367187|-|Intron_14|c.2234+39G>A|None|4902),(Intron|ENSG00000133056|ENST00000684373|-|Intron_13|c.2234+39G>A|None|4902),(Intron|ENSG00000133056|ENST00000424712|-|Intron_14|c.2234+39G>A|None|4818);DPB=222;EPPR=5.18177;FREQ=1000Genomes:0…
rs3765156	1	204455900	G	1	A	465	466	36558.5	PASS	0.9979	0.9879	0.9996	NA	PIK3C2B	Non-coding RNA	0	1	66	21	0.25	0.475495	0	ANNOT=(Non-coding RNA|ENSG00000133056|ENST00000683234|-|Exon_10||None|5237),(Non-coding RNA|ENSG00000133056|ENST00000496872|-|Exon_1||None|651),(3-prime UTR|ENSG00000133056|ENST00000415899|-|Exon_13|c.3370C>T|None|1779),(Synonymous|ENSG00000133056|ENST00000367187|-|Exon_12|c.1899C>T|None|1898),(Synonymous|ENSG00000133056|ENST00000684373|-|Exon_11|c.1899C>T|None|1898),(Synonymous|ENSG00000133056|E…
rs1008833	1	204457167	A	9	G	289	298	18169.8	PASS	0.9698	0.9436	0.984	NA	PIK3C2B	Intron	0	1	66	21	0.25	0.475495	0	ANNOT=(Intron|ENSG00000133056|ENST00000683234|-|Intron_8||None|5237),(Promoter|ENSG00000133056|ENST00000496872|-|Promoter||None|651),(Intron|ENSG00000133056|ENST00000415899|-|Intron_11|c.2103T>C|None|1779),(Intron|ENSG00000133056|ENST00000367187|-|Intron_10|c.1715-97T>C|None|4902),(Intron|ENSG00000133056|ENST00000684373|-|Intron_9|c.1715-97T>C|None|4902),(Intron|ENSG00000133056|ENST00000424712|-|…
rs2271414	1	204460710	C	0	G	459	459	32402.8	PASS	1	0.9917	1	NA	PIK3C2B	Intron	46	11	20	11	0.123245	0.475495	2.27681	ANNOT=(Intron|ENSG00000133056|ENST00000683234|-|Intron_4||None|5237),(Promoter|ENSG00000133056|ENST00000496872|-|Promoter||None|651),(Intron|ENSG00000133056|ENST00000415899|-|Intron_6|c.1312-49G>C|None|1779),(Intron|ENSG00000133056|ENST00000367187|-|Intron_6|c.1312-49G>C|None|4902),(Intron|ENSG00000133056|ENST00000684373|-|Intron_5|c.1312-49G>C|None|4902),(Intron|ENSG00000133056|ENST00000424712|-…
rs2271415	1	204463965	A	166	C	110	276	3023.01	PASS	0.3986	0.3426	0.4573	NA	PIK3C2B	Promoter	0	1	66	21	0.25	0.475495	0	ANNOT=(Promoter|ENSG00000133056|ENST00000367184|-|Promoter||None|521),(Intron|ENSG00000133056|ENST00000683234|-|Intron_4||None|5237),(Intron|ENSG00000133056|ENST00000415899|-|Intron_6|c.1310+47T>G|None|1779),(Intron|ENSG00000133056|ENST00000367187|-|Intron_6|c.1310+47T>G|None|4902),(Intron|ENSG00000133056|ENST00000684373|-|Intron_5|c.1310+47T>G|None|4902),(Intron|ENSG00000133056|ENST00000424712|-…
rs191885769	1	204469901	T	126	C	113	239	2520.34	PASS	0.4728	0.4104	0.536	NA	PIK3C2B	Promoter	0	1	66	21	0.25	0.475495	0	ANNOT=(Promoter|ENSG00000133056|ENST00000367184|-|Promoter||None|521),(Intron|ENSG00000133056|ENST00000429009|-|Intron_2|c.-99A>G|None|181),(Promoter|ENSG00000133056|ENST00000683234|-|Promoter||None|5237),(Intron|ENSG00000133056|ENST00000415899|-|Intron_2|c.-99A>G|None|1779),(Intron|ENSG00000133056|ENST00000367187|-|Intron_2|c.-99A>G|None|4902),(Intron|ENSG00000133056|ENST00000684373|-|Intron_1|c…
rs142399517	1	205620716	G	519	A	451	970	10055.3	PASS	0.4649	0.4338	0.4964	NA	ELK4	Synonymous	0	1	66	21	0.25	0.475495	0	ANNOT=(Synonymous|ENSG00000158711|ENST00000616704|-|Exon_3|c.330C>T|None|329),(Promoter|ENSG00000236942|ENST00000411645|+|Promoter||None|353),(Synonymous|ENSG00000158711|ENST00000468523|-|Exon_3|c.330C>T|None|329),(Synonymous|ENSG00000158711|ENST00000289703|-|Exon_3|c.330C>T|None|329),(Synonymous|ENSG00000158711|ENST00000357992|-|Exon_3|c.330C>T|None|329);DPB=971;EPPR=16.604;FREQ=1000Genomes:0.99…
rs7540439	1	205659300	C	220	G	160	380	10121.9	PASS	0.4211	0.3724	0.4712	NA	SLC45A3	Synonymous	0	1	66	21	0.25	0.475495	0	ANNOT=(Synonymous|ENSG00000158715|ENST00000367145|-|Exon_5|c.1596G>C|None|1595),(Non-coding RNA|ENSG00000158715|ENST00000460934|-|Exon_3||None|2448);DPB=388;EPPR=3.99733;FREQ=1000Genomes:0.9683,.,0.03175|ALSPAC:0.9997,.,0.0002595|ExAC:0.9899,.,0.0101|GnomAD:0.9693,3.233e-05,0.03065|GnomAD_exomes:0.9919,.,0.008057|GoESP:0.9657,.,0.03429|TOPMED:0.9654,.,0.03463|TWINSUK:1,.,0;GENEINFO=SLC45A3:85414;…
rs1817988	1	40333473	A	160	G	86	246	2224.9	PASS	0.3496	0.2927	0.4111	NA	RPL21P20	Non-coding RNA	0	1	66	21	0.25	0.475495	0	ANNOT=(Non-coding RNA|ENSG00000227311|ENST00000600955|-|Exon_1||None|480);DPB=240;EPPR=4.96463;FREQ=1000Genomes:0.5321,.,0.4679|Estonian:0.6991,.,0.3009|GnomAD:0.6112,.,0.3888|TOPMED:0.6054,.,0.3946;GTI=0;MQMR=57.4188;NS=1;NUMALT=1;ODDS=338.748;PAIREDR=0.98125;PQR=0;PRO=0;QR=5318;RO=160;RPPR=3.49888;RS=1817988;SRF=83;SRP=3.49888;SRR=77;SSR=1;VC=SNV;ccds_id=---;dbSNPBuildID=92;gene_biotype=process…
rs567903980	10	93206872	C	301	T	277	578	6567.73	PASS	0.4792	0.4388	0.52	NA	XRCC6P1	Non-coding RNA	3	3	63	19	0.162334	0.475495	0.306662	ANNOT=(Non-coding RNA|ENSG00000237417|ENST00000420392|-|Exon_4||None|1805);DPB=578;EPPR=3.88322;FREQ=1000Genomes:0.9998,.,0.0001997|ALSPAC:1,.,0|GnomAD:0.9997,.,0.0002908|TOPMED:0.9997,7.964e-06,0.0002628|TWINSUK:0.9997,.,0.0002697;GTI=0;MQMR=60;NS=1;NUMALT=1;ODDS=1512.28;PAIREDR=0.966777;PQR=0;PRO=0;QR=10032;RO=301;RPPR=4.63349;RS=567903980;SRF=155;SRP=3.59465;SRR=146;SSR=0;VC=SNV;ccds_id=---;db…
rs147282609	10	93209118	A	176	G	176	352	3795.22	PASS	0.5	0.448	0.552	NA	XRCC6P1	Non-coding RNA	0	1	66	21	0.25	0.475495	0	ANNOT=(Non-coding RNA|ENSG00000237417|ENST00000420392|-|Exon_2||None|1805);DPB=295;EPPR=6.16881;FREQ=1000Genomes:0.9932,0.006789|ALSPAC:0.9997,0.0002595|GnomAD:0.9916,0.008425|TOPMED:0.9907,0.009254|TWINSUK:1,0;GTI=0;MQMR=59.7386;NS=1;NUMALT=1;ODDS=552.716;PAIREDR=0.9375;PQR=0;PRO=0;QR=5946;RO=176;RPPR=10.1169;RS=147282609;SRF=88;SRP=3.0103;SRR=88;SSR=0;VC=SNV;ccds_id=---;dbSNPBuildID=134;gene_bi…
rs115539089	10	93209133	A	177	G	147	324	4298.38	PASS	0.4537	0.4004	0.5081	NA	XRCC6P1	Non-coding RNA	0	1	66	21	0.25	0.475495	0	ANNOT=(Non-coding RNA|ENSG00000237417|ENST00000420392|-|Exon_2||None|1805);DPB=360;EPPR=10.6779;FREQ=1000Genomes:0.9916,0.008387|GnomAD:0.9935,0.006457|TOPMED:0.9923,0.007685;GTI=0;MQMR=60;NS=1;NUMALT=1;ODDS=942.858;PAIREDR=0.937853;PQR=0;PRO=0;QR=5878;RO=177;RPPR=23.6332;RS=115539089;SRF=79;SRP=7.43912;SRR=98;SSR=0;VC=SNV;ccds_id=---;dbSNPBuildID=132;gene_biotype=processed_pseudogene;gene_id=ENS…
rs3218707	11	108244000	G	158	C	113	271	2181.97	PASS	0.417	0.3598	0.4764	V182L	ATM	Non-coding RNA	7	0	59	22	0.185104	0.475495	Inf	ANNOT=(Non-coding RNA|ENSG00000149311|ENST00000684061|+|Exon_6||None|2529),(Non-coding RNA|ENSG00000149311|ENST00000683100|+|Exon_1||None|5156),(Non-coding RNA|ENSG00000149311|ENST00000683605|+|Exon_1||None|2884),(Non-coding RNA|ENSG00000149311|ENST00000684179|+|Exon_5||None|2243),(Non-coding RNA|ENSG00000149311|ENST00000682956|+|Exon_6||None|2353),(Missense|ENSG00000149311|ENST00000684037|+|Exon…
rs2235003	11	108244113	T	170	C	91	261	2365.78	PASS	0.3487	0.2934	0.4083	NA	ATM	Non-coding RNA	0	1	66	21	0.25	0.475495	0	ANNOT=(Non-coding RNA|ENSG00000149311|ENST00000684061|+|Exon_6||None|2529),(Non-coding RNA|ENSG00000149311|ENST00000683100|+|Exon_1||None|5156),(Non-coding RNA|ENSG00000149311|ENST00000683605|+|Exon_1||None|2884),(Non-coding RNA|ENSG00000149311|ENST00000684179|+|Exon_5||None|2243),(Non-coding RNA|ENSG00000149311|ENST00000682956|+|Exon_6||None|2353),(Synonymous|ENSG00000149311|ENST00000684037|+|Ex…
rs4987943	11	108250719	A	194	G	158	352	3514.29	PASS	0.4489	0.3977	0.5011	NA	ATM	Non-coding RNA	0	1	66	21	0.25	0.475495	0	ANNOT=(Non-coding RNA|ENSG00000149311|ENST00000684061|+|Exon_10||None|2529),(Promoter|ENSG00000149311|ENST00000525012|+|Promoter||None|258),(Promoter|ENSG00000149311|ENST00000533526|+|Promoter||None|234),(Non-coding RNA|ENSG00000149311|ENST00000683605|+|Exon_5||None|2884),(Non-coding RNA|ENSG00000149311|ENST00000684179|+|Exon_9||None|2243),(Non-coding RNA|ENSG00000149311|ENST00000682956|+|Exon_10…
rs2227924	11	108251865	C	195	G	237	432	5708.25	PASS	0.5486	0.5015	0.5949	L546V	ATM	Non-coding RNA	0	1	66	21	0.25	0.475495	0	ANNOT=(Non-coding RNA|ENSG00000149311|ENST00000684061|+|Exon_11||None|2529),(Promoter|ENSG00000149311|ENST00000525012|+|Promoter||None|258),(Promoter|ENSG00000149311|ENST00000533526|+|Promoter||None|234),(Non-coding RNA|ENSG00000149311|ENST00000683605|+|Exon_6||None|2884),(3-prime UTR|ENSG00000149311|ENST00000684037|+|Exon_11|c.4732C>G|None|1071),(Non-coding RNA|ENSG00000149311|ENST00000682516|+|…
rs1800056	11	108267276	T	207	C	246	453	5857.33	PASS	0.543	0.497	0.5884	F858L	ATM	Promoter	0	1	66	21	0.25	0.475495	0	ANNOT=(Promoter|ENSG00000149311|ENST00000419286|+|Promoter||None|302),(Non-coding RNA|ENSG00000149311|ENST00000683605|+|Exon_12||None|2884),(3-prime UTR|ENSG00000149311|ENST00000684037|+|Exon_17|c.20143T>C|None|1071),(Non-coding RNA|ENSG00000149311|ENST00000682516|+|Exon_17||None|3011),(Missense|ENSG00000149311|ENST00000278616|+|Exon_17|c.2572T>C|F858L|2571),(Missense|ENSG00000149311|ENST00000527…
rs547791214	11	108268579	A	263	G	197	460	4385.78	PASS	0.4283	0.3838	0.4739	NA	ATM	Non-coding RNA	0	1	66	21	0.25	0.475495	0	ANNOT=(Non-coding RNA|ENSG00000149311|ENST00000419286|+|Exon_1||None|302),(Intron|ENSG00000149311|ENST00000684037|+|Intron_17|c.21446A>G|None|1071),(Intron|ENSG00000149311|ENST00000682516|+|Intron_17||None|3011),(Synonymous|ENSG00000149311|ENST00000278616|+|Exon_18|c.2808A>G|None|2807),(Synonymous|ENSG00000149311|ENST00000527805|+|Exon_18|c.2808A>G|None|2807),(Synonymous|ENSG00000149311|ENST00000…
rs2229020	11	108279589	A	180	G	142	322	3187.31	PASS	0.441	0.3878	0.4956	Q1128R	ATM	Promoter	0	1	66	21	0.25	0.475495	0	ANNOT=(Promoter|ENSG00000149311|ENST00000682289|+|Promoter||None|1337),(Missense|ENSG00000149311|ENST00000278616|+|Exon_23|c.3383A>G|Q1128R|3382),(Missense|ENSG00000149311|ENST00000527805|+|Exon_23|c.3383A>G|Q1128R|3382),(Missense|ENSG00000149311|ENST00000452508|+|Exon_24|c.3383A>G|Q1128R|3382),(Missense|ENSG00000149311|ENST00000675595|+|Exon_22|c.3218A>G|Q1073R|3217),(Missense|ENSG00000149311|EN…
rs3092910	11	108310190	T	122	C	114	236	2817.22	PASS	0.4831	0.4201	0.5466	F73L	ATM	Non-coding RNA	0	1	66	21	0.25	0.475495	0	ANNOT=(Non-coding RNA|ENSG00000149311|ENST00000533690|+|Exon_7||None|3354),(Non-coding RNA|ENSG00000149311|ENST00000682302|+|Exon_2||None|6064),(Intron|ENSG00000166323|ENST00000525729|-|Intron_6|c.642-1119A>G|None|738),(Non-coding RNA|ENSG00000149311|ENST00000532765|+|Exon_2||None|610),(Non-coding RNA|ENSG00000149311|ENST00000682286|+|Exon_3||None|6403),(Non-coding RNA|ENSG00000149311|ENST0000052…
rs3212321	11	108315926	T	198	C	225	423	5407.46	PASS	0.5319	0.4843	0.579	NA	ATM	Intron	8	0	58	22	0.192796	0.475495	Inf	ANNOT=(Intron|ENSG00000149311|ENST00000533690|+|Intron_9||None|3354),(Intron|ENSG00000149311|ENST00000682302|+|Intron_4||None|6064),(Intron|ENSG00000166323|ENST00000525729|-|Intron_6|c.642-6855A>G|None|738),(Intron|ENSG00000149311|ENST00000532765|+|Intron_4||None|610),(Intron|ENSG00000149311|ENST00000682286|+|Intron_5||None|6403),(Intron|ENSG00000149311|ENST00000525056|+|Intron_4||None|3608),(Int…
rs3218677	11	108321432	G	235	T	215	450	4838.85	PASS	0.4778	0.432	0.5239	NA	ATM	Intron	0	1	66	21	0.25	0.475495	0	ANNOT=(Intron|ENSG00000149311|ENST00000533690|+|Intron_13||None|3354),(Promoter|ENSG00000149311|ENST00000684447|+|Promoter||None|8139),(Intron|ENSG00000149311|ENST00000682302|+|Intron_8||None|6064),(Intron|ENSG00000166323|ENST00000525729|-|Intron_6|c.642-12361C>A|None|738),(Intron|ENSG00000149311|ENST00000682286|+|Intron_9||None|6403),(Intron|ENSG00000149311|ENST00000525056|+|Intron_8||None|3608)…
rs9332797	11	118484124	G	115	A	88	203	1809.17	PASS	0.4335	0.3672	0.5023	NA	KMT2A	Intron	0	1	66	21	0.25	0.475495	0	ANNOT=(Intron|ENSG00000118058|ENST00000691053|+|Intron_8|c.4088-59G>A|None|11988),(Intron|ENSG00000118058|ENST00000392873|+|Intron_2||None|866),(Promoter|ENSG00000118058|ENST00000420751|+|Promoter||None|390),(Promoter|ENSG00000118058|ENST00000685498|+|Promoter||None|780),(Promoter|ENSG00000118058|ENST00000649410|+|Promoter||None|158),(Intron|ENSG00000118058|ENST00000685719|+|Intron_5|c.995-59G>A|…
rs9332801	11	118484927	A	472	C	590	1062	14488.1	PASS	0.5556	0.5255	0.5852	NA	KMT2A	Synonymous	5	4	61	18	0.219076	0.475495	0.373855	ANNOT=(Synonymous|ENSG00000118058|ENST00000691053|+|Exon_10|c.4284A>C|None|4283),(Promoter|ENSG00000118058|ENST00000392873|+|Promoter||None|866),(Synonymous|ENSG00000118058|ENST00000420751|+|Exon_2|c.195A>C|None|194),(Synonymous|ENSG00000118058|ENST00000685498|+|Exon_1|c.63A>C|None|62),(Promoter|ENSG00000118058|ENST00000649410|+|Promoter||None|158),(3-prime UTR|ENSG00000118058|ENST00000685719|+|E…
rs562780	11	118491699	T	0	C	108	108	5819.89	PASS	1	0.9657	1	NA	KMT2A	Promoter	0	1	66	21	0.25	0.475495	0	ANNOT=(Promoter|ENSG00000118058|ENST00000528278|+|Promoter||None|8635),(Intron|ENSG00000118058|ENST00000691053|+|Intron_14|c.4812-45T>C|None|11988),(Promoter|ENSG00000118058|ENST00000688355|+|Promoter||None|200),(Promoter|ENSG00000118058|ENST00000693536|+|Promoter||None|346),(Promoter|ENSG00000118058|ENST00000691002|+|Promoter||None|601),(Intron|ENSG00000118058|ENST00000685498|+|Intron_5|c.597-45…
rs367939528	11	118502577	T	330	A	339	669	8088.22	PASS	0.5067	0.4689	0.5445	S242T	KMT2A	Non-coding RNA	0	1	66	21	0.25	0.475495	0	ANNOT=(Non-coding RNA|ENSG00000118058|ENST00000528278|+|Exon_4||None|8635),(Missense|ENSG00000118058|ENST00000686370|+|Exon_5|c.724T>A|S242T|723),(Promoter|ENSG00000118058|ENST00000534085|+|Promoter||None|1992),(Missense|ENSG00000118058|ENST00000649878|+|Exon_5|c.724T>A|S242T|723),(Missense|ENSG00000118058|ENST00000685397|+|Exon_5|c.724T>A|S242T|723),(Missense|ENSG00000118058|ENST00000689424|+|Ex…
rs9332840	11	118503581	A	190	G	197	387	4667.38	PASS	0.509	0.4594	0.5585	NA	KMT2A	Non-coding RNA	0	1	66	21	0.25	0.475495	0	ANNOT=(Non-coding RNA|ENSG00000118058|ENST00000528278|+|Exon_4||None|8635),(Synonymous|ENSG00000118058|ENST00000686370|+|Exon_5|c.1728A>G|None|1727),(Promoter|ENSG00000118058|ENST00000648565|+|Promoter||None|1851),(Promoter|ENSG00000118058|ENST00000534085|+|Promoter||None|1992),(Synonymous|ENSG00000118058|ENST00000649878|+|Exon_5|c.1728A>G|None|1727),(Synonymous|ENSG00000118058|ENST00000685397|+|…
rs200865469	11	128758170	C	306	T	221	527	4999.01	PASS	0.4194	0.378	0.4619	A25V	FLI1	5-prime UTR	0	1	66	21	0.25	0.475495	0	ANNOT=(5-prime UTR|ENSG00000151702|ENST00000281428|+|Exon_2|c.-6620C>T|None|1158),(Non-coding RNA|ENSG00000151702|ENST00000608055|+|Exon_1||None|620),(Missense|ENSG00000151702|ENST00000429175|+|Exon_2|c.74C>T|A25V|73),(5-prime UTR|ENSG00000151702|ENST00000534087|+|Exon_3|c.-26C>T|None|1257),(Missense|ENSG00000151702|ENST00000527786|+|Exon_2|c.74C>T|A25V|73),(5-prime UTR|ENSG00000151702|ENST000006…
rs73573736	11	128764878	T	147	C	125	272	2770.14	PASS	0.4596	0.4013	0.5189	NA	FLI1	Intron	0	1	66	21	0.25	0.475495	0	ANNOT=(Intron|ENSG00000151702|ENST00000281428|+|Intron_3|c.32+57T>C|None|1158),(Intron|ENSG00000151702|ENST00000608055|+|Intron_1||None|620),(Intron|ENSG00000151702|ENST00000429175|+|Intron_3|c.212T>C|None|246),(Intron|ENSG00000151702|ENST00000534087|+|Intron_3|c.133-3240T>C|None|1257),(Intron|ENSG00000151702|ENST00000527786|+|Intron_2|c.232-3240T>C|None|1356),(Intron|ENSG00000151702|ENST00000608…
rs199964400	11	128768095	G	202	A	169	371	3872.88	PASS	0.4555	0.4056	0.5064	NA	FLI1	Intron	1	2	65	20	0.152967	0.475495	0.158044	ANNOT=(Intron|ENSG00000151702|ENST00000281428|+|Intron_3|c.34-23G>A|None|1158),(Intron|ENSG00000151702|ENST00000608055|+|Intron_1||None|620),(Intron|ENSG00000151702|ENST00000429175|+|Intron_3|c.3429G>A|None|246),(Intron|ENSG00000151702|ENST00000534087|+|Intron_3|c.133-23G>A|None|1257),(Intron|ENSG00000151702|ENST00000527786|+|Intron_2|c.232-23G>A|None|1356),(Intron|ENSG00000151702|ENST00000608303…
rs7113191	11	128805397	T	465	A	163	628	14664.1	PASS	0.2596	0.2268	0.2952	NA	FLI1	Synonymous	0	1	66	21	0.25	0.475495	0	ANNOT=(Synonymous|ENSG00000151702|ENST00000281428|+|Exon_7|c.489T>A|None|488),(Non-coding RNA|ENSG00000151702|ENST00000528790|+|Exon_1||None|5370),(3-prime UTR|ENSG00000151702|ENST00000429175|+|Exon_7|c.40731T>A|None|246),(Synonymous|ENSG00000151702|ENST00000534087|+|Exon_7|c.588T>A|None|587),(Synonymous|ENSG00000151702|ENST00000527786|+|Exon_6|c.687T>A|None|686),(3-prime UTR|ENSG00000151702|ENST…
rs75686963	11	128809110	A	147	G	136	283	3040.26	PASS	0.4806	0.423	0.5386	NA	FLI1	Intron	0	1	66	21	0.25	0.475495	0	ANNOT=(Intron|ENSG00000151702|ENST00000281428|+|Intron_8|c.585-47A>G|None|1158),(Intron|ENSG00000151702|ENST00000528790|+|Intron_1||None|5370),(Intron|ENSG00000151702|ENST00000429175|+|Intron_8|c.44444A>G|None|246),(Intron|ENSG00000151702|ENST00000534087|+|Intron_8|c.684-47A>G|None|1257),(Intron|ENSG00000151702|ENST00000527786|+|Intron_7|c.783-47A>G|None|1356),(Intron|ENSG00000151702|ENST00000608…
rs7103674	11	22625187	C	0	A	238	238	16408.8	PASS	1	0.9841	1	NA	GAS2	Promoter	0	1	66	21	0.25	0.475495	0	ANNOT=(Promoter|ENSG00000148935|ENST00000648096|+|Promoter||None|895),(Synonymous|ENSG00000183161|ENST00000327470|-|Exon_1|c.624G>T|None|623),(Promoter|ENSG00000148935|ENST00000528582|+|Promoter||None|544);CLNACC=.,RCV000230577.3,.;CLNDISDB=.,GeneReviews:NBK1401/MedGen:C0015625/OMIM:PS227650,.;CLNDN=.,Fanconi_anemia,.;CLNORIGIN=.,1,.;CLNREVSTAT=.,single,.;CLNSIG=.,2,.;CLNVI=.,,.;DPB=542;EPPR=0;FR…
rs113910234	11	22625254	G	322	A	269	591	6150.73	PASS	0.4552	0.4154	0.4955	A186V	FANCF	Promoter	0	1	66	21	0.25	0.475495	0	ANNOT=(Promoter|ENSG00000148935|ENST00000648096|+|Promoter||None|895),(Missense|ENSG00000183161|ENST00000327470|-|Exon_1|c.557C>T|A186V|556),(Promoter|ENSG00000148935|ENST00000528582|+|Promoter||None|544);CLNACC=.,RCV000121023.5|RCV000227171.5;CLNDISDB=.,MedGen:CN169374|GeneReviews:NBK1401/MedGen:C0015625/OMIM:PS227650;CLNDN=.,not_specified|Fanconi_anemia;CLNORIGIN=.,1;CLNREVSTAT=.,mult|conf;CLNS…
rs45556032	11	22625424	G	264	A	246	510	7704.93	PASS	0.4824	0.4393	0.5257	NA	FANCF	Promoter	0	1	66	21	0.25	0.475495	0	ANNOT=(Promoter|ENSG00000148935|ENST00000648096|+|Promoter||None|895),(Synonymous|ENSG00000183161|ENST00000327470|-|Exon_1|c.387C>T|None|386),(Promoter|ENSG00000148935|ENST00000528582|+|Promoter||None|544);CLNACC=.,RCV000229355.5|RCV000248466.2;CLNDISDB=.,GeneReviews:NBK1401/MedGen:C0015625/OMIM:PS227650|MedGen:CN169374;CLNDN=.,Fanconi_anemia|not_specified;CLNORIGIN=.,1;CLNREVSTAT=.,conf|mult;CLN…
rs191552314	11	59443052	C	174	T	131	305	2846.55	PASS	0.4295	0.3752	0.4856	NA	OR5A1	Intron	0	1	66	21	0.25	0.475495	0	ANNOT=(Intron|ENSG00000172320|ENST00000641045|+|Intron_1|c.-117C>T|None|945);DPB=305;EPPR=6.20511;FREQ=1000Genomes:0.9996,0.0003994|ALSPAC:0.9977,0.002335|Estonian:0.9998,0.0002232|GnomAD:0.9993,0.0007428|TOPMED:0.9987,0.00125|TWINSUK:0.9976,0.002427;GENEINFO=OR5A1:219982;GTI=0;MQMR=60;NS=1;NUMALT=1;ODDS=655.443;PAIREDR=0.908046;PQR=0;PRO=0;QR=5848;RO=174;RPPR=42.1467;RS=191552314;SRF=106;SRP=21.…
rs147488926	11	59443819	C	471	T	448	919	10221.8	PASS	0.4875	0.4553	0.5198	NA	OR5A1	Synonymous	0	1	66	21	0.25	0.475495	0	ANNOT=(Synonymous|ENSG00000172320|ENST00000641045|+|Exon_2|c.651C>T|None|650);DPB=919;EPPR=3.56815;FREQ=1000Genomes:0.9976,.,0.002396|ALSPAC:0.9938,.,0.006227|GnomAD:0.9976,0.0001293,0.00223|GnomAD_exomes:0.997,4.065e-06,0.002988|GoESP:0.9962,.,0.003772|TOPMED:0.9966,.,0.003393|TWINSUK:0.9916,.,0.00836;GENEINFO=OR5A1:219982;GTI=0;MQMR=60;NS=1;NUMALT=1;ODDS=2353.65;PAIREDR=0.908705;PQR=0;PRO=0;QR=…
rs55911137	11	69641232	G	156	C	140	296	3910.92	PASS	0.473	0.4168	0.5298	NA	CCND1	Promoter	0	1	66	21	0.25	0.475495	0	ANNOT=(Promoter|ENSG00000110092|ENST00000545484|+|Promoter||None|430),(Non-coding RNA|ENSG00000110092|ENST00000539241|+|Exon_1||None|920),(Non-coding RNA|ENSG00000110092|ENST00000535993|+|Exon_1||None|568),(5-prime UTR|ENSG00000110092|ENST00000536559|+|Exon_1|c.-82G>C|None|201),(5-prime UTR|ENSG00000110092|ENST00000227507|+|Exon_1|c.-82G>C|None|885);DPB=308;EPPR=3.06598;FREQ=1000Genomes:0.976,0.0…
rs114544427	11	69651016	C	242	G	238	480	5372.48	PASS	0.4958	0.4513	0.5404	NA	CCND1	Intron	0	1	66	21	0.25	0.475495	0	ANNOT=(Intron|ENSG00000110092|ENST00000542367|+|Intron_1||None|476),(Intron|ENSG00000110092|ENST00000227507|+|Intron_4|c.725-102C>G|None|885);DPB=480;EPPR=6.59951;FREQ=1000Genomes:0.9964,0.003594,.|GnomAD:0.9962,0.003819,.|TOPMED:0.9961,0.003902,.;GENEINFO=CCND1:595;GTI=0;MQMR=60;NS=1;NUMALT=1;ODDS=1237.06;PAIREDR=0.913223;PQR=0;PRO=0;QR=8212;RO=242;RPPR=227.013;RS=114544427;SRF=145;SRP=23.6842;S…
rs533857573	12	116755829	A	130	G	97	227	2157.66	PASS	0.4273	0.3647	0.4923	NA	RNFT2	Intron	0	1	66	21	0.25	0.475495	0	ANNOT=(Intron|ENSG00000135119|ENST00000547718|+|Intron_6|c.7128A>G|None|123),(Promoter|ENSG00000135119|ENST00000677328|+|Promoter||None|279),(Non-coding RNA|ENSG00000239374|ENST00000485147|-|Exon_1||None|480),(Intron|ENSG00000135119|ENST00000407967|+|Intron_5|c.627+1769A>G|None|1260),(Intron|ENSG00000135119|ENST00000257575|+|Intron_5|c.627+1769A>G|None|1332),(Intron|ENSG00000135119|ENST0000039254…
rs10773230	12	122508464	C	136	T	92	228	6148.13	PASS	0.4035	0.3419	0.4683	NA	RSRC2	Promoter	0	1	66	21	0.25	0.475495	0	ANNOT=(Promoter|ENSG00000111011|ENST00000531389|-|Promoter||None|1376),(Intron|ENSG00000111011|ENST00000525335|-|Intron_8||None|1146),(Intron|ENSG00000111011|ENST00000528263|-|Intron_6|c.6255G>A|None|527),(Intron|ENSG00000111011|ENST00000344591|-|Intron_7|c.630-17G>A|None|709),(Intron|ENSG00000111011|ENST00000532695|-|Intron_8|c.12097G>A|None|228),(Intron|ENSG00000111011|ENST00000392442|-|Intron_…
rs199716819	12	25245228	A	140	C	97	237	1922.93	PASS	0.4093	0.3486	0.4728	NA	KRAS	Intron	0	1	66	21	0.25	0.475495	0	ANNOT=(Intron|ENSG00000133703|ENST00000685328|-|Intron_2|c.111+46T>G|None|564),(Intron|ENSG00000133703|ENST00000557334|-|Intron_2|c.111+46T>G|None|225),(Intron|ENSG00000133703|ENST00000686969|-|Intron_2|c.111+46T>G|None|129),(Intron|ENSG00000133703|ENST00000556131|-|Intron_2|c.111+46T>G|None|129),(Intron|ENSG00000133703|ENST00000690804|-|Intron_2|c.111+46T>G|None|153),(Intron|ENSG00000133703|ENST…
rs3217805	12	4278918	C	1	G	553	554	29077.5	PASS	0.9982	0.9898	0.9997	NA	CCND2	Synonymous	0	1	66	21	0.25	0.475495	0	ANNOT=(Synonymous|ENSG00000118971|ENST00000676279|+|Exon_4|c.570C>G|None|569),(Promoter|ENSG00000290063|ENST00000702726|-|Promoter||None|194),(Non-coding RNA|ENSG00000118971|ENST00000541542|+|Exon_1||None|322),(Non-coding RNA|ENSG00000118971|ENST00000536795|+|Exon_1||None|572),(Synonymous|ENSG00000285901|ENST00000648100|+|Exon_3|c.570C>G|None|569),(Non-coding RNA|ENSG00000118971|ENST00000675468|+…
rs768729146	12	4278951	G	331	A	278	609	6175.05	PASS	0.4565	0.4173	0.4962	NA	CCND2-AS1	Intron	0	1	66	21	0.25	0.475495	0	ANNOT=(Intron|ENSG00000118971|ENST00000676279|+|Intron_4|c.571+32G>A|None|867),(Promoter|ENSG00000290063|ENST00000702726|-|Promoter||None|194),(Intron|ENSG00000118971|ENST00000541542|+|Intron_1||None|322),(Intron|ENSG00000118971|ENST00000536795|+|Intron_1||None|572),(Intron|ENSG00000285901|ENST00000648100|+|Intron_3|c.571+32G>A|None|735),(Intron|ENSG00000118971|ENST00000675468|+|Intron_3||None|61…
rs1442315965	12	4297972	A	332	C	225	557	5040.54	PASS	0.4039	0.364	0.4452	NA	CCND2	Intron	5	4	61	18	0.219076	0.475495	0.373855	ANNOT=(Intron|ENSG00000118971|ENST00000676279|+|Intron_5|c.722-1888A>C|None|867),(Intron|ENSG00000285901|ENST00000648100|+|Intron_4|c.720+8982A>C|None|735),(Intron|ENSG00000118971|ENST00000675468|+|Intron_4||None|6135),(Intron|ENSG00000285901|ENST00000674624|+|Intron_4|c.720+8982A>C|None|1338),(Intron|ENSG00000118971|ENST00000675880|+|Intron_5|c.764-1888A>C|None|909),(Intron|ENSG00000118971|ENST0…
rs12099780	12	49021935	G	364	A	388	752	9166.54	PASS	0.516	0.4802	0.5515	NA	KMT2D	Promoter	1	2	65	20	0.152967	0.475495	0.158044	ANNOT=(Promoter|ENSG00000181929|ENST00000551696|-|Promoter||None|608),(Intron|ENSG00000167548|ENST00000682886|-|Intron_2||None|1078),(Promoter|ENSG00000167548|ENST00000683863|-|Promoter||None|2115),(Intron|ENSG00000167548|ENST00000685166|-|Intron_53|c.16532-63C>T|None|16620),(Intron|ENSG00000167548|ENST00000692637|-|Intron_53|c.16520-63C>T|None|16608),(Promoter|ENSG00000167548|ENST00000684755|-|P…
rs833817	12	49027396	G	1	C	231	232	12972.3	PASS	0.9957	0.976	0.9992	NA	KMT2D	Intron	0	1	66	21	0.25	0.475495	0	ANNOT=(Intron|ENSG00000167548|ENST00000686151|-|Intron_1||None|327),(Promoter|ENSG00000167548|ENST00000692973|-|Promoter||None|153),(Promoter|ENSG00000167548|ENST00000552391|-|Promoter||None|928),(Promoter|ENSG00000167548|ENST00000686564|-|Promoter||None|511),(Promoter|ENSG00000167548|ENST00000685982|-|Promoter||None|306),(Promoter|ENSG00000167548|ENST00000691986|-|Promoter||None|550),(Promoter|E…
rs11168830	12	49030751	G	204	A	237	441	7434.83	PASS	0.5374	0.4908	0.5834	NA	KMT2D	Promoter	0	1	66	21	0.25	0.475495	0	ANNOT=(Promoter|ENSG00000167548|ENST00000686151|-|Promoter||None|327),(3-prime UTR|ENSG00000167548|ENST00000692973|-|Exon_3|c.261C>T|None|153),(Promoter|ENSG00000167548|ENST00000685554|-|Promoter||None|1890),(Non-coding RNA|ENSG00000167548|ENST00000552391|-|Exon_3||None|928),(Synonymous|ENSG00000167548|ENST00000686564|-|Exon_1|c.18C>T|None|17),(Synonymous|ENSG00000167548|ENST00000685982|-|Exon_2|…
rs181733689	12	49031660	G	147	C	153	300	3685	PASS	0.51	0.4537	0.5661	P4352A	KMT2D	Promoter	0	1	66	21	0.25	0.475495	0	ANNOT=(Promoter|ENSG00000167548|ENST00000686151|-|Promoter||None|327),(Promoter|ENSG00000167548|ENST00000692973|-|Promoter||None|153),(Intron|ENSG00000167548|ENST00000685554|-|Intron_3|c.1754-348C>G|None|1890),(3-prime UTR|ENSG00000167548|ENST00000692841|-|Exon_5|c.2756C>G|None|1980),(Promoter|ENSG00000167548|ENST00000552391|-|Promoter||None|928),(Promoter|ENSG00000167548|ENST00000686564|-|Promot…
rs183702050	12	49031704	G	186	A	200	386	4644.81	PASS	0.5181	0.4684	0.5676	A4337V	KMT2D	Promoter	0	1	66	21	0.25	0.475495	0	ANNOT=(Promoter|ENSG00000167548|ENST00000686151|-|Promoter||None|327),(Promoter|ENSG00000167548|ENST00000692973|-|Promoter||None|153),(Intron|ENSG00000167548|ENST00000685554|-|Intron_3|c.1754-392C>T|None|1890),(3-prime UTR|ENSG00000167548|ENST00000692841|-|Exon_5|c.2712C>T|None|1980),(Promoter|ENSG00000167548|ENST00000552391|-|Promoter||None|928),(Promoter|ENSG00000167548|ENST00000686564|-|Promot…
rs1230287454	12	49032065	A	409	C	649	1058	16220.6	PASS	0.6134	0.5837	0.6423	L4217V	KMT2D	Promoter	0	1	66	21	0.25	0.475495	0	ANNOT=(Promoter|ENSG00000167548|ENST00000686151|-|Promoter||None|327),(Promoter|ENSG00000167548|ENST00000692973|-|Promoter||None|153),(Intron|ENSG00000167548|ENST00000685554|-|Intron_3|c.1752+448T>G|None|1890),(3-prime UTR|ENSG00000167548|ENST00000692841|-|Exon_5|c.2351T>G|None|1980),(Promoter|ENSG00000167548|ENST00000552391|-|Promoter||None|928),(Promoter|ENSG00000167548|ENST00000686564|-|Promot…
rs183688784	12	49037630	G	424	A	393	817	9328.01	PASS	0.481	0.4469	0.5153	NA	KMT2D	3-prime UTR	0	1	66	21	0.25	0.475495	0	ANNOT=(3-prime UTR|ENSG00000167548|ENST00000689143|-|Exon_4|c.1178C>T|None|2151),(Promoter|ENSG00000167548|ENST00000689944|-|Promoter||None|2475),(Promoter|ENSG00000167548|ENST00000689060|-|Promoter||None|2385),(Promoter|ENSG00000167548|ENST00000549743|-|Promoter||None|615),(Non-coding RNA|ENSG00000167548|ENST00000683043|-|Exon_2||None|2444),(Synonymous|ENSG00000167548|ENST00000687201|-|Exon_1|c.…
rs116686402	12	49039573	G	234	A	277	511	6715.21	PASS	0.5421	0.4987	0.5848	NA	KMT2D	Synonymous	0	1	66	21	0.25	0.475495	0	ANNOT=(Synonymous|ENSG00000167548|ENST00000689143|-|Exon_2|c.1764C>T|None|1763),(Promoter|ENSG00000167548|ENST00000650290|-|Promoter||None|1025),(Nonsense|ENSG00000167548|ENST00000689944|-|Exon_5|c.2200C>T|Q734*|2199),(Promoter|ENSG00000167548|ENST00000550356|-|Promoter||None|445),(Nonsense|ENSG00000167548|ENST00000689060|-|Exon_5|c.2110C>T|Q704*|2109),(Promoter|ENSG00000167548|ENST00000549743|-|…
rs148457961	12	49039600	C	278	T	205	483	4615.89	PASS	0.4244	0.3811	0.4689	A725T	KMT2D	Synonymous	0	1	66	21	0.25	0.475495	0	ANNOT=(Synonymous|ENSG00000167548|ENST00000689143|-|Exon_2|c.1737G>A|None|1736),(Promoter|ENSG00000167548|ENST00000650290|-|Promoter||None|1025),(Missense|ENSG00000167548|ENST00000689944|-|Exon_5|c.2173G>A|A725T|2172),(Promoter|ENSG00000167548|ENST00000550356|-|Promoter||None|445),(Missense|ENSG00000167548|ENST00000689060|-|Exon_5|c.2083G>A|A695T|2082),(Promoter|ENSG00000167548|ENST00000549743|-|…
rs201218526	12	49040273	G	328	A	291	619	6852.77	PASS	0.4701	0.4311	0.5095	R536C	KMT2D	Synonymous	0	1	66	21	0.25	0.475495	0	ANNOT=(Synonymous|ENSG00000167548|ENST00000689143|-|Exon_1|c.1170C>T|None|1169),(Promoter|ENSG00000167548|ENST00000650290|-|Promoter||None|1025),(Missense|ENSG00000167548|ENST00000689944|-|Exon_4|c.1606C>T|R536C|1605),(Promoter|ENSG00000167548|ENST00000550356|-|Promoter||None|445),(Missense|ENSG00000167548|ENST00000689060|-|Exon_4|c.1516C>T|R506C|1515),(Promoter|ENSG00000167548|ENST00000549743|-|…
rs3741626	12	49040626	G	353	A	307	660	7048.38	PASS	0.4652	0.4274	0.5033	P273S	KMT2D	Missense	0	1	66	21	0.25	0.475495	0	ANNOT=(Missense|ENSG00000167548|ENST00000689143|-|Exon_1|c.817C>T|P273S|816),(Promoter|ENSG00000167548|ENST00000650290|-|Promoter||None|1025),(Missense|ENSG00000167548|ENST00000689944|-|Exon_4|c.1253C>T|P418L|1252),(Promoter|ENSG00000167548|ENST00000550356|-|Promoter||None|445),(Missense|ENSG00000167548|ENST00000689060|-|Exon_4|c.1163C>T|P388L|1162),(Promoter|ENSG00000167548|ENST00000549743|-|Pro…
rs75566539	12	49044381	C	198	T	245	443	6670.22	PASS	0.553	0.5065	0.5987	NA	KMT2D	Promoter	0	1	66	21	0.25	0.475495	0	ANNOT=(Promoter|ENSG00000167548|ENST00000689143|-|Promoter||None|2151),(Promoter|ENSG00000167548|ENST00000650290|-|Promoter||None|1025),(Intron|ENSG00000167548|ENST00000688095|-|Intron_8|c.1063+22G>A|None|1137),(Promoter|ENSG00000167548|ENST00000689944|-|Promoter||None|2475),(Promoter|ENSG00000167548|ENST00000550356|-|Promoter||None|445),(Promoter|ENSG00000167548|ENST00000689060|-|Promoter||None|…
rs12304391	12	49044564	T	159	C	213	372	5013.83	PASS	0.5726	0.5218	0.6219	NA	KMT2D	Promoter	20	3	46	19	0.165032	0.475495	2.72601	ANNOT=(Promoter|ENSG00000167548|ENST00000689143|-|Promoter||None|2151),(Promoter|ENSG00000167548|ENST00000650290|-|Promoter||None|1025),(Intron|ENSG00000167548|ENST00000688095|-|Intron_7|c.945-42A>G|None|1137),(Promoter|ENSG00000167548|ENST00000689944|-|Promoter||None|2475),(Promoter|ENSG00000167548|ENST00000550356|-|Promoter||None|445),(Promoter|ENSG00000167548|ENST00000689060|-|Promoter||None|2…
rs116461038	12	49048122	C	184	G	169	353	3893.65	PASS	0.4788	0.4272	0.5308	NA	KMT2D	Promoter	0	1	66	21	0.25	0.475495	0	ANNOT=(Promoter|ENSG00000167548|ENST00000650290|-|Promoter||None|1025),(Intron|ENSG00000167548|ENST00000688095|-|Intron_1|c.113-53G>C|None|1137),(Promoter|ENSG00000167548|ENST00000550356|-|Promoter||None|445),(Intron|ENSG00000167548|ENST00000685166|-|Intron_13|c.4133-53G>C|None|16620),(Intron|ENSG00000167548|ENST00000692637|-|Intron_13|c.4130-53G>C|None|16608),(Intron|ENSG00000167548|ENST00000301…
rs115669578	12	6232657	C	117	T	128	245	3029.45	PASS	0.5224	0.46	0.5842	NA	CD9	Synonymous	0	1	66	21	0.25	0.475495	0	ANNOT=(Synonymous|ENSG00000010278|ENST00000382518|+|Exon_4|c.201C>T|None|200),(Synonymous|ENSG00000010278|ENST00000536586|+|Exon_4|c.327C>T|None|326),(5-prime UTR|ENSG00000010278|ENST00000676764|+|Exon_2|c.-7C>T|None|477),(Promoter|ENSG00000010278|ENST00000676638|+|Promoter||None|1044),(Promoter|ENSG00000202318|ENST00000365448|-|Promoter||None|111),(Non-coding RNA|ENSG00000010278|ENST00000540891|…
rs970467997	12	6232891	C	140	T	136	276	3048.08	PASS	0.4928	0.4343	0.5514	NA	CD9	Intron	43	11	23	11	0.218368	0.475495	1.85583	ANNOT=(Intron|ENSG00000010278|ENST00000382518|+|Intron_4|c.273+162C>T|None|684),(Intron|ENSG00000010278|ENST00000536586|+|Intron_4|c.399+162C>T|None|810),(Intron|ENSG00000010278|ENST00000676764|+|Intron_2|c.66+162C>T|None|477),(Promoter|ENSG00000010278|ENST00000676638|+|Promoter||None|1044),(Promoter|ENSG00000202318|ENST00000365448|-|Promoter||None|111),(Intron|ENSG00000010278|ENST00000540891|+|I…
rs11568263	12	6233111	A	159	G	205	364	4627.17	PASS	0.5632	0.5118	0.6132	NA	CD9	Intron	0	1	66	21	0.25	0.475495	0	ANNOT=(Intron|ENSG00000010278|ENST00000382518|+|Intron_4|c.275-301A>G|None|684),(Intron|ENSG00000010278|ENST00000536586|+|Intron_4|c.401-301A>G|None|810),(Intron|ENSG00000010278|ENST00000676764|+|Intron_2|c.68-301A>G|None|477),(Promoter|ENSG00000010278|ENST00000676638|+|Promoter||None|1044),(Promoter|ENSG00000202318|ENST00000365448|-|Promoter||None|111),(Intron|ENSG00000010278|ENST00000540891|+|I…
rs2072372	12	6235434	C	303	A	357	660	16354.2	PASS	0.5409	0.5028	0.5786	NA	CD9	Intron	0	1	66	21	0.25	0.475495	0	ANNOT=(Intron|ENSG00000010278|ENST00000382518|+|Intron_6|c.449-42C>A|None|684),(Intron|ENSG00000010278|ENST00000536586|+|Intron_6|c.575-42C>A|None|810),(Intron|ENSG00000010278|ENST00000676764|+|Intron_4|c.242-42C>A|None|477),(Intron|ENSG00000010278|ENST00000676638|+|Intron_2||None|1044),(Promoter|ENSG00000202318|ENST00000365448|-|Promoter||None|111),(Intron|ENSG00000010278|ENST00000540891|+|Intro…
rs138538573	12	6236225	A	325	G	310	635	7291.86	PASS	0.4882	0.4495	0.527	N191D	CD9	Missense	0	1	66	21	0.25	0.475495	0	ANNOT=(Missense|ENSG00000010278|ENST00000382518|+|Exon_8|c.571A>G|N191D|570),(Missense|ENSG00000010278|ENST00000536586|+|Exon_8|c.697A>G|N233D|696),(Missense|ENSG00000010278|ENST00000676764|+|Exon_6|c.364A>G|N122D|363),(Non-coding RNA|ENSG00000010278|ENST00000676638|+|Exon_4||None|1044),(Promoter|ENSG00000202318|ENST00000365448|-|Promoter||None|111),(Non-coding RNA|ENSG00000010278|ENST00000540891…
rs74601966	13	18334822	T	123	C	84	207	1601.35	PASS	0.4058	0.3412	0.4738	NA	unknown	Non-coding RNA	66	21	0	1	0.25	0.475495	Inf	ANNOT=(Non-coding RNA|ENSG00000279231|ENST00000625196|+|Exon_2||None|1017);DPB=207;EPPR=3.16919;GTI=0;MQMR=47.8699;NS=1;NUMALT=1;ODDS=368.725;PAIREDR=0.98374;PQR=0;PRO=0;QR=4136;RO=123;RPPR=9.38348;RS=74601966;SRF=68;SRP=5.99387;SRR=55;SSR=0;VC=SNV;ccds_id=---;dbSNPBuildID=131;gene_biotype=unprocessed_pseudogene;gene_id=ENSG00000279231;gene_name=---;gene_source=havana;gene_version=1;protein_id=--…
rs2892546	13	30428236	G	183	A	112	295	7046.14	PASS	0.3797	0.3262	0.4363	NA	UBE2L5	Synonymous	0	1	66	21	0.25	0.475495	0	ANNOT=(Synonymous|ENSG00000236444|ENST00000436446|+|Exon_1|c.246G>A|None|245),(Synonymous|ENSG00000236444|ENST00000638137|+|Exon_3|c.246G>A|None|245),(Synonymous|ENSG00000236444|ENST00000635918|+|Exon_4|c.246G>A|None|245);DPB=303;EPPR=6.43957;FREQ=1000Genomes:0.6919,0.3081|ALSPAC:0.6181,0.3819|Estonian:0.483,0.517|GnomAD:0.6398,0.3602|TOPMED:0.6918,0.3082|TWINSUK:0.6397,0.3603;GENEINFO=UBE2L5:171…
rs28897701	13	32319232	G	199	C	162	361	3400.93	PASS	0.4488	0.3983	0.5003	A75P	BRCA2	Intron	5	4	61	18	0.219076	0.475495	0.373855	ANNOT=(Intron|ENSG00000139618|ENST00000700200|+|Intron_2||None|860),(Missense|ENSG00000139618|ENST00000614259|+|Exon_2|c.223G>C|A75P|222),(Missense|ENSG00000139618|ENST00000680887|+|Exon_3|c.223G>C|A75P|222),(Missense|ENSG00000139618|ENST00000700201|+|Exon_3|c.223G>C|A75P|222),(Missense|ENSG00000139618|ENST00000544455|+|Exon_3|c.223G>C|A75P|222),(Missense|ENSG00000139618|ENST00000380152|+|Exon_3|…
rs1799952	13	32337871	G	374	A	335	709	7680.12	PASS	0.4725	0.436	0.5093	NA	BRCA2	Synonymous	53	21	13	1	0.174542	0.475495	0.196737	ANNOT=(Synonymous|ENSG00000139618|ENST00000614259|+|Exon_10|c.3516G>A|None|3515),(Synonymous|ENSG00000139618|ENST00000680887|+|Exon_11|c.3516G>A|None|3515),(Synonymous|ENSG00000139618|ENST00000544455|+|Exon_11|c.3516G>A|None|3515),(Synonymous|ENSG00000139618|ENST00000380152|+|Exon_11|c.3516G>A|None|3515);CLNACC=.,RCV000044214.10|RCV000113188.6|RCV000162494.3|RCV000168565.6|RCV000268403.1|RCV00065…
rs80358765	13	32339769	A	163	G	150	313	3458.48	PASS	0.4792	0.4245	0.5345	N1805S	BRCA2	Missense	0	1	66	21	0.25	0.475495	0	ANNOT=(Missense|ENSG00000139618|ENST00000614259|+|Exon_10|c.5414A>G|N1805S|5413),(Missense|ENSG00000139618|ENST00000680887|+|Exon_11|c.5414A>G|N1805S|5413),(Missense|ENSG00000139618|ENST00000544455|+|Exon_11|c.5414A>G|N1805S|5413),(Missense|ENSG00000139618|ENST00000380152|+|Exon_11|c.5414A>G|N1805S|5413);CLNACC=.,RCV000074540.8|RCV000113427.1|RCV000131487.4|RCV000590661.1;CLNDISDB=.,GeneReviews:N…
rs80358831	13	32340335	C	244	T	89	333	1436.45	PASS	0.2673	0.2226	0.3173	NA	BRCA2	Nonsense	0	1	66	21	0.25	0.475495	0	ANNOT=(Nonsense|ENSG00000139618|ENST00000614259|+|Exon_10|c.5980C>T|Q1994*|5979),(Nonsense|ENSG00000139618|ENST00000680887|+|Exon_11|c.5980C>T|Q1994*|5979),(Nonsense|ENSG00000139618|ENST00000544455|+|Exon_11|c.5980C>T|Q1994*|5979),(Nonsense|ENSG00000139618|ENST00000380152|+|Exon_11|c.5980C>T|Q1994*|5979);CLNACC=.,RCV000031592.6|RCV000044810.4|RCV000457725.1;CLNDISDB=.,GeneReviews:NBK1247/Genetic_…
rs730881592	13	32341207	A	232	G	245	477	5772.14	PASS	0.5136	0.4688	0.5582	NA	BRCA2	Intron	0	1	66	21	0.25	0.475495	0	ANNOT=(Intron|ENSG00000139618|ENST00000614259|+|Intron_10|c.6841+11A>G|None|7947),(Intron|ENSG00000139618|ENST00000680887|+|Intron_11|c.6841+11A>G|None|10254),(Intron|ENSG00000139618|ENST00000544455|+|Intron_11|c.6841+11A>G|None|10254),(Intron|ENSG00000139618|ENST00000380152|+|Intron_11|c.6841+11A>G|None|10254);CLNACC=.,RCV000160237.1|RCV000196508.5|RCV000580252.1;CLNDISDB=.,MedGen:CN169374|GeneR…
rs1799955	13	32355095	A	154	G	157	311	7966.08	PASS	0.5048	0.4495	0.56	NA	BRCA2	Promoter	53	21	13	1	0.174542	0.475495	0.196737	ANNOT=(Promoter|ENSG00000139618|ENST00000700202|+|Promoter||None|2670),(Synonymous|ENSG00000139618|ENST00000614259|+|Exon_13|c.7242A>G|None|7241),(Promoter|ENSG00000139618|ENST00000665585|+|Promoter||None|1313),(Synonymous|ENSG00000139618|ENST00000680887|+|Exon_14|c.7242A>G|None|7241),(Synonymous|ENSG00000139618|ENST00000544455|+|Exon_14|c.7242A>G|None|7241),(Synonymous|ENSG00000139618|ENST000003…
rs9534262	13	32362509	T	120	C	209	329	10728.4	PASS	0.6353	0.582	0.6854	NA	BRCA2	Intron	0	1	66	21	0.25	0.475495	0	ANNOT=(Intron|ENSG00000139618|ENST00000700202|+|Intron_2|c.274-14T>C|None|2670),(Intron|ENSG00000139618|ENST00000614259|+|Intron_15|c.7807-6T>C|None|7947),(Intron|ENSG00000139618|ENST00000665585|+|Intron_2|c.372-14T>C|None|1313),(Intron|ENSG00000139618|ENST00000680887|+|Intron_16|c.7807-14T>C|None|10254),(Intron|ENSG00000139618|ENST00000544455|+|Intron_16|c.7807-14T>C|None|10254),(Intron|ENSG0000…
rs4987047	13	32379392	A	251	T	226	477	5263.54	PASS	0.4738	0.4294	0.5186	I433F	BRCA2	Promoter	0	1	66	21	0.25	0.475495	0	ANNOT=(Promoter|ENSG00000139618|ENST00000666593|+|Promoter||None|174),(Missense|ENSG00000139618|ENST00000700202|+|Exon_8|c.1297A>T|I433F|1296),(Non-coding RNA|ENSG00000139618|ENST00000700203|+|Exon_2||None|2532),(Promoter|ENSG00000139618|ENST00000470094|+|Promoter||None|557),(3-prime UTR|ENSG00000139618|ENST00000528762|+|Exon_4|c.3988A>T|None|192),(3-prime UTR|ENSG00000139618|ENST00000614259|+|Ex…
rs1801426	13	32398747	A	152	G	108	260	2576.32	PASS	0.4154	0.3571	0.4761	I884V	BRCA2	Promoter	0	1	66	21	0.25	0.475495	0	ANNOT=(Promoter|ENSG00000139618|ENST00000533776|+|Promoter||None|523),(Missense|ENSG00000139618|ENST00000700202|+|Exon_13|c.2650A>G|I884V|2649),(Non-coding RNA|ENSG00000139618|ENST00000700203|+|Exon_7||None|2532),(3-prime UTR|ENSG00000139618|ENST00000614259|+|Exon_26|c.36091A>G|None|7947),(Missense|ENSG00000139618|ENST00000680887|+|Exon_27|c.10234A>G|I3412V|10233),(Missense|ENSG00000139618|ENST00…
rs3092867	13	48360153	T	268	C	237	505	5594.34	PASS	0.4693	0.4262	0.5129	NA	RB1	Non-coding RNA	0	1	66	21	0.25	0.475495	0	ANNOT=(Non-coding RNA|ENSG00000139687|ENST00000525036|+|Exon_7||None|1490),(Intron|ENSG00000139687|ENST00000467505|+|Intron_2|c.115T>C|None|159),(Intron|ENSG00000139687|ENST00000267163|+|Intron_7|c.718+26T>C|None|2784),(Intron|ENSG00000139687|ENST00000650461|+|Intron_7|c.718+26T>C|None|2769);DPB=505;EPPR=6.93191;FREQ=1000Genomes:0.9996,0.0003994|ALSPAC:1,0|Estonian:0.998,0.002009|ExAC:0.9989,0.00…
rs185587	13	48373333	G	143	T	68	211	1213.11	PASS	0.3223	0.2629	0.388	NA	RB1	Intron	0	1	66	21	0.25	0.475495	0	ANNOT=(Intron|ENSG00000139687|ENST00000267163|+|Intron_11|c.1129-72G>T|None|2784),(Intron|ENSG00000139687|ENST00000650461|+|Intron_11|c.1129-72G>T|None|2769);DPB=206;EPPR=4.8477;FREQ=1000Genomes:0.08227,0.003395,0.9143|Estonian:0.002508,.,0.9975|GnomAD:0.05946,0.006049,0.9345|TOPMED:0.06917,.,0.9308;GENEINFO=RB1:5925|LOC112268118:112268118;GTI=0;MQMR=60;NS=1;NUMALT=1;ODDS=245.991;PAIREDR=0.944056…
rs4151539	13	48381322	C	161	G	88	249	2868.85	PASS	0.3534	0.2967	0.4146	P25A	RB1	Missense	0	1	66	21	0.25	0.475495	0	ANNOT=(Missense|ENSG00000139687|ENST00000643064|+|Exon_1|c.73C>G|P25A|72),(Missense|ENSG00000139687|ENST00000267163|+|Exon_17|c.1574C>G|A525G|1573),(Missense|ENSG00000139687|ENST00000650461|+|Exon_17|c.1574C>G|A525G|1573);CLNACC=.,RCV000492469.2,RCV000121918.1|RCV000203079.5|RCV000492428.1;CLNDISDB=.,MedGen:C0027672,MedGen:CN169374|GeneReviews:NBK1452/Genetic_Testing_Registry_(GTR):GTR000324949/G…
rs143685082	13	48452989	A	130	G	211	341	4928.33	PASS	0.6188	0.5662	0.6687	NA	RB1	Intron	0	1	66	21	0.25	0.475495	0	ANNOT=(Intron|ENSG00000139687|ENST00000480491|+|Intron_1||None|617),(Intron|ENSG00000139687|ENST00000643064|+|Intron_1|c.194+71546A>G|None|329),(Intron|ENSG00000139687|ENST00000267163|+|Intron_17|c.1697-4A>G|None|2784),(Intron|ENSG00000139687|ENST00000650461|+|Intron_17|c.1697-4A>G|None|2769);CLNACC=.,RCV000342053.1;CLNDISDB=.,GeneReviews:NBK1452/Genetic_Testing_Registry_(GTR):GTR000324949/Geneti…
rs376192929	13	48480106	T	284	C	244	528	5522.04	PASS	0.4621	0.42	0.5048	NA	RB1	Non-coding RNA	0	1	66	21	0.25	0.475495	0	ANNOT=(Non-coding RNA|ENSG00000139687|ENST00000484879|+|Exon_3||None|1097),(Non-coding RNA|ENSG00000139687|ENST00000531171|+|Exon_4||None|658),(Intron|ENSG00000139687|ENST00000643064|+|Intron_1|c.194+98663T>C|None|329),(3-prime UTR|ENSG00000139687|ENST00000267163|+|Exon_27|c.38T>C|None|2784),(3-prime UTR|ENSG00000139687|ENST00000650461|+|Exon_27|c.72T>C|None|2769);DPB=529;EPPR=3.0103;FREQ=ExAC:0.…
rs3212114	14	103699259	C	519	T	552	1071	13351	PASS	0.5154	0.4855	0.5452	NA	KLC1	Intron	7	0	59	22	0.185104	0.475495	Inf	ANNOT=(Intron|ENSG00000126214|ENST00000557686|+|Intron_2|c.5644C>T|None|130),(Intron|ENSG00000126215|ENST00000554811|-|Intron_3||None|3668),(Intron|ENSG00000126215|ENST00000554774|-|Intron_2||None|510),(Intron|ENSG00000126215|ENST00000554974|-|Intron_2|c.161-80G>A|None|423),(Promoter|ENSG00000126215|ENST00000555451|-|Promoter||None|409),(Promoter|ENSG00000126215|ENST00000555832|-|Promoter||None|6…
rs150986165	14	103699310	C	444	T	400	844	9475.33	PASS	0.4739	0.4404	0.5077	NA	KLC1	Intron	0	1	66	21	0.25	0.475495	0	ANNOT=(Intron|ENSG00000126214|ENST00000557686|+|Intron_2|c.5695C>T|None|130),(Intron|ENSG00000126215|ENST00000554811|-|Intron_3||None|3668),(Intron|ENSG00000126215|ENST00000554774|-|Intron_2||None|510),(Intron|ENSG00000126215|ENST00000554974|-|Intron_2|c.159+54G>A|None|423),(Promoter|ENSG00000126215|ENST00000555451|-|Promoter||None|409),(Promoter|ENSG00000126215|ENST00000555832|-|Promoter||None|6…
rs861539	14	103699416	G	420	A	397	817	41701.9	PASS	0.4859	0.4518	0.5202	T36M	KLC1	Intron	0	1	66	21	0.25	0.475495	0	ANNOT=(Intron|ENSG00000126214|ENST00000557686|+|Intron_2|c.5801G>A|None|130),(Non-coding RNA|ENSG00000126215|ENST00000554811|-|Exon_3||None|3668),(Non-coding RNA|ENSG00000126215|ENST00000554774|-|Exon_2||None|510),(Missense|ENSG00000126215|ENST00000554974|-|Exon_2|c.107C>T|T36M|106),(Promoter|ENSG00000126215|ENST00000555451|-|Promoter||None|409),(Promoter|ENSG00000126215|ENST00000555832|-|Promote…
rs1799796	14	103699590	T	332	C	358	690	37084.6	PASS	0.5188	0.4816	0.5559	NA	KLC1	Intron	0	1	66	21	0.25	0.475495	0	ANNOT=(Intron|ENSG00000126214|ENST00000557686|+|Intron_2|c.5975T>C|None|130),(Intron|ENSG00000126215|ENST00000554811|-|Intron_2||None|3668),(Intron|ENSG00000126215|ENST00000554774|-|Intron_1||None|510),(Intron|ENSG00000126215|ENST00000554974|-|Intron_1|c.-68A>G|None|423),(Promoter|ENSG00000126215|ENST00000555451|-|Promoter||None|409),(Promoter|ENSG00000126215|ENST00000555832|-|Promoter||None|632)…
rs568623694	14	103703098	C	86	T	129	215	2983.75	PASS	0.6	0.5333	0.6632	NA	KLC1	Intron	0	1	66	21	0.25	0.475495	0	ANNOT=(Intron|ENSG00000126215|ENST00000554811|-|Intron_2||None|3668),(Intron|ENSG00000126215|ENST00000554774|-|Intron_1||None|510),(Intron|ENSG00000126215|ENST00000554974|-|Intron_1|c.-3576G>A|None|423),(Intron|ENSG00000126215|ENST00000555451|-|Intron_1||None|409),(Intron|ENSG00000126215|ENST00000555832|-|Intron_1||None|632),(Intron|ENSG00000126215|ENST00000554913|-|Intron_7|c.561+75G>A|None|1038…
rs940858162	14	103707182	G	661	A	581	1242	13520.9	PASS	0.4678	0.4402	0.4956	P76L	KLC1	Missense	0	1	66	21	0.25	0.475495	0	ANNOT=(Missense|ENSG00000126215|ENST00000555964|-|Exon_5|c.227C>T|P76L|226),(Non-coding RNA|ENSG00000126215|ENST00000554811|-|Exon_1||None|3668),(Non-coding RNA|ENSG00000126215|ENST00000553807|-|Exon_2||None|568),(Missense|ENSG00000126215|ENST00000553361|-|Exon_5|c.227C>T|P76L|226),(Missense|ENSG00000126215|ENST00000556980|-|Exon_6|c.227C>T|P76L|226),(Missense|ENSG00000126215|ENST00000557439|-|Ex…
rs3212056	14	103707287	T	180	C	485	665	10999.9	PASS	0.7293	0.6943	0.7617	NA	KLC1	Intron	8	0	58	22	0.192796	0.475495	Inf	ANNOT=(Intron|ENSG00000126215|ENST00000555964|-|Intron_4|c.195-72A>G|None|306),(Non-coding RNA|ENSG00000126215|ENST00000554811|-|Exon_1||None|3668),(Intron|ENSG00000126215|ENST00000553807|-|Intron_1||None|568),(Intron|ENSG00000126215|ENST00000553361|-|Intron_4|c.195-72A>G|None|450),(Intron|ENSG00000126215|ENST00000556980|-|Intron_5|c.195-72A>G|None|338),(Intron|ENSG00000126215|ENST00000557439|-|I…
rs17846832	14	104772299	G	197	C,T	178	375	12816.1	PASS	0.4747	0.4246	0.5252	NA	AKT1	Intron	0	1	66	21	0.25	0.475495	0	ANNOT=(Intron|ENSG00000142208|ENST00000684058|-|Intron_5||None|1945),(Intron|ENSG00000142208|ENST00000683722|-|Intron_12|c.1260+66C>G|None|1440),(Intron|ENSG00000142208|ENST00000544168|-|Intron_10||None|1564),(Promoter|ENSG00000142208|ENST00000556836|-|Promoter||None|592),(Non-coding RNA|ENSG00000142208|ENST00000682269|-|Exon_13||None|2587),(Intron|ENSG00000142208|ENST00000554848|-|Intron_12|c.12…
rs3730361	14	104773879	G	282	A	299	581	6747.2	PASS	0.5146	0.474	0.555	NA	AKT1	Intron	0	1	66	21	0.25	0.475495	0	ANNOT=(Intron|ENSG00000142208|ENST00000684058|-|Intron_1||None|1945),(Intron|ENSG00000142208|ENST00000683722|-|Intron_8|c.702+33C>T|None|1440),(Intron|ENSG00000142208|ENST00000544168|-|Intron_6||None|1564),(Promoter|ENSG00000142208|ENST00000556836|-|Promoter||None|592),(Intron|ENSG00000142208|ENST00000682269|-|Intron_9||None|2587),(Intron|ENSG00000142208|ENST00000554848|-|Intron_8|c.702+33C>T|Non…
rs2230506	14	104774967	G	722	A	433	1155	14684.5	PASS	0.3749	0.3474	0.4032	NA	AKT1	Promoter	0	1	66	21	0.25	0.475495	0	ANNOT=(Promoter|ENSG00000142208|ENST00000684058|-|Promoter||None|1945),(Synonymous|ENSG00000142208|ENST00000683722|-|Exon_7|c.604C>T|None|603),(Non-coding RNA|ENSG00000142208|ENST00000544168|-|Exon_5||None|1564),(Non-coding RNA|ENSG00000142208|ENST00000556836|-|Exon_2||None|592),(Non-coding RNA|ENSG00000142208|ENST00000682269|-|Exon_8||None|2587),(Synonymous|ENSG00000142208|ENST00000554848|-|Exon…
rs34670300	14	104775085	G	298	A	610	908	14321.7	PASS	0.6718	0.6406	0.7016	NA	AKT1	Promoter	0	1	66	21	0.25	0.475495	0	ANNOT=(Promoter|ENSG00000142208|ENST00000684058|-|Promoter||None|1945),(Synonymous|ENSG00000142208|ENST00000683722|-|Exon_6|c.558C>T|None|557),(Non-coding RNA|ENSG00000142208|ENST00000544168|-|Exon_4||None|1564),(Non-coding RNA|ENSG00000142208|ENST00000556836|-|Exon_1||None|592),(Non-coding RNA|ENSG00000142208|ENST00000682269|-|Exon_7||None|2587),(Synonymous|ENSG00000142208|ENST00000554848|-|Exon…
rs184103453	14	104775903	G	110	A	117	227	2498.6	PASS	0.5154	0.4507	0.5796	NA	AKT1	Promoter	40	17	26	5	0.201514	0.475495	0.456342	ANNOT=(Promoter|ENSG00000142208|ENST00000684058|-|Promoter||None|1945),(Intron|ENSG00000142208|ENST00000555380|-|Intron_3||None|534),(Intron|ENSG00000142208|ENST00000683722|-|Intron_4|c.289-104C>T|None|1440),(Intron|ENSG00000142208|ENST00000544168|-|Intron_2||None|1564),(Promoter|ENSG00000142208|ENST00000556836|-|Promoter||None|592),(Intron|ENSG00000142208|ENST00000682269|-|Intron_5||None|2587),(…
rs3730368	14	104780292	G	107	A	140	247	3105.41	PASS	0.5668	0.5044	0.6271	NA	AKT1	Intron	0	1	66	21	0.25	0.475495	0	ANNOT=(Intron|ENSG00000142208|ENST00000555380|-|Intron_1||None|534),(Intron|ENSG00000142208|ENST00000683722|-|Intron_2|c.48-76C>T|None|1440),(Promoter|ENSG00000142208|ENST00000544168|-|Promoter||None|1564),(Promoter|ENSG00000142208|ENST00000556836|-|Promoter||None|592),(Intron|ENSG00000142208|ENST00000682269|-|Intron_3||None|2587),(Intron|ENSG00000142208|ENST00000554848|-|Intron_2|c.48-76C>T|None…
rs150277709	14	37591452	C	407	T	335	742	7653.08	PASS	0.4515	0.416	0.4874	NA	FOXA1	Synonymous	0	1	66	21	0.25	0.475495	0	ANNOT=(Synonymous|ENSG00000129514|ENST00000250448|-|Exon_2|c.1332G>A|None|1331),(Promoter|ENSG00000139865|ENST00000553443|+|Promoter||None|5658),(Promoter|ENSG00000129514|ENST00000557418|-|Promoter||None|392),(Promoter|ENSG00000129514|ENST00000553751|-|Promoter||None|108),(Promoter|ENSG00000129514|ENST00000554607|-|Promoter||None|789),(Promoter|ENSG00000289903|ENST00000701518|-|Promoter||None|868…
rs112819884	14	37592342	G	399	C	368	767	9103	PASS	0.4798	0.4446	0.5152	L148V	FOXA1	Missense	0	1	66	21	0.25	0.475495	0	ANNOT=(Missense|ENSG00000129514|ENST00000250448|-|Exon_2|c.442C>G|L148V|441),(Promoter|ENSG00000139865|ENST00000553443|+|Promoter||None|5658),(Promoter|ENSG00000129514|ENST00000557418|-|Promoter||None|392),(Promoter|ENSG00000129514|ENST00000553751|-|Promoter||None|108),(Promoter|ENSG00000129514|ENST00000554607|-|Promoter||None|789),(Promoter|ENSG00000289903|ENST00000701518|-|Promoter||None|868),(…
rs762083	14	37594804	G	92	C	116	208	5932.81	PASS	0.5577	0.4898	0.6235	NA	FOXA1	Intron	30	14	36	8	0.217919	0.475495	0.480237	ANNOT=(Intron|ENSG00000129514|ENST00000250448|-|Intron_1|c.72+97C>G|None|1416),(Promoter|ENSG00000139865|ENST00000553443|+|Promoter||None|5658),(Promoter|ENSG00000129514|ENST00000557418|-|Promoter||None|392),(Intron|ENSG00000129514|ENST00000553751|-|Intron_1|c.72+97C>G|None|108),(Intron|ENSG00000129514|ENST00000554607|-|Intron_1||None|789),(Promoter|ENSG00000129514|ENST00000545425|-|Promoter||Non…
rs113379416	14	55229576	G	112	A	111	223	2967.84	PASS	0.4978	0.4327	0.5629	NA	UBE2L1	Non-coding RNA	0	1	66	21	0.25	0.475495	0	ANNOT=(Non-coding RNA|ENSG00000279392|ENST00000623123|+|Exon_1||None|465);DPB=240;EPPR=3.0103;FREQ=1000Genomes:0.9539,0.04613,.|ALSPAC:0.9235,0.07654,.|Estonian:0.9214,0.07857,.|GnomAD:0.9441,0.05591,3.232e-05|TOPMED:0.947,0.05301,2.389e-05|TWINSUK:0.9172,0.08279,.;GTI=0;MQMR=45.4821;NS=1;NUMALT=1;ODDS=562.693;PAIREDR=0.901786;PQR=0;PRO=0;QR=3748;RO=112;RPPR=3.08785;RS=113379416;SRF=51;SRP=4.9491…
rs200132663	15	20283639	A	200	G	62	262	769.035	PASS	0.2366	0.1892	0.2917	NA	CHEK2P2	Non-coding RNA	0	1	66	21	0.25	0.475495	0	ANNOT=(Non-coding RNA|ENSG00000290857|ENST00000566448|+|Exon_1||None|670),(Non-coding RNA|ENSG00000259156|ENST00000554701|+|Exon_1||None|672),(Non-coding RNA|ENSG00000290857|ENST00000555186|+|Exon_2||None|864);DPB=262;EPPR=7.35324;FREQ=1000Genomes:0.9994,0.000599|GnomAD:0.9977,0.002338;GTI=0;MQMR=48.185;NS=1;NUMALT=1;ODDS=177.077;PAIREDR=0.99;PQR=0;PRO=0;PSEUDOGENEINFO=CHEK2P2:646096;QR=6744;RO=2…
rs4105745	15	20284057	A	59	G	74	133	7374.75	PASS	0.5564	0.4716	0.6381	NA	CHEK2P2	Intron	0	1	66	21	0.25	0.475495	0	ANNOT=(Intron|ENSG00000290857|ENST00000566448|+|Intron_1||None|670),(Intron|ENSG00000259156|ENST00000554701|+|Intron_1||None|672),(Intron|ENSG00000290857|ENST00000555186|+|Intron_2||None|864);DPB=257;EPPR=19.2411;FREQ=GnomAD:0.5593,0.4407;GTI=0;MQMR=46.7966;NS=1;NUMALT=1;ODDS=130.164;PAIREDR=1;PQR=0;PRO=0;PSEUDOGENEINFO=CHEK2P2:646096;QR=2006;RO=59;RPPR=122.589;RS=4105745;SRF=41;SRP=22.4799;SRR=1…
rs9989327	15	20284161	A	876	G	237	1113	4140.48	PASS	0.2129	0.1899	0.238	NA	CHEK2P2	Non-coding RNA	0	1	66	21	0.25	0.475495	0	ANNOT=(Non-coding RNA|ENSG00000290857|ENST00000566448|+|Exon_2||None|670),(Non-coding RNA|ENSG00000259156|ENST00000554701|+|Exon_2||None|672),(Non-coding RNA|ENSG00000290857|ENST00000555186|+|Exon_3||None|864);DPB=1067;EPPR=55.8495;FREQ=1000Genomes:0.9822,0.01777|GnomAD:0.9964,0.003628;GTI=0;MQMR=49.1473;NS=1;NUMALT=1;ODDS=318.047;PAIREDR=0.979452;PQR=0;PRO=0;PSEUDOGENEINFO=CHEK2P2:646096;QR=2957…
rs2167680	15	20285358	T	1924	C	270	2194	11146.9	PASS	0.1231	0.11	0.1375	NA	CHEK2P2	Intron	0	1	66	21	0.25	0.475495	0	ANNOT=(Intron|ENSG00000290857|ENST00000566448|+|Intron_3||None|670),(Intron|ENSG00000259156|ENST00000554701|+|Intron_3||None|672),(Intron|ENSG00000290857|ENST00000555186|+|Intron_4||None|864);DPB=2337;EPPR=99.2413;FREQ=GnomAD:0.926,0.074;GTI=0;MQMR=50.1689;NS=1;NUMALT=1;ODDS=686.87;PAIREDR=0.983368;PQR=0;PRO=0;PSEUDOGENEINFO=CHEK2P2:646096;QR=64938;RO=1924;RPPR=45.4872;RS=2167680;SRF=963;SRP=3.01…
rs2954587	15	20290155	G	388	A	203	591	13332	PASS	0.3435	0.3063	0.3827	NA	CHEK2P2	Non-coding RNA	0	1	66	21	0.25	0.475495	0	ANNOT=(Non-coding RNA|ENSG00000290857|ENST00000566448|+|Exon_4||None|670),(Non-coding RNA|ENSG00000259156|ENST00000554701|+|Exon_4||None|672),(Non-coding RNA|ENSG00000290857|ENST00000555186|+|Exon_5||None|864);DPB=592;EPPR=4.10723;FREQ=GnomAD:0.66,0.34;GTI=0;MQMR=47.4124;NS=1;NUMALT=1;ODDS=787.265;PAIREDR=0.943299;PQR=0;PRO=0;PSEUDOGENEINFO=CHEK2P2:646096;QR=13070;RO=388;RPPR=6.79359;RS=2954587;S…
rs200546388	15	20290156	A	330	G	145	475	2594.33	PASS	0.3053	0.2655	0.3481	NA	CHEK2P2	Non-coding RNA	0	1	66	21	0.25	0.475495	0	ANNOT=(Non-coding RNA|ENSG00000290857|ENST00000566448|+|Exon_4||None|670),(Non-coding RNA|ENSG00000259156|ENST00000554701|+|Exon_4||None|672),(Non-coding RNA|ENSG00000290857|ENST00000555186|+|Exon_5||None|864);DPB=475;EPPR=3.95785;FREQ=GnomAD:0.9936,.,0.006395;GTI=0;MQMR=48.5939;NS=1;NUMALT=1;ODDS=597.366;PAIREDR=0.972727;PQR=0;PRO=0;PSEUDOGENEINFO=CHEK2P2:646096;QR=10992;RO=330;RPPR=6.19513;RS=2…
rs4038637	15	20290200	G	407	A	155	562	9433.79	PASS	0.2758	0.2405	0.3142	NA	CHEK2P2	Intron	0	1	66	21	0.25	0.475495	0	ANNOT=(Intron|ENSG00000290857|ENST00000566448|+|Intron_4||None|670),(Intron|ENSG00000259156|ENST00000554701|+|Intron_4||None|672),(Intron|ENSG00000290857|ENST00000555186|+|Intron_5||None|864);DPB=819;EPPR=10.3143;FREQ=GnomAD:0.8456,0.1544,4.207e-05;GTI=0;MQMR=47.4275;NS=1;NUMALT=1;ODDS=2167.79;PAIREDR=0.960688;PQR=0;PRO=0;PSEUDOGENEINFO=CHEK2P2:646096;QR=13644;RO=407;RPPR=15.8204;RS=4038637;SRF=1…
rs867182765	15	20291331	C	951	T	189	1140	531.755	PASS	0.1658	0.1453	0.1885	NA	CHEK2P2	Intron	16	2	50	20	0.220455	0.475495	3.16547	ANNOT=(Intron|ENSG00000290857|ENST00000566448|+|Intron_4||None|670),(Intron|ENSG00000259156|ENST00000554701|+|Intron_5||None|672),(Intron|ENSG00000290857|ENST00000555186|+|Intron_5||None|864);DPB=1141;EPPR=23.6176;FREQ=GnomAD:0.9992,0.00081;GTI=0;MQMR=45.3291;NS=1;NUMALT=1;ODDS=122.441;PAIREDR=0.947424;PQR=0;PRO=0;PSEUDOGENEINFO=CHEK2P2:646096;QR=31850;RO=951;RPPR=1318.41;RS=867182765;SRF=615;SRP…
rs1455934649	15	20291512	G	537	T	97	634	34.2456	PASS	0.153	0.1271	0.1831	NA	CHEK2P2	Non-coding RNA	0	1	66	21	0.25	0.475495	0	ANNOT=(Non-coding RNA|ENSG00000290857|ENST00000566448|+|Exon_5||None|670),(Non-coding RNA|ENSG00000259156|ENST00000554701|+|Exon_6||None|672),(Non-coding RNA|ENSG00000290857|ENST00000555186|+|Exon_6||None|864);DPB=634;EPPR=5.14942;FREQ=GnomAD:0.9986,0.001365;GTI=0;MQMR=45.2998;NS=1;NUMALT=1;ODDS=7.88497;PAIREDR=0.921788;PQR=0;PRO=0;PSEUDOGENEINFO=CHEK2P2:646096;QR=18082;RO=537;RPPR=627.557;RS=145…
rs140524566	15	40701120	T	180	C	219	399	5353.99	PASS	0.5489	0.4998	0.597	NA	RAD51	Synonymous	0	1	66	21	0.25	0.475495	0	ANNOT=(Synonymous|ENSG00000051180|ENST00000532743|+|Exon_3|c.144T>C|None|143),(Promoter|ENSG00000051180|ENST00000533741|+|Promoter||None|194),(Synonymous|ENSG00000051180|ENST00000531277|+|Exon_2|c.144T>C|None|143),(Synonymous|ENSG00000051180|ENST00000382643|+|Exon_3|c.144T>C|None|143),(Synonymous|ENSG00000051180|ENST00000525066|+|Exon_3|c.144T>C|None|143),(Synonymous|ENSG00000051180|ENST000005267…
rs141503266	15	90749522	G	250	C	193	443	4383.4	PASS	0.4357	0.3902	0.4822	R85T	BLM	Missense	0	1	66	21	0.25	0.475495	0	ANNOT=(Missense|ENSG00000197299|ENST00000648453|+|Exon_3|c.254G>C|R85T|253),(Non-coding RNA|ENSG00000197299|ENST00000559282|+|Exon_2||None|866),(Promoter|ENSG00000197299|ENST00000558599|+|Promoter||None|577),(Missense|ENSG00000197299|ENST00000559724|+|Exon_3|c.254G>C|R85T|253),(Missense|ENSG00000197299|ENST00000680772|+|Exon_3|c.254G>C|R85T|253),(Missense|ENSG00000197299|ENST00000560509|+|Exon_3|…
rs12720097	15	90763011	G	121	A	93	214	2099.52	PASS	0.4346	0.3699	0.5016	R643H	BLM	Non-coding RNA	0	1	66	21	0.25	0.475495	0	ANNOT=(Non-coding RNA|ENSG00000197299|ENST00000560136|+|Exon_2||None|2023),(Missense|ENSG00000197299|ENST00000648453|+|Exon_8|c.1928G>A|R643H|1927),(Non-coding RNA|ENSG00000197299|ENST00000559426|+|Exon_2||None|533),(3-prime UTR|ENSG00000197299|ENST00000559724|+|Exon_8|c.2879G>A|None|1239),(Missense|ENSG00000197299|ENST00000680772|+|Exon_8|c.1928G>A|R643H|1927),(Missense|ENSG00000197299|ENST00000…
rs756815062	15	90769547	A	391	G	339	730	7972.2	PASS	0.4644	0.4285	0.5007	K839R	BLM	Non-coding RNA	8	0	58	22	0.192796	0.475495	Inf	ANNOT=(Non-coding RNA|ENSG00000197299|ENST00000560136|+|Exon_5||None|2023),(Missense|ENSG00000197299|ENST00000648453|+|Exon_12|c.2516A>G|K839R|2515),(3-prime UTR|ENSG00000197299|ENST00000559724|+|Exon_12|c.9415A>G|None|1239),(Missense|ENSG00000197299|ENST00000680772|+|Exon_12|c.2516A>G|K839R|2515),(Missense|ENSG00000197299|ENST00000560509|+|Exon_12|c.2516A>G|K839R|2515),(Missense|ENSG00000197299|…
rs2229035	15	90794275	C	121	A	132	253	3182.44	PASS	0.5217	0.4603	0.5825	A1043D	BLM	Non-coding RNA	21	3	45	19	0.165239	0.475495	2.92393	ANNOT=(Non-coding RNA|ENSG00000197299|ENST00000560136|+|Exon_9||None|2023),(Non-coding RNA|ENSG00000197299|ENST00000558825|+|Exon_1||None|1683),(Non-coding RNA|ENSG00000197299|ENST00000560559|+|Exon_2||None|2967),(Missense|ENSG00000197299|ENST00000648453|+|Exon_16|c.3128C>A|A1043D|3127),(3-prime UTR|ENSG00000197299|ENST00000559724|+|Exon_16|c.34143C>A|None|1239),(Missense|ENSG00000197299|ENST0000…
rs45516100	16	23607914	A	213	C	201	414	5608.02	PASS	0.4855	0.4377	0.5336	NA	PALB2	Synonymous	18	2	48	20	0.13918	0.475495	3.70464	ANNOT=(Synonymous|ENSG00000083093|ENST00000697383|-|Exon_8|c.834T>G|None|833),(Synonymous|ENSG00000083093|ENST00000568219|-|Exon_12|c.2415T>G|None|2414),(Non-coding RNA|ENSG00000083093|ENST00000697378|-|Exon_12||None|4340),(Non-coding RNA|ENSG00000083093|ENST00000697381|-|Exon_9||None|2508),(3-prime UTR|ENSG00000083093|ENST00000697382|-|Exon_12|c.80T>G|None|2247),(Non-coding RNA|ENSG00000083093|E…
rs249935	16	23613903	T	142	C	117	259	3172.57	PASS	0.4517	0.3923	0.5126	NA	PALB2	Intron	26	5	40	17	0.201514	0.475495	2.19134	ANNOT=(Intron|ENSG00000083093|ENST00000697383|-|Intron_7|c.735+101A>G|None|1092),(Intron|ENSG00000083093|ENST00000568219|-|Intron_11|c.2316+101A>G|None|2673),(Intron|ENSG00000083093|ENST00000697378|-|Intron_11||None|4340),(Intron|ENSG00000083093|ENST00000697381|-|Intron_8||None|2508),(Intron|ENSG00000083093|ENST00000697382|-|Intron_11|c.2230-5891A>G|None|2247),(Intron|ENSG00000083093|ENST00000697…
rs141593714	16	23629545	G	118	A	113	231	2297.3	PASS	0.4892	0.4254	0.5533	NA	PALB2	Intron	0	1	66	21	0.25	0.475495	0	ANNOT=(Intron|ENSG00000083093|ENST00000697383|-|Intron_1|c.50-270C>T|None|1092),(Intron|ENSG00000083093|ENST00000697384|-|Intron_5||None|2864),(Intron|ENSG00000083093|ENST00000565038|-|Intron_1|c.88-270C>T|None|88),(Intron|ENSG00000083093|ENST00000568219|-|Intron_5|c.1629+95C>T|None|2673),(Intron|ENSG00000083093|ENST00000697378|-|Intron_5||None|4340),(Intron|ENSG00000083093|ENST00000697381|-|Intr…
rs763937788	16	23630126	A	428	C	330	758	7580.89	PASS	0.4354	0.4005	0.4709	I381M	PALB2	Intron	0	1	66	21	0.25	0.475495	0	ANNOT=(Intron|ENSG00000083093|ENST00000697383|-|Intron_1|c.50-851T>G|None|1092),(Non-coding RNA|ENSG00000083093|ENST00000697384|-|Exon_5||None|2864),(Intron|ENSG00000083093|ENST00000565038|-|Intron_1|c.88-851T>G|None|88),(Missense|ENSG00000083093|ENST00000568219|-|Exon_5|c.1143T>G|I381M|1142),(Non-coding RNA|ENSG00000083093|ENST00000697378|-|Exon_5||None|4340),(Non-coding RNA|ENSG00000083093|ENST…
rs8053188	16	23641204	C	103	T	109	212	3218.62	PASS	0.5142	0.4472	0.5806	NA	PALB2	5-prime UTR	0	1	66	21	0.25	0.475495	0	ANNOT=(5-prime UTR|ENSG00000083093|ENST00000697383|-|Exon_1|c.-47G>A|None|1092),(Promoter|ENSG00000166847|ENST00000566053|+|Promoter||None|159),(Promoter|ENSG00000166847|ENST00000568272|+|Promoter||None|252),(Promoter|ENSG00000166847|ENST00000566298|+|Promoter||None|298),(Promoter|ENSG00000166847|ENST00000563188|+|Promoter||None|225),(Promoter|ENSG00000166847|ENST00000568589|+|Promoter||None|465)…
rs28407409	16	32357048	C	461	T	246	707	4738.44	PASS	0.3479	0.3137	0.3838	NA	CHEK2P7	Non-coding RNA	0	1	66	21	0.25	0.475495	0	ANNOT=(Non-coding RNA|ENSG00000260516|ENST00000562853|-|Exon_3||None|242);DPB=709;EPPR=22.9115;FREQ=1000Genomes:0.9848,0.01518|GnomAD:0.9872,0.01279;GTI=0;MQMR=46.9197;NS=1;NUMALT=1;ODDS=1091.07;PAIREDR=0.980477;PQR=0;PRO=0;QR=15516;RO=461;RPPR=241.472;RS=28407409;SRF=195;SRP=26.7552;SRR=266;SSR=0;VC=SNV;ccds_id=---;dbSNPBuildID=125;gene_biotype=unprocessed_pseudogene;gene_id=ENSG00000260516;gene…
rs879221947	16	33562981	T	213	A	55	268	2007.8	PASS	0.2052	0.1612	0.2576	NA	CHEK2P6	Non-coding RNA	0	1	66	21	0.25	0.475495	0	ANNOT=(Non-coding RNA|ENSG00000290420|ENST00000568520|-|Exon_2||None|554);DPB=268;EPPR=4.73321;FREQ=GnomAD:0.988,0.01196;GENEINFO=LOC101929031:101929031;GTI=0;MQMR=44.8545;NS=1;NUMALT=1;ODDS=56.3981;PAIREDR=0.948357;PQR=0;PRO=0;QR=7004;RO=213;RPPR=235.46;RS=879221947;SRF=132;SRP=29.5267;SRR=81;SSR=0;VC=SNV;ccds_id=---;dbSNPBuildID=147;gene_biotype=lncRNA;gene_id=ENSG00000290420;gene_name=---;gene…
rs80015540	16	33563106	G	328	C	228	556	12254.2	PASS	0.4101	0.3699	0.4514	NA	CHEK2P6	Non-coding RNA	0	1	66	21	0.25	0.475495	0	ANNOT=(Non-coding RNA|ENSG00000261405|ENST00000567422|-|Exon_5||None|509),(Non-coding RNA|ENSG00000290420|ENST00000568520|-|Exon_2||None|554);DPB=556;EPPR=26.8435;FREQ=1000Genomes:0.9994,0.000599,.|GnomAD:0.7203,0.0008259,0.2789;GENEINFO=LOC101929031:101929031;GTI=0;MQMR=45.0884;NS=1;NUMALT=1;ODDS=1049.66;PAIREDR=0.966463;PQR=0;PRO=0;QR=11052;RO=328;RPPR=252.174;RS=80015540;SRF=147;SRP=10.6634;SR…
rs201219174	16	33563184	G	137	A	105	242	1497.13	PASS	0.4339	0.373	0.4969	NA	CHEK2P6	Intron	1	2	65	20	0.152967	0.475495	0.158044	ANNOT=(Intron|ENSG00000261405|ENST00000567422|-|Intron_4||None|509),(Intron|ENSG00000290420|ENST00000568520|-|Intron_1||None|554);DPB=244;EPPR=227.464;FREQ=GnomAD:0.8914,0.1086;GENEINFO=LOC101929031:101929031;GTI=0;MQMR=42.0584;NS=1;NUMALT=1;ODDS=344.726;PAIREDR=0.948905;PQR=0;PRO=0;QR=4620;RO=137;RPPR=300.502;RS=201219174;SRF=9;SRP=227.464;SRR=128;SSR=0;VC=SNV;ccds_id=---;dbSNPBuildID=137;gene_b…
rs12162064	16	33564461	C	214	T	57	271	52.6242	PASS	0.2103	0.166	0.2627	NA	CHEK2P6	Intron	0	1	66	21	0.25	0.475495	0	ANNOT=(Intron|ENSG00000261405|ENST00000567422|-|Intron_3||None|509),(Promoter|ENSG00000290420|ENST00000568520|-|Promoter||None|554);DPB=271;EPPR=49.9303;GENEINFO=LOC101929031:101929031;GTI=0;MQMR=41.0935;NS=1;NUMALT=1;ODDS=12.1172;PAIREDR=0.971963;PQR=0;PRO=0;QR=7154;RO=214;RPPR=296.261;RS=12162064;SRF=61;SRP=88.8951;SRR=153;SSR=0;VC=SNV;ccds_id=---;dbSNPBuildID=120;gene_biotype=lncRNA;gene_id=EN…
rs11643832	16	33569017	T	240	G	85	325	4992.78	PASS	0.2615	0.2167	0.3119	NA	CHEK2P6	Intron	0	1	66	21	0.25	0.475495	0	ANNOT=(Intron|ENSG00000261405|ENST00000567422|-|Intron_3||None|509),(Promoter|ENSG00000290420|ENST00000568520|-|Promoter||None|554);DPB=325;EPPR=22.1554;FREQ=GnomAD:0.6271,0.3729;GENEINFO=LOC101929031:101929031;GTI=0;MQMR=57.1292;NS=1;NUMALT=1;ODDS=267.137;PAIREDR=0.970833;PQR=0;PRO=0;QR=7994;RO=240;RPPR=329.636;RS=11643832;SRF=158;SRP=55.2704;SRR=82;SSR=0;VC=SNV;ccds_id=---;dbSNPBuildID=120;gene…
rs549791958	16	33569134	G	435	T	153	588	2330.68	PASS	0.2602	0.2264	0.2971	NA	CHEK2P6	Non-coding RNA	51	20	15	2	0.219481	0.475495	0.343469	ANNOT=(Non-coding RNA|ENSG00000261405|ENST00000567422|-|Exon_3||None|509),(Promoter|ENSG00000290420|ENST00000568520|-|Promoter||None|554);DPB=588;EPPR=10.603;FREQ=1000Genomes:1,0|GnomAD:0.9994,0.0005822;GENEINFO=LOC101929031:101929031;GTI=0;MQMR=50.3954;NS=1;NUMALT=1;ODDS=536.66;PAIREDR=0.974713;PQR=0;PRO=0;QR=14630;RO=435;RPPR=159.401;RS=549791958;SRF=208;SRP=4.81237;SRR=227;SSR=0;VC=SNV;ccds_id…
rs760252817	16	33569159	A	957	T	191	1148	704.852	PASS	0.1664	0.146	0.189	NA	CHEK2P6	Non-coding RNA	0	1	66	21	0.25	0.475495	0	ANNOT=(Non-coding RNA|ENSG00000261405|ENST00000567422|-|Exon_3||None|509),(Promoter|ENSG00000290420|ENST00000568520|-|Promoter||None|554);DPB=1148;EPPR=3.28485;FREQ=GnomAD:0.9947,0.005258;GENEINFO=LOC101929031:101929031;GTI=0;MQMR=50.9018;NS=1;NUMALT=1;ODDS=162.298;PAIREDR=0.963427;PQR=0;PRO=0;QR=32220;RO=957;RPPR=722.226;RS=760252817;SRF=426;SRP=28.0265;SRR=531;SSR=0;VC=SNV;ccds_id=---;dbSNPBuil…
rs4985326	16	33570199	C	171	T	63	234	6290.09	PASS	0.2692	0.2165	0.3295	NA	CHEK2P6	Intron	0	1	66	21	0.25	0.475495	0	ANNOT=(Intron|ENSG00000261405|ENST00000567422|-|Intron_2||None|509);DPB=234;EPPR=8.61041;FREQ=GnomAD:0.6067,3.917e-05,0.3933;GENEINFO=LOC101929031:101929031;GTI=0;MQMR=48.8772;NS=1;NUMALT=1;ODDS=177.762;PAIREDR=0.947368;PQR=0;PRO=0;QR=5516;RO=171;RPPR=292.553;RS=4985326;SRF=106;SRP=24.3568;SRR=65;SSR=0;VC=SNV;ccds_id=---;dbSNPBuildID=111;gene_biotype=transcribed_unprocessed_pseudogene;gene_id=ENS…
rs1230	16	89738447	C	92	T	98	190	2586.56	PASS	0.5158	0.4451	0.5858	NA	FANCA	Promoter	0	1	66	21	0.25	0.475495	0	ANNOT=(Promoter|ENSG00000187741|ENST00000564870|-|Promoter||None|460),(Non-coding RNA|ENSG00000158805|ENST00000561536|+|Exon_9||None|1947),(Promoter|ENSG00000158805|ENST00000569901|+|Promoter||None|548),(3-prime UTR|ENSG00000187741|ENST00000389301|-|Exon_43|c.157G>A|None|4365),(3-prime UTR|ENSG00000187741|ENST00000568369|-|Exon_43|c.254G>A|None|4272),(Promoter|ENSG00000187741|ENST00000561722|-|Pr…
rs34602467	16	89738802	C	479	A	504	983	12131.4	PASS	0.5127	0.4815	0.5439	NA	ZNF276	Promoter	35	8	31	14	0.221368	0.475495	1.9606	ANNOT=(Promoter|ENSG00000187741|ENST00000564870|-|Promoter||None|460),(Intron|ENSG00000187741|ENST00000567510|-|Intron_25|c.39558G>T|None|303),(Intron|ENSG00000187741|ENST00000567879|-|Intron_6|c.634+80G>T|None|642),(3-prime UTR|ENSG00000187741|ENST00000696291|-|Exon_37|c.66534G>T|None|579),(3-prime UTR|ENSG00000187741|ENST00000696275|-|Exon_43|c.60366G>T|None|891),(Synonymous|ENSG00000187741|ENS…
rs7195906	16	89739939	A	119	T	102	221	9244.92	PASS	0.4615	0.397	0.5274	NA	FANCA	Intron	8	0	58	22	0.192796	0.475495	Inf	ANNOT=(Intron|ENSG00000187741|ENST00000564870|-|Intron_2|c.135+55T>A|None|460),(Intron|ENSG00000187741|ENST00000567510|-|Intron_22|c.38421T>A|None|303),(Intron|ENSG00000187741|ENST00000568626|-|Intron_7|c.900T>A|None|502),(Non-coding RNA|ENSG00000187741|ENST00000305699|-|Exon_11||None|1430),(Non-coding RNA|ENSG00000187741|ENST00000564969|-|Exon_3||None|850),(Intron|ENSG00000187741|ENST00000567879…
rs55773634	16	89744994	C	559	T	527	1086	12273.1	PASS	0.4853	0.4556	0.515	A147T	FANCA	Promoter	0	1	66	21	0.25	0.475495	0	ANNOT=(Promoter|ENSG00000187741|ENST00000564870|-|Promoter||None|460),(3-prime UTR|ENSG00000187741|ENST00000567988|-|Exon_8|c.4902G>A|None|325),(Non-coding RNA|ENSG00000187741|ENST00000568983|-|Exon_6||None|917),(3-prime UTR|ENSG00000187741|ENST00000567510|-|Exon_19|c.33366G>A|None|303),(Missense|ENSG00000187741|ENST00000568626|-|Exon_5|c.439G>A|A147T|438),(Non-coding RNA|ENSG00000187741|ENST0000…
rs368595484	16	89746938	C	116	T	106	222	2393.33	PASS	0.4775	0.4127	0.543	NA	FANCA	Promoter	0	1	66	21	0.25	0.475495	0	ANNOT=(Promoter|ENSG00000187741|ENST00000564870|-|Promoter||None|460),(Intron|ENSG00000187741|ENST00000567988|-|Intron_5|c.2958G>A|None|325),(Intron|ENSG00000187741|ENST00000561660|-|Intron_5|c.1728G>A|None|545),(Intron|ENSG00000187741|ENST00000568983|-|Intron_3||None|917),(Intron|ENSG00000187741|ENST00000567510|-|Intron_16|c.31422G>A|None|303),(Intron|ENSG00000187741|ENST00000568626|-|Intron_2|c…
rs17233497	16	89748744	G	263	A	266	529	14256.6	PASS	0.5028	0.4604	0.5453	S156F	FANCA	3-prime UTR	1	2	65	20	0.152967	0.475495	0.158044	ANNOT=(3-prime UTR|ENSG00000187741|ENST00000567988|-|Exon_5|c.1152C>T|None|325),(Missense|ENSG00000187741|ENST00000561660|-|Exon_5|c.467C>T|S156F|466),(Non-coding RNA|ENSG00000187741|ENST00000568983|-|Exon_3||None|917),(3-prime UTR|ENSG00000187741|ENST00000567510|-|Exon_16|c.29616C>T|None|303),(Synonymous|ENSG00000187741|ENST00000568626|-|Exon_2|c.111C>T|None|110),(Non-coding RNA|ENSG00000187741|…
rs17227085	16	89748913	C	105	T	103	208	2250.67	PASS	0.4952	0.428	0.5626	NA	FANCA	Intron	17	9	49	13	0.188965	0.475495	0.50538	ANNOT=(Intron|ENSG00000187741|ENST00000567988|-|Intron_4|c.983G>A|None|325),(Intron|ENSG00000187741|ENST00000563510|-|Intron_5|c.13871G>A|None|151),(Intron|ENSG00000187741|ENST00000561660|-|Intron_4|c.445-146G>A|None|545),(Intron|ENSG00000187741|ENST00000568983|-|Intron_2||None|917),(Intron|ENSG00000187741|ENST00000567510|-|Intron_15|c.29447G>A|None|303),(Intron|ENSG00000187741|ENST00000568626|-|…
rs17227064	16	89749906	A	153	G	149	302	6289.37	PASS	0.4934	0.4374	0.5495	NA	FANCA	Intron	0	1	66	21	0.25	0.475495	0	ANNOT=(Intron|ENSG00000187741|ENST00000567988|-|Intron_3|c.320-4T>C|None|325),(Intron|ENSG00000187741|ENST00000563510|-|Intron_4|c.12878T>C|None|151),(Intron|ENSG00000187741|ENST00000561660|-|Intron_4|c.445-1139T>C|None|545),(Intron|ENSG00000187741|ENST00000568983|-|Intron_1||None|917),(Intron|ENSG00000187741|ENST00000567510|-|Intron_14|c.28454T>C|None|303),(Promoter|ENSG00000187741|ENST000005686…
rs17227057	16	89749925	C	123	T	128	251	3451.34	PASS	0.51	0.4484	0.5712	NA	FANCA	Intron	0	1	66	21	0.25	0.475495	0	ANNOT=(Intron|ENSG00000187741|ENST00000567988|-|Intron_3|c.320-23G>A|None|325),(Intron|ENSG00000187741|ENST00000563510|-|Intron_4|c.12859G>A|None|151),(Intron|ENSG00000187741|ENST00000561660|-|Intron_4|c.445-1158G>A|None|545),(Intron|ENSG00000187741|ENST00000568983|-|Intron_1||None|917),(Intron|ENSG00000187741|ENST00000567510|-|Intron_14|c.28435G>A|None|303),(Promoter|ENSG00000187741|ENST00000568…
rs17226980	16	89758657	G	348	A	377	725	13926.7	PASS	0.52	0.4836	0.5562	L80F	FANCA	Missense	0	1	66	21	0.25	0.475495	0	ANNOT=(Missense|ENSG00000187741|ENST00000567988|-|Exon_3|c.238C>T|L80F|237),(Intron|ENSG00000187741|ENST00000563510|-|Intron_3|c.4127C>T|None|151),(3-prime UTR|ENSG00000187741|ENST00000563318|-|Exon_5|c.4092C>T|None|229),(Missense|ENSG00000187741|ENST00000561660|-|Exon_3|c.278C>T|P93L|277),(Intron|ENSG00000187741|ENST00000567510|-|Intron_13|c.19703C>T|None|303),(Intron|ENSG00000187741|ENST0000030…
rs549557454	16	89762726	G	215	C	199	414	4699.73	PASS	0.4807	0.4329	0.5288	NA	FANCA	Intron	0	1	66	21	0.25	0.475495	0	ANNOT=(Intron|ENSG00000187741|ENST00000567988|-|Intron_1|c.117-704C>G|None|325),(3-prime UTR|ENSG00000187741|ENST00000563510|-|Exon_2|c.58C>G|None|151),(Intron|ENSG00000187741|ENST00000696276|-|Intron_28||None|3025),(3-prime UTR|ENSG00000187741|ENST00000563318|-|Exon_3|c.23C>G|None|229),(Intron|ENSG00000187741|ENST00000561660|-|Intron_1|c.157-704C>G|None|545),(Intron|ENSG00000187741|ENST000005675…
rs567683112	16	89762781	T	213	C	187	400	4298.83	PASS	0.4675	0.4191	0.5165	D66G	FANCA	Intron	0	1	66	21	0.25	0.475495	0	ANNOT=(Intron|ENSG00000187741|ENST00000567988|-|Intron_1|c.117-759A>G|None|325),(3-prime UTR|ENSG00000187741|ENST00000563510|-|Exon_2|c.3A>G|None|151),(Intron|ENSG00000187741|ENST00000696276|-|Intron_28||None|3025),(Missense|ENSG00000187741|ENST00000563318|-|Exon_3|c.197A>G|D66G|196),(Intron|ENSG00000187741|ENST00000561660|-|Intron_1|c.157-759A>G|None|545),(Intron|ENSG00000187741|ENST00000567510|…
rs2159116	16	89765102	C	119	A	111	230	2072.41	PASS	0.4826	0.4188	0.5469	NA	FANCA	Promoter	0	1	66	21	0.25	0.475495	0	ANNOT=(Promoter|ENSG00000187741|ENST00000567988|-|Promoter||None|325),(Promoter|ENSG00000187741|ENST00000563510|-|Promoter||None|151),(Intron|ENSG00000187741|ENST00000696276|-|Intron_27||None|3025),(Intron|ENSG00000187741|ENST00000563318|-|Intron_1|c.9-36G>T|None|229),(Promoter|ENSG00000187741|ENST00000561660|-|Promoter||None|545),(Intron|ENSG00000187741|ENST00000567510|-|Intron_11|c.13258G>T|Non…
rs142750590	16	89770069	G	443	C	412	855	9709.29	PASS	0.4819	0.4485	0.5154	NA	FANCA	Intron	0	1	66	21	0.25	0.475495	0	ANNOT=(Intron|ENSG00000187741|ENST00000567205|-|Intron_25|c.2318-45C>G|None|2505),(Intron|ENSG00000187741|ENST00000696276|-|Intron_25||None|3025),(Promoter|ENSG00000187741|ENST00000563318|-|Promoter||None|229),(Intron|ENSG00000187741|ENST00000567510|-|Intron_9|c.8291C>G|None|303),(Intron|ENSG00000187741|ENST00000696291|-|Intron_23|c.35267C>G|None|579),(Intron|ENSG00000187741|ENST00000696275|-|Int…
rs34072481	16	89770118	C	328	T	326	654	7874.23	PASS	0.4985	0.4603	0.5367	NA	FANCA	Intron	0	1	66	21	0.25	0.475495	0	ANNOT=(Intron|ENSG00000187741|ENST00000567205|-|Intron_25|c.2316+48G>A|None|2505),(Intron|ENSG00000187741|ENST00000696276|-|Intron_25||None|3025),(Promoter|ENSG00000187741|ENST00000563318|-|Promoter||None|229),(Intron|ENSG00000187741|ENST00000567510|-|Intron_9|c.8242G>A|None|303),(Intron|ENSG00000187741|ENST00000696291|-|Intron_23|c.35218G>A|None|579),(Intron|ENSG00000187741|ENST00000696275|-|Int…
rs45441106	16	89770570	G	251	A	231	482	5193.97	PASS	0.4793	0.435	0.5238	P739L	FANCA	Missense	0	1	66	21	0.25	0.475495	0	ANNOT=(Missense|ENSG00000187741|ENST00000567205|-|Exon_24|c.2216C>T|P739L|2215),(Non-coding RNA|ENSG00000187741|ENST00000567284|-|Exon_24||None|2499),(Non-coding RNA|ENSG00000187741|ENST00000696276|-|Exon_24||None|3025),(Promoter|ENSG00000187741|ENST00000563318|-|Promoter||None|229),(3-prime UTR|ENSG00000187741|ENST00000567510|-|Exon_8|c.7790C>T|None|303),(3-prime UTR|ENSG00000187741|ENST00000696…
rs1131660	16	89771678	C	390	A	334	724	9847.71	PASS	0.4613	0.4253	0.4977	M717I	FANCA	Missense	0	1	66	21	0.25	0.475495	0	ANNOT=(Missense|ENSG00000187741|ENST00000567205|-|Exon_23|c.2151G>T|M717I|2150),(Non-coding RNA|ENSG00000187741|ENST00000567284|-|Exon_23||None|2499),(Non-coding RNA|ENSG00000187741|ENST00000696276|-|Exon_23||None|3025),(Promoter|ENSG00000187741|ENST00000563318|-|Promoter||None|229),(3-prime UTR|ENSG00000187741|ENST00000567510|-|Exon_7|c.6682G>T|None|303),(3-prime UTR|ENSG00000187741|ENST00000696…
rs7187436	16	89778702	A	105	T	106	211	2974	PASS	0.5024	0.4355	0.5692	NA	FANCA	Intron	0	1	66	21	0.25	0.475495	0	ANNOT=(Intron|ENSG00000187741|ENST00000567205|-|Intron_20|c.1826+99T>A|None|2505),(Intron|ENSG00000187741|ENST00000567284|-|Intron_20||None|2499),(Intron|ENSG00000187741|ENST00000696276|-|Intron_20||None|3025),(Intron|ENSG00000187741|ENST00000567510|-|Intron_3|c.200+99T>A|None|303),(Intron|ENSG00000187741|ENST00000696291|-|Intron_18|c.26634T>A|None|579),(Intron|ENSG00000187741|ENST00000696275|-|I…
rs151096851	16	89782820	G	123	C	124	247	2625.8	PASS	0.502	0.4401	0.5639	NA	FANCA	Intron	1	2	65	20	0.152967	0.475495	0.158044	ANNOT=(Intron|ENSG00000187741|ENST00000567205|-|Intron_17|c.1626+39C>G|None|2505),(Intron|ENSG00000187741|ENST00000567284|-|Intron_17||None|2499),(Intron|ENSG00000187741|ENST00000696276|-|Intron_17||None|3025),(Promoter|ENSG00000187741|ENST00000567510|-|Promoter||None|303),(Intron|ENSG00000187741|ENST00000696291|-|Intron_16|c.22516C>G|None|579),(Intron|ENSG00000187741|ENST00000696275|-|Intron_18|…
rs1800333	16	89782843	G	162	A	131	293	2902.3	PASS	0.4471	0.3912	0.5043	NA	FANCA	Intron	0	1	66	21	0.25	0.475495	0	ANNOT=(Intron|ENSG00000187741|ENST00000567205|-|Intron_17|c.1626+16C>T|None|2505),(Intron|ENSG00000187741|ENST00000567284|-|Intron_17||None|2499),(Intron|ENSG00000187741|ENST00000696276|-|Intron_17||None|3025),(Promoter|ENSG00000187741|ENST00000567510|-|Promoter||None|303),(Intron|ENSG00000187741|ENST00000696291|-|Intron_16|c.22493C>T|None|579),(Intron|ENSG00000187741|ENST00000696275|-|Intron_18|…
rs144118098	16	89783036	A	198	G	233	431	5631.88	PASS	0.5406	0.4934	0.5871	NA	FANCA	Synonymous	0	1	66	21	0.25	0.475495	0	ANNOT=(Synonymous|ENSG00000187741|ENST00000567205|-|Exon_16|c.1537T>C|None|1536),(Non-coding RNA|ENSG00000187741|ENST00000567284|-|Exon_16||None|2499),(Non-coding RNA|ENSG00000187741|ENST00000696276|-|Exon_16||None|3025),(Promoter|ENSG00000187741|ENST00000567510|-|Promoter||None|303),(3-prime UTR|ENSG00000187741|ENST00000696291|-|Exon_15|c.22300T>C|None|579),(3-prime UTR|ENSG00000187741|ENST00000…
rs2239359	16	89783072	C	133	T	153	286	13144.2	PASS	0.535	0.4771	0.5919	G501S	FANCA	Missense	3	3	63	19	0.162334	0.475495	0.306662	ANNOT=(Missense|ENSG00000187741|ENST00000567205|-|Exon_16|c.1501G>A|G501S|1500),(3-prime UTR|ENSG00000187741|ENST00000696277|-|Exon_17|c.2055G>A|None|1392),(Non-coding RNA|ENSG00000187741|ENST00000567284|-|Exon_16||None|2499),(Non-coding RNA|ENSG00000187741|ENST00000696276|-|Exon_16||None|3025),(Promoter|ENSG00000187741|ENST00000567510|-|Promoter||None|303),(3-prime UTR|ENSG00000187741|ENST000006…
rs547539800	16	89791275	C	246	G	205	451	4347.09	PASS	0.4545	0.4092	0.5007	NA	FANCA	3-prime UTR	0	1	66	21	0.25	0.475495	0	ANNOT=(3-prime UTR|ENSG00000187741|ENST00000696292|-|Exon_13|c.19801G>C|None|144),(Intron|ENSG00000187741|ENST00000567205|-|Intron_14|c.1359+128G>C|None|2505),(Promoter|ENSG00000187741|ENST00000566133|-|Promoter||None|761),(Non-coding RNA|ENSG00000187741|ENST00000563767|-|Exon_13||None|1633),(Intron|ENSG00000187741|ENST00000696277|-|Intron_14|c.1359+128G>C|None|1392),(Intron|ENSG00000187741|ENST0…
rs1800287	16	89792117	C	128	G	89	217	8802.38	PASS	0.4101	0.3468	0.4766	NA	FANCA	Intron	0	1	66	21	0.25	0.475495	0	ANNOT=(Intron|ENSG00000187741|ENST00000696292|-|Intron_11|c.18959G>C|None|144),(Intron|ENSG00000187741|ENST00000567621|-|Intron_11|c.427G>C|None|897),(Intron|ENSG00000187741|ENST00000567205|-|Intron_12|c.1085-49G>C|None|2505),(Intron|ENSG00000187741|ENST00000566133|-|Intron_1||None|761),(Intron|ENSG00000187741|ENST00000563767|-|Intron_11||None|1633),(Intron|ENSG00000187741|ENST00000696277|-|Intro…
rs17226159	16	89792351	C	170	T	131	301	3278.59	PASS	0.4352	0.3804	0.4917	NA	FANCA	Intron	0	1	66	21	0.25	0.475495	0	ANNOT=(Intron|ENSG00000187741|ENST00000696292|-|Intron_11|c.18725G>A|None|144),(Intron|ENSG00000187741|ENST00000567621|-|Intron_11|c.193G>A|None|897),(Intron|ENSG00000187741|ENST00000567205|-|Intron_12|c.1083+120G>A|None|2505),(Intron|ENSG00000187741|ENST00000566133|-|Intron_1||None|761),(Intron|ENSG00000187741|ENST00000563767|-|Intron_11||None|1633),(Intron|ENSG00000187741|ENST00000696277|-|Intr…
rs142146246	16	89798951	C	106	G	112	218	2421.71	PASS	0.5138	0.4478	0.5793	NA	FANCA	3-prime UTR	0	1	66	21	0.25	0.475495	0	ANNOT=(3-prime UTR|ENSG00000187741|ENST00000696292|-|Exon_9|c.12125G>C|None|144),(3-prime UTR|ENSG00000187741|ENST00000543736|-|Exon_10|c.217G>C|None|795),(3-prime UTR|ENSG00000187741|ENST00000389302|-|Exon_11|c.217G>C|None|891),(3-prime UTR|ENSG00000187741|ENST00000563673|-|Exon_10|c.160G>C|None|948),(3-prime UTR|ENSG00000187741|ENST00000534992|-|Exon_11|c.110G>C|None|906),(3-prime UTR|ENSG00000…
rs7190823	16	89799635	T	178	C	113	291	14085.9	PASS	0.3883	0.3341	0.4454	T234A	FANCA	3-prime UTR	0	1	66	21	0.25	0.475495	0	ANNOT=(3-prime UTR|ENSG00000187741|ENST00000696292|-|Exon_8|c.11441A>G|None|144),(Missense|ENSG00000187741|ENST00000543736|-|Exon_8|c.700A>G|T234A|699),(Missense|ENSG00000187741|ENST00000565582|-|Exon_7|c.626A>G|H209R|625),(Missense|ENSG00000187741|ENST00000389302|-|Exon_9|c.796A>G|T266A|795),(Missense|ENSG00000187741|ENST00000563673|-|Exon_9|c.796A>G|T266A|795),(Missense|ENSG00000187741|ENST0000…
rs35506335	16	89803156	G	103	A	103	206	2818.32	PASS	0.5	0.4323	0.5677	NA	FANCA	Intron	27	5	39	17	0.199955	0.475495	2.33239	ANNOT=(Intron|ENSG00000187741|ENST00000696292|-|Intron_7|c.7920C>T|None|144),(Intron|ENSG00000187741|ENST00000543736|-|Intron_7|c.696+103C>T|None|795),(Intron|ENSG00000187741|ENST00000565582|-|Intron_6|c.622+2124C>T|None|630),(Intron|ENSG00000187741|ENST00000389302|-|Intron_8|c.792+103C>T|None|891),(Intron|ENSG00000187741|ENST00000563673|-|Intron_8|c.792+103C>T|None|948),(Intron|ENSG00000187741|E…
rs34010191	16	89805222	C	264	T	256	520	5738.58	PASS	0.4923	0.4496	0.5352	NA	FANCA	Intron	0	1	66	21	0.25	0.475495	0	ANNOT=(Intron|ENSG00000187741|ENST00000696292|-|Intron_6|c.5854G>A|None|144),(Intron|ENSG00000187741|ENST00000543736|-|Intron_6|c.613+58G>A|None|795),(3-prime UTR|ENSG00000187741|ENST00000696296|-|Exon_6|c.8G>A|None|594),(Intron|ENSG00000187741|ENST00000565582|-|Intron_6|c.622+58G>A|None|630),(Intron|ENSG00000187741|ENST00000389302|-|Intron_7|c.709+58G>A|None|891),(Intron|ENSG00000187741|ENST0000…
rs1800285	16	89808220	C	100	T	105	205	10038.9	PASS	0.5122	0.4442	0.5798	NA	FANCA	Intron	0	1	66	21	0.25	0.475495	0	ANNOT=(Intron|ENSG00000187741|ENST00000696292|-|Intron_5|c.2856G>A|None|144),(Intron|ENSG00000187741|ENST00000543736|-|Intron_5|c.500+74G>A|None|795),(Intron|ENSG00000187741|ENST00000696296|-|Intron_5|c.431+74G>A|None|594),(Intron|ENSG00000187741|ENST00000565582|-|Intron_5|c.509+74G>A|None|630),(Intron|ENSG00000187741|ENST00000389302|-|Intron_6|c.596+74G>A|None|891),(Intron|ENSG00000187741|ENST00…
rs17232246	16	89808348	G	129	A	122	251	10629.9	PASS	0.4861	0.4249	0.5476	A149V	FANCA	3-prime UTR	0	1	66	21	0.25	0.475495	0	ANNOT=(3-prime UTR|ENSG00000187741|ENST00000696292|-|Exon_5|c.2728C>T|None|144),(Missense|ENSG00000187741|ENST00000543736|-|Exon_5|c.446C>T|A149V|445),(3-prime UTR|ENSG00000187741|ENST00000563513|-|Exon_6|c.2651C>T|None|342),(Missense|ENSG00000187741|ENST00000696296|-|Exon_5|c.377C>T|A126V|376),(Missense|ENSG00000187741|ENST00000565582|-|Exon_5|c.455C>T|A152V|454),(Missense|ENSG00000187741|ENST00…
rs555019210	16	89816479	G	157	A	199	356	4368.96	PASS	0.559	0.5071	0.6097	P46L	FANCA	Promoter	0	1	66	21	0.25	0.475495	0	ANNOT=(Promoter|ENSG00000187741|ENST00000696292|-|Promoter||None|144),(Intron|ENSG00000187741|ENST00000543736|-|Intron_1|c.79+58C>T|None|795),(Promoter|ENSG00000204991|ENST00000564878|+|Promoter||None|663),(Promoter|ENSG00000204991|ENST00000565103|+|Promoter||None|587),(Intron|ENSG00000187741|ENST00000563513|-|Intron_1|c.79+58C>T|None|342),(Missense|ENSG00000187741|ENST00000567943|-|Exon_1|c.137C…
rs112561954	17	39509778	A	153	C	127	280	3000.28	PASS	0.4536	0.3963	0.5121	NA	CDK12	Intron	0	1	66	21	0.25	0.475495	0	ANNOT=(Intron|ENSG00000167258|ENST00000584632|+|Intron_7|c.2663+17A>C|None|3604),(Intron|ENSG00000167258|ENST00000430627|+|Intron_7|c.2666+17A>C|None|4443),(Intron|ENSG00000167258|ENST00000447079|+|Intron_7|c.2666+17A>C|None|4470);DPB=284;EPPR=22.44;FREQ=1000Genomes:0.9784,0.02157|ALSPAC:0.9992,0.0007784|ExAC:0.9936,0.006372|GnomAD:0.9793,0.02073|GnomAD_exomes:0.9951,0.004868|GoESP:0.9772,0.02276…
rs150411581	17	39517485	C	306	A	245	551	5440.35	PASS	0.4446	0.4037	0.4864	NA	CDK12	Synonymous	0	1	66	21	0.25	0.475495	0	ANNOT=(Synonymous|ENSG00000167258|ENST00000584632|+|Exon_10|c.2889C>A|None|2888),(Synonymous|ENSG00000167258|ENST00000430627|+|Exon_10|c.2892C>A|None|2891),(Synonymous|ENSG00000167258|ENST00000447079|+|Exon_10|c.2892C>A|None|2891);DPB=551;EPPR=3.71993;FREQ=1000Genomes:0.9994,0.000599|ALSPAC:0.9987,0.001297|ExAC:0.9992,0.0007826|GnomAD:0.9994,0.0006456|GnomAD_exomes:0.9992,0.0008408|GoESP:0.9993,0…
rs61741615	17	39526140	C	233	T	212	445	6428.43	PASS	0.4764	0.4304	0.5228	T1194M	CDK12	Missense	0	1	66	21	0.25	0.475495	0	ANNOT=(Missense|ENSG00000167258|ENST00000584632|+|Exon_13|c.3581C>T|T1194M|3580),(Promoter|ENSG00000167258|ENST00000584336|+|Promoter||None|1963),(Nonsense|ENSG00000167258|ENST00000559663|+|Exon_1|c.274C>T|R92*|273),(Missense|ENSG00000167258|ENST00000430627|+|Exon_13|c.3584C>T|T1195M|3583),(Missense|ENSG00000167258|ENST00000447079|+|Exon_13|c.3584C>T|T1195M|3583);CLNACC=.,RCV000120519.1;CLNDISDB=…
rs3092995	17	43045642	G	255	C	190	445	4614.08	PASS	0.427	0.3818	0.4734	NA	BRCA1	3-prime UTR	0	1	66	21	0.25	0.475495	0	ANNOT=(3-prime UTR|ENSG00000012048|ENST00000591534|-|Exon_11|c.39C>G|None|1062),(3-prime UTR|ENSG00000012048|ENST00000493795|-|Exon_22|c.39C>G|None|5448),(3-prime UTR|ENSG00000012048|ENST00000591849|-|Exon_5|c.39C>G|None|288),(3-prime UTR|ENSG00000012048|ENST00000357654|-|Exon_23|c.39C>G|None|5589),(3-prime UTR|ENSG00000012048|ENST00000644379|-|Exon_15|c.39C>G|None|1976),(3-prime UTR|ENSG00000012…
rs55946644	17	43049113	A	319	G	378	697	9017.56	PASS	0.5423	0.5052	0.579	NA	BRCA1	Intron	0	1	66	21	0.25	0.475495	0	ANNOT=(Intron|ENSG00000012048|ENST00000591534|-|Intron_9|c.879+8T>C|None|1062),(Intron|ENSG00000012048|ENST00000491747|-|Intron_21|c.2094+8T>C|None|2277),(Intron|ENSG00000012048|ENST00000493795|-|Intron_20|c.5265+8T>C|None|5448),(Intron|ENSG00000012048|ENST00000461221|-|Intron_21|c.57366T>C|None|189),(Intron|ENSG00000012048|ENST00000591849|-|Intron_3|c.105+8T>C|None|288),(Intron|ENSG00000012048|E…
rs1799967	17	43070958	C	267	T	475	742	11164	PASS	0.6402	0.605	0.6739	M143I	BRCA1	Missense	34	16	32	6	0.134872	0.475495	0.402506	ANNOT=(Missense|ENSG00000012048|ENST00000591534|-|Exon_3|c.429G>A|M143I|428),(Missense|ENSG00000012048|ENST00000700182|-|Exon_14|c.1563G>A|M521I|1562),(Missense|ENSG00000012048|ENST00000491747|-|Exon_15|c.1644G>A|M548I|1643),(Missense|ENSG00000012048|ENST00000493919|-|Exon_14|c.1506G>A|M502I|1505),(Non-coding RNA|ENSG00000012048|ENST00000472490|-|Exon_1||None|561),(Missense|ENSG00000012048|ENST00…
rs1060915	17	43082453	A	841	G	908	1749	31784.1	PASS	0.5192	0.4957	0.5425	L201P	BRCA1	Intron	1	2	65	20	0.152967	0.475495	0.158044	ANNOT=(Intron|ENSG00000012048|ENST00000591534|-|Intron_1|c.-7975T>C|None|1062),(Synonymous|ENSG00000012048|ENST00000700182|-|Exon_11|c.918T>C|None|917),(Non-coding RNA|ENSG00000012048|ENST00000621897|-|Exon_2||None|375),(Missense|ENSG00000012048|ENST00000461574|-|Exon_3|c.602T>C|L201P|601),(Promoter|ENSG00000240828|ENST00000497954|+|Promoter||None|479),(Synonymous|ENSG00000012048|ENST00000491747|…
rs28897679	17	43093560	T	682	C	625	1307	14768.7	PASS	0.4782	0.4512	0.5053	NA	BRCA1	Intron	0	1	66	21	0.25	0.475495	0	ANNOT=(Intron|ENSG00000012048|ENST00000591534|-|Intron_1|c.-19082A>G|None|1062),(Intron|ENSG00000012048|ENST00000700182|-|Intron_9|c.706+1184A>G|None|1632),(Promoter|ENSG00000012048|ENST00000412061|-|Promoter||None|1312),(Synonymous|ENSG00000012048|ENST00000634433|-|Exon_8|c.1848A>G|None|1847),(Synonymous|ENSG00000012048|ENST00000354071|-|Exon_10|c.1971A>G|None|1970),(Promoter|ENSG00000012048|ENS…
rs28897677	17	43094044	C	502	T	433	935	10090.7	PASS	0.4631	0.4314	0.4951	R496H	BRCA1	Intron	0	1	66	21	0.25	0.475495	0	ANNOT=(Intron|ENSG00000012048|ENST00000591534|-|Intron_1|c.-19566G>A|None|1062),(Missense|ENSG00000012048|ENST00000470026|-|Exon_10|c.1487G>A|R496H|1486),(Missense|ENSG00000012048|ENST00000477152|-|Exon_9|c.1409G>A|R470H|1408),(3-prime UTR|ENSG00000012048|ENST00000700183|-|Exon_12|c.16494G>A|None|177),(Missense|ENSG00000012048|ENST00000652672|-|Exon_11|c.1346G>A|R449H|1345),(Intron|ENSG0000001204…
rs1799950	17	43094464	T	469	C	623	1092	16704.9	PASS	0.5705	0.541	0.5996	Q356R	BRCA1	Intron	50	20	16	2	0.220455	0.475495	0.315909	ANNOT=(Intron|ENSG00000012048|ENST00000591534|-|Intron_1|c.-19986A>G|None|1062),(Missense|ENSG00000012048|ENST00000470026|-|Exon_10|c.1067A>G|Q356R|1066),(Missense|ENSG00000012048|ENST00000473961|-|Exon_4|c.664A>G|R222G|663),(3-prime UTR|ENSG00000012048|ENST00000492859|-|Exon_11|c.16074A>G|None|177),(Missense|ENSG00000012048|ENST00000497488|-|Exon_2|c.179A>G|Q60R|178),(Missense|ENSG00000012048|EN…
rs799923	17	43099914	G	203	A	286	489	17063.2	PASS	0.5849	0.5407	0.6277	NA	BRCA1	Intron	7	0	59	22	0.185104	0.475495	Inf	ANNOT=(Intron|ENSG00000012048|ENST00000591534|-|Intron_1|c.-25436C>T|None|1062),(Intron|ENSG00000012048|ENST00000470026|-|Intron_6|c.443-34C>T|None|1947),(Intron|ENSG00000012048|ENST00000473961|-|Intron_2|c.166-37C>T|None|958),(Intron|ENSG00000012048|ENST00000461798|-|Intron_6|c.6565C>T|None|189),(Intron|ENSG00000012048|ENST00000476777|-|Intron_6|c.443-37C>T|None|667),(Intron|ENSG00000012048|ENST…
rs34260468	17	43528665	G	215	A	214	429	7624.01	PASS	0.4988	0.4517	0.5459	R437C	ETV4	Missense	0	1	66	21	0.25	0.475495	0	ANNOT=(Missense|ENSG00000175832|ENST00000591713|-|Exon_13|c.1309C>T|R437C|1308),(Missense|ENSG00000175832|ENST00000393664|-|Exon_12|c.1309C>T|R437C|1308),(Missense|ENSG00000175832|ENST00000545089|-|Exon_11|c.1147C>T|R383C|1146),(Missense|ENSG00000175832|ENST00000545954|-|Exon_12|c.1192C>T|R398C|1191),(Missense|ENSG00000175832|ENST00000538265|-|Exon_12|c.1192C>T|R398C|1191),(Missense|ENSG000001758…
rs150011413	17	43530229	C	358	T	301	659	6884.78	PASS	0.4568	0.4191	0.4949	NA	ETV4	Intron	0	1	66	21	0.25	0.475495	0	ANNOT=(Intron|ENSG00000175832|ENST00000591713|-|Intron_8|c.813-48G>A|None|1452),(Intron|ENSG00000175832|ENST00000393664|-|Intron_7|c.813-48G>A|None|1452),(Intron|ENSG00000175832|ENST00000545089|-|Intron_6|c.651-48G>A|None|1290),(Intron|ENSG00000175832|ENST00000545954|-|Intron_7|c.696-48G>A|None|1335),(Intron|ENSG00000175832|ENST00000538265|-|Intron_7|c.696-48G>A|None|1335),(Intron|ENSG00000175832…
rs56357945	17	43536323	G	523	T	342	865	25703.2	PASS	0.3954	0.3633	0.4284	NA	ETV4	Intron	0	1	66	21	0.25	0.475495	0	ANNOT=(Intron|ENSG00000175832|ENST00000591713|-|Intron_5|c.256+103C>A|None|1452),(Intron|ENSG00000175832|ENST00000585508|-|Intron_4||None|760),(Non-coding RNA|ENSG00000175832|ENST00000587151|-|Exon_5||None|582),(Intron|ENSG00000175832|ENST00000590236|-|Intron_4||None|616),(Intron|ENSG00000175832|ENST00000393664|-|Intron_4|c.256+103C>A|None|1452),(Intron|ENSG00000175832|ENST00000545089|-|Intron_4|…
rs61114325	17	43545030	G	202	A	195	397	5110.9	PASS	0.4912	0.4423	0.5402	NA	DHX8	Intron	0	1	66	21	0.25	0.475495	0	ANNOT=(Intron|ENSG00000175832|ENST00000591713|-|Intron_3|c.156-8C>T|None|1452),(Intron|ENSG00000067596|ENST00000588996|+|Intron_1||None|561),(Intron|ENSG00000175832|ENST00000586764|-|Intron_3|c.39-8C>T|None|84),(Intron|ENSG00000175832|ENST00000585508|-|Intron_2||None|760),(Intron|ENSG00000175832|ENST00000587151|-|Intron_3||None|582),(Intron|ENSG00000175832|ENST00000590236|-|Intron_1||None|616),(I…
rs114209626	17	43545237	C	115	T	198	313	4465.75	PASS	0.6326	0.5779	0.6841	NA	DHX8	Intron	0	1	66	21	0.25	0.475495	0	ANNOT=(Intron|ENSG00000175832|ENST00000591713|-|Intron_3|c.154+37G>A|None|1452),(Intron|ENSG00000067596|ENST00000588996|+|Intron_1||None|561),(Intron|ENSG00000175832|ENST00000586764|-|Intron_3|c.37+37G>A|None|84),(Intron|ENSG00000175832|ENST00000585508|-|Intron_2||None|760),(Intron|ENSG00000175832|ENST00000587151|-|Intron_3||None|582),(Intron|ENSG00000175832|ENST00000590236|-|Intron_1||None|616),…
rs36010904	17	49600591	A	134	G	148	282	3520.79	PASS	0.5248	0.4666	0.5824	NA	SPOP	Intron	46	11	20	11	0.123245	0.475495	2.27681	ANNOT=(Intron|ENSG00000121067|ENST00000509079|-|Intron_11|c.982-69T>C|None|1122),(Intron|ENSG00000121067|ENST00000513080|-|Intron_10|c.21357T>C|None|198),(Intron|ENSG00000121067|ENST00000503676|-|Intron_10|c.982-69T>C|None|1122),(Intron|ENSG00000121067|ENST00000671445|-|Intron_11|c.21357T>C|None|198),(Intron|ENSG00000121067|ENST00000507551|-|Intron_1||None|932),(Intron|ENSG00000121067|ENST0000066…
rs11540652	17	7674220	C	446	T	305	751	6744.62	PASS	0.4061	0.3716	0.4416	R155Q	TP53	Promoter	0	1	66	21	0.25	0.475495	0	ANNOT=(Promoter|ENSG00000141510|ENST00000508793|-|Promoter||None|496),(Missense|ENSG00000141510|ENST00000514944|-|Exon_6|c.464G>A|R155Q|463),(Missense|ENSG00000141510|ENST00000509690|-|Exon_4|c.347G>A|R116Q|346),(Missense|ENSG00000141510|ENST00000610292|-|Exon_6|c.626G>A|R209Q|625),(Missense|ENSG00000141510|ENST00000610538|-|Exon_7|c.626G>A|R209Q|625),(Missense|ENSG00000141510|ENST00000619485|-|E…
rs17880604	17	7674326	C	1	G	166	167	10906.3	PASS	0.994	0.9669	0.9989	NA	TP53	Promoter	0	1	66	21	0.25	0.475495	0	ANNOT=(Promoter|ENSG00000141510|ENST00000508793|-|Promoter||None|496),(Intron|ENSG00000141510|ENST00000514944|-|Intron_5|c.395-36G>C|None|467),(Intron|ENSG00000141510|ENST00000509690|-|Intron_3|c.278-36G>C|None|597),(Intron|ENSG00000141510|ENST00000610292|-|Intron_5|c.557-36G>C|None|1062),(Intron|ENSG00000141510|ENST00000610538|-|Intron_6|c.557-36G>C|None|921),(Intron|ENSG00000141510|ENST00000619…
rs1625895	17	7674797	T	100	C	109	209	6353.78	PASS	0.5215	0.454	0.5883	NA	TP53	Promoter	0	1	66	21	0.25	0.475495	0	ANNOT=(Promoter|ENSG00000141510|ENST00000508793|-|Promoter||None|496),(Intron|ENSG00000141510|ENST00000514944|-|Intron_5|c.393+62A>G|None|467),(Non-coding RNA|ENSG00000141510|ENST00000505014|-|Exon_5||None|1261),(Intron|ENSG00000141510|ENST00000509690|-|Intron_3|c.276+62A>G|None|597),(Intron|ENSG00000141510|ENST00000610292|-|Intron_5|c.555+62A>G|None|1062),(Intron|ENSG00000141510|ENST00000610538|…
rs34949160	17	7674828	T	176	C	116	292	3191.21	PASS	0.3973	0.3428	0.4544	NA	TP53	Promoter	0	1	66	21	0.25	0.475495	0	ANNOT=(Promoter|ENSG00000141510|ENST00000508793|-|Promoter||None|496),(Intron|ENSG00000141510|ENST00000514944|-|Intron_5|c.393+31A>G|None|467),(Non-coding RNA|ENSG00000141510|ENST00000505014|-|Exon_5||None|1261),(Intron|ENSG00000141510|ENST00000509690|-|Intron_3|c.276+31A>G|None|597),(Intron|ENSG00000141510|ENST00000610292|-|Intron_5|c.555+31A>G|None|1062),(Intron|ENSG00000141510|ENST00000610538|…
rs1800372	17	7674892	T	270	C	169	439	6059.78	PASS	0.385	0.3406	0.4313	NA	TP53	Promoter	0	1	66	21	0.25	0.475495	0	ANNOT=(Promoter|ENSG00000141510|ENST00000508793|-|Promoter||None|496),(Synonymous|ENSG00000141510|ENST00000514944|-|Exon_5|c.360A>G|None|359),(Non-coding RNA|ENSG00000141510|ENST00000505014|-|Exon_5||None|1261),(Synonymous|ENSG00000141510|ENST00000509690|-|Exon_3|c.243A>G|None|242),(Synonymous|ENSG00000141510|ENST00000610292|-|Exon_5|c.522A>G|None|521),(Synonymous|ENSG00000141510|ENST00000610538|…
rs1042522	17	7676154	G	1	C	672	673	36894.2	PASS	0.9985	0.9916	0.9997	P72R	TP53	Missense	0	1	66	21	0.25	0.475495	0	ANNOT=(Missense|ENSG00000141510|ENST00000508793|-|Exon_4|c.215C>G|P72R|214),(Missense|ENSG00000141510|ENST00000604348|-|Exon_4|c.215C>G|P72R|214),(Missense|ENSG00000141510|ENST00000503591|-|Exon_5|c.215C>G|P72R|214),(Intron|ENSG00000141510|ENST00000514944|-|Intron_3|c.96+228C>G|None|467),(Non-coding RNA|ENSG00000141510|ENST00000505014|-|Exon_3||None|1261),(Intron|ENSG00000141510|ENST00000509690|-…
rs1800371	17	7676230	G	311	A	279	590	6580.7	PASS	0.4729	0.4329	0.5132	P47S	TP53	Missense	0	1	66	21	0.25	0.475495	0	ANNOT=(Missense|ENSG00000141510|ENST00000508793|-|Exon_4|c.139C>T|P47S|138),(Missense|ENSG00000141510|ENST00000604348|-|Exon_4|c.139C>T|P47S|138),(Missense|ENSG00000141510|ENST00000503591|-|Exon_5|c.139C>T|P47S|138),(Intron|ENSG00000141510|ENST00000514944|-|Intron_3|c.96+152C>T|None|467),(Non-coding RNA|ENSG00000141510|ENST00000505014|-|Exon_3||None|1261),(Intron|ENSG00000141510|ENST00000509690|-…
rs1800370	17	7676261	C	235	T	259	494	6268.74	PASS	0.5243	0.4802	0.568	NA	TP53	Synonymous	0	1	66	21	0.25	0.475495	0	ANNOT=(Synonymous|ENSG00000141510|ENST00000508793|-|Exon_4|c.108G>A|None|107),(Synonymous|ENSG00000141510|ENST00000604348|-|Exon_4|c.108G>A|None|107),(Synonymous|ENSG00000141510|ENST00000503591|-|Exon_5|c.108G>A|None|107),(Intron|ENSG00000141510|ENST00000514944|-|Intron_3|c.96+121G>A|None|467),(Non-coding RNA|ENSG00000141510|ENST00000505014|-|Exon_3||None|1261),(Intron|ENSG00000141510|ENST0000050…
Unknown19	19	2164280	C	248	A	218	466	4788.55	PASS	0.4678	0.423	0.5132	NA	AP3D1	Intron	0	1	66	21	0.25	0.475495	0	ANNOT=(Intron|ENSG00000104885|ENST00000478937|+|Intron_1|c.68+15C>A|None|206),(Intron|ENSG00000104885|ENST00000398665|+|Intron_1|c.81+15C>A|None|4611),(Intron|ENSG00000104885|ENST00000452696|+|Intron_1|c.81+15C>A|None|624),(Intron|ENSG00000104885|ENST00000686010|+|Intron_1|c.81+15C>A|None|5214),(Intron|ENSG00000065000|ENST00000591284|-|Intron_1|c.-26479G>T|None|183),(Intron|ENSG00000065000|ENST00…
rs528793077	19	2164332	C	157	G	110	267	2244.5	PASS	0.412	0.3546	0.4719	NA	AP3D1	Intron	0	1	66	21	0.25	0.475495	0	ANNOT=(Intron|ENSG00000104885|ENST00000478937|+|Intron_1|c.68+67C>G|None|206),(Intron|ENSG00000104885|ENST00000398665|+|Intron_1|c.81+67C>G|None|4611),(Intron|ENSG00000104885|ENST00000452696|+|Intron_1|c.81+67C>G|None|624),(Intron|ENSG00000104885|ENST00000686010|+|Intron_1|c.81+67C>G|None|5214),(Intron|ENSG00000065000|ENST00000591284|-|Intron_1|c.-26531G>C|None|183),(Intron|ENSG00000065000|ENST00…
rs11879054	19	2191212	C	554	T	433	987	9825.95	PASS	0.4387	0.408	0.4698	NA	DOT1L	3-prime UTR	0	1	66	21	0.25	0.475495	0	ANNOT=(3-prime UTR|ENSG00000104885|ENST00000478937|+|Exon_6|c.2997C>T|None|206),(Synonymous|ENSG00000104885|ENST00000398665|+|Exon_5|c.465C>T|None|464),(Synonymous|ENSG00000104885|ENST00000452696|+|Exon_5|c.393C>T|None|392),(Synonymous|ENSG00000104885|ENST00000686010|+|Exon_5|c.465C>T|None|464);DPB=989;EPPR=4.28026;FREQ=1000Genomes:0.9976,0.002396|ExAC:0.9988,0.00123|GnomAD:0.996,0.004016|GnomAD_…
rs2301798	19	2207550	C	170	T	443	613	10102.1	PASS	0.7227	0.6859	0.7566	NA	DOT1L	Promoter	0	1	66	21	0.25	0.475495	0	ANNOT=(Promoter|ENSG00000104885|ENST00000591498|+|Promoter||None|567),(Intron|ENSG00000104885|ENST00000398665|+|Intron_10|c.858-24C>T|None|4611),(Intron|ENSG00000104885|ENST00000686010|+|Intron_10|c.858-24C>T|None|5214);DPB=445;EPPR=3.21467;FREQ=1000Genomes:0.9393,0.0607|ALSPAC:0.9593,0.04074|Estonian:0.9583,0.04174|ExAC:0.9452,0.05484|GnomAD:0.957,0.04303|GnomAD_exomes:0.9461,0.05395|GoESP:0.965…
rs112884822	19	2207815	C	147	G	140	287	3065.83	PASS	0.4878	0.4305	0.5454	NA	DOT1L	Promoter	0	1	66	21	0.25	0.475495	0	ANNOT=(Promoter|ENSG00000104885|ENST00000591498|+|Promoter||None|567),(Intron|ENSG00000104885|ENST00000398665|+|Intron_11|c.963+135C>G|None|4611),(Intron|ENSG00000104885|ENST00000686010|+|Intron_11|c.963+135C>G|None|5214);DPB=289;EPPR=5.50675;FREQ=1000Genomes:0.9832,0.01677|GnomAD:0.9848,0.01515|TOPMED:0.9836,0.01642;GENEINFO=DOT1L:84444;GTI=0;MQMR=60;NS=1;NUMALT=1;ODDS=705.932;PAIREDR=0.741497;P…
rs2301799	19	2208860	T	103	C	312	415	11169.4	PASS	0.7518	0.7081	0.7909	NA	DOT1L	Promoter	0	1	66	21	0.25	0.475495	0	ANNOT=(Promoter|ENSG00000104885|ENST00000586024|+|Promoter||None|426),(Promoter|ENSG00000104885|ENST00000591498|+|Promoter||None|567),(Intron|ENSG00000104885|ENST00000398665|+|Intron_11|c.965-75T>C|None|4611),(Intron|ENSG00000104885|ENST00000686010|+|Intron_11|c.965-75T>C|None|5214);DPB=285;EPPR=12.3076;FREQ=1000Genomes:0.5887,0.4113|ALSPAC:0.4772,0.5228|Estonian:0.4701,0.5299|GnomAD:0.5555,0.444…
rs376412243	19	2210728	C	228	G	197	425	4586.17	PASS	0.4635	0.4167	0.5111	NA	DOT1L	Promoter	0	1	66	21	0.25	0.475495	0	ANNOT=(Promoter|ENSG00000267122|ENST00000585593|-|Promoter||None|2738),(Promoter|ENSG00000104885|ENST00000586024|+|Promoter||None|426),(Promoter|ENSG00000104885|ENST00000608122|+|Promoter||None|576),(Promoter|ENSG00000104885|ENST00000591498|+|Promoter||None|567),(Synonymous|ENSG00000104885|ENST00000398665|+|Exon_14|c.1224C>G|None|1223),(Synonymous|ENSG00000104885|ENST00000686010|+|Exon_14|c.1224C…
rs76375790	19	2210737	C	169	T	175	344	4143.4	PASS	0.5087	0.4561	0.5612	NA	DOT1L	Promoter	0	1	66	21	0.25	0.475495	0	ANNOT=(Promoter|ENSG00000267122|ENST00000585593|-|Promoter||None|2738),(Promoter|ENSG00000104885|ENST00000586024|+|Promoter||None|426),(Promoter|ENSG00000104885|ENST00000608122|+|Promoter||None|576),(Promoter|ENSG00000104885|ENST00000591498|+|Promoter||None|567),(Synonymous|ENSG00000104885|ENST00000398665|+|Exon_14|c.1233C>T|None|1232),(Synonymous|ENSG00000104885|ENST00000686010|+|Exon_14|c.1233C…
rs73516508	19	2211222	T	192	C	420	612	11067.4	PASS	0.6863	0.6484	0.7218	NA	DOT1L	Promoter	0	1	66	21	0.25	0.475495	0	ANNOT=(Promoter|ENSG00000267122|ENST00000585593|-|Promoter||None|2738),(Promoter|ENSG00000104885|ENST00000482433|+|Promoter||None|3658),(Promoter|ENSG00000104885|ENST00000586024|+|Promoter||None|426),(Promoter|ENSG00000104885|ENST00000608122|+|Promoter||None|576),(Promoter|ENSG00000104885|ENST00000591498|+|Promoter||None|567),(Intron|ENSG00000104885|ENST00000398665|+|Intron_15|c.1465+10T>C|None|4…
rs184151533	19	2215401	G	121	A	144	265	3195.67	PASS	0.5434	0.4832	0.6023	NA	DOT1L	Intron	0	1	66	21	0.25	0.475495	0	ANNOT=(Intron|ENSG00000267122|ENST00000585593|-|Intron_1||None|2738),(Promoter|ENSG00000104885|ENST00000482433|+|Promoter||None|3658),(Intron|ENSG00000104885|ENST00000586024|+|Intron_3|c.317-57G>A|None|426),(Intron|ENSG00000104885|ENST00000608122|+|Intron_2||None|576),(Promoter|ENSG00000104885|ENST00000591498|+|Promoter||None|567),(Intron|ENSG00000104885|ENST00000398665|+|Intron_19|c.1923+805G>A|…
rs73919904	19	2216920	C	256	T	351	607	7908.61	PASS	0.5783	0.5386	0.6169	NA	DOT1L	Promoter	0	1	66	21	0.25	0.475495	0	ANNOT=(Promoter|ENSG00000267122|ENST00000585593|-|Promoter||None|2738),(Intron|ENSG00000104885|ENST00000482433|+|Intron_1||None|3658),(Promoter|ENSG00000104885|ENST00000586024|+|Promoter||None|426),(Promoter|ENSG00000104885|ENST00000608122|+|Promoter||None|576),(Promoter|ENSG00000104885|ENST00000591498|+|Promoter||None|567),(Intron|ENSG00000104885|ENST00000398665|+|Intron_20|c.2410-35C>T|None|461…
rs139199427	19	2221911	C	137	G	136	273	3228.67	PASS	0.4982	0.4393	0.5571	NA	DOT1L	Promoter	0	1	66	21	0.25	0.475495	0	ANNOT=(Promoter|ENSG00000104885|ENST00000457590|+|Promoter||None|1959),(Non-coding RNA|ENSG00000104885|ENST00000482433|+|Exon_4||None|3658),(Intron|ENSG00000104885|ENST00000398665|+|Intron_23|c.2808-65C>G|None|4611),(Intron|ENSG00000104885|ENST00000686010|+|Intron_23|c.2808-65C>G|None|5214);DPB=273;EPPR=7.591;FREQ=1000Genomes:0.9998,0.0001997|ALSPAC:0.9997,0.0002595|Estonian:0.9984,0.001563|GnomA…
rs75613123	19	2223276	C	178	T	312	490	7173.19	PASS	0.6367	0.5932	0.6781	NA	DOT1L	Intron	0	1	66	21	0.25	0.475495	0	ANNOT=(Intron|ENSG00000104885|ENST00000457590|+|Intron_1|c.32-5C>T|None|1959),(Intron|ENSG00000104885|ENST00000398665|+|Intron_24|c.3392-5C>T|None|4611),(Intron|ENSG00000104885|ENST00000686010|+|Intron_24|c.3392-5C>T|None|5214);DPB=434;EPPR=8.91475;FREQ=1000Genomes:0.9395,0.0605|ALSPAC:0.9528,0.04722|Estonian:0.9567,0.0433|ExAC:0.9428,0.05717|GnomAD:0.9566,0.04337|GnomAD_exomes:0.9424,0.05758|GoE…
rs2286329	19	2223328	G	306	A	320	626	13069.4	PASS	0.5112	0.4721	0.5502	NA	DOT1L	Synonymous	0	1	66	21	0.25	0.475495	0	ANNOT=(Synonymous|ENSG00000104885|ENST00000457590|+|Exon_2|c.78G>A|None|77),(Synonymous|ENSG00000104885|ENST00000398665|+|Exon_25|c.3438G>A|None|3437),(Synonymous|ENSG00000104885|ENST00000686010|+|Exon_25|c.3438G>A|None|3437);DPB=617;EPPR=10.2769;FREQ=1000Genomes:0.876,0.124|ALSPAC:0.9862,0.01375|Estonian:0.9788,0.02121|ExAC:0.9399,0.06009|GnomAD:0.9135,0.08649|GnomAD_exomes:0.9417,0.05827|GoESP:…
rs3815308	19	2226677	G	463	A	913	1376	29608.6	PASS	0.6635	0.6381	0.688	G266S	DOT1L	Missense	0	1	66	21	0.25	0.475495	0	ANNOT=(Missense|ENSG00000104885|ENST00000457590|+|Exon_4|c.796G>A|G266S|795),(Missense|ENSG00000104885|ENST00000398665|+|Exon_27|c.4156G>A|G1386S|4155),(Missense|ENSG00000104885|ENST00000686010|+|Exon_27|c.4156G>A|G1386S|4155);DPB=920;EPPR=3.24011;FREQ=1000Genomes:0.7744,0.2256,.|ALSPAC:0.5545,0.4455,.|Estonian:0.5536,0.4464,.|ExAC:0.6011,0.3989,.|GnomAD:0.6847,0.3153,.|GnomAD_exomes:0.6496,0.350…
rs117292860	19	2227622	C	125	A	117	242	2485.6	PASS	0.4835	0.4213	0.5462	NA	DOT1L	Intron	0	1	66	21	0.25	0.475495	0	ANNOT=(Intron|ENSG00000104885|ENST00000457590|+|Intron_5|c.1353-115C>A|None|1959),(Intron|ENSG00000104885|ENST00000398665|+|Intron_27|c.4606+495C>A|None|4611),(Intron|ENSG00000104885|ENST00000686010|+|Intron_27|c.4608-115C>A|None|5214);DPB=242;EPPR=17.62;FREQ=1000Genomes:0.9423,0.05771,.|ALSPAC:0.8692,0.1308,.|Estonian:0.8996,0.1004,.|GnomAD:0.9132,0.0868,.|TOPMED:0.9059,0.0941,1.593e-05|TWINSUK:…
rs777994689	19	2228356	C	222	T	257	479	5682.59	PASS	0.5365	0.4918	0.5807	NA	DOT1L	3-prime UTR	0	1	66	21	0.25	0.475495	0	ANNOT=(3-prime UTR|ENSG00000104885|ENST00000457590|+|Exon_6|c.12C>T|None|1959),(Intron|ENSG00000104885|ENST00000398665|+|Intron_27|c.4606+1229C>T|None|4611);DPB=479;EPPR=14.3176;FREQ=GnomAD_exomes:1,4.977e-06,3.982e-05|TOPMED:1,.,1.593e-05;GENEINFO=DOT1L:84444;GTI=0;MQMR=60;NS=1;NUMALT=1;ODDS=1141.66;PAIREDR=0.869369;PQR=0;PRO=0;QR=7426;RO=222;RPPR=153.409;RS=777994689;SRF=85;SRP=29.4592;SRR=137;…
rs3218045	19	29817478	T	296	C	494	790	11810.6	PASS	0.6253	0.591	0.6584	NA	CCNE1	Synonymous	1	2	65	20	0.152967	0.475495	0.158044	ANNOT=(Synonymous|ENSG00000105173|ENST00000576532|+|Exon_2|c.153T>C|None|152),(Promoter|ENSG00000105173|ENST00000574121|+|Promoter||None|1295),(Synonymous|ENSG00000105173|ENST00000357943|+|Exon_4|c.354T>C|None|353),(Promoter|ENSG00000105173|ENST00000586912|+|Promoter||None|415),(Synonymous|ENSG00000105173|ENST00000444983|+|Exon_4|c.354T>C|None|353),(Synonymous|ENSG00000105173|ENST00000262643|+|Ex…
rs9304850	19	33589673	C	162	G	95	257	2129.4	PASS	0.3696	0.313	0.4302	NA	RPL21P131	Non-coding RNA	0	1	66	21	0.25	0.475495	0	ANNOT=(Non-coding RNA|ENSG00000232429|ENST00000497298|-|Exon_1||None|483);DPB=244;EPPR=4.9405;FREQ=1000Genomes:0.5485,.,0.4515|ALSPAC:0.636,.,0.364|Estonian:0.6489,.,0.3511|GnomAD:0.605,.,0.395|TOPMED:0.602,.,0.398|TWINSUK:0.634,.,0.366;GTI=0;MQMR=56.9444;NS=1;NUMALT=1;ODDS=344.311;PAIREDR=0.981481;PQR=0;PRO=0;QR=5476;RO=162;RPPR=102.147;RS=9304850;SRF=75;SRP=4.9405;SRR=87;SSR=0;VC=SNV;ccds_id=--…
rs763437298	19	40235508	C	283	T	228	511	4766.73	PASS	0.4462	0.4036	0.4895	NA	AKT2	Promoter	0	1	66	21	0.25	0.475495	0	ANNOT=(Promoter|ENSG00000105221|ENST00000580878|-|Promoter||None|709),(Promoter|ENSG00000105221|ENST00000391845|-|Promoter||None|636),(Intron|ENSG00000105221|ENST00000578615|-|Intron_8|c.1056-158G>A|None|1188),(Promoter|ENSG00000105221|ENST00000480878|-|Promoter||None|506),(Intron|ENSG00000105221|ENST00000579047|-|Intron_10|c.991-158G>A|None|1350),(Intron|ENSG00000105221|ENST00000392038|-|Intron_…
rs753948877	19	40238853	C	191	T	146	337	3141.05	PASS	0.4332	0.3814	0.4866	NA	AKT2	Intron	0	1	66	21	0.25	0.475495	0	ANNOT=(Intron|ENSG00000105221|ENST00000580878|-|Intron_1||None|709),(Intron|ENSG00000105221|ENST00000391845|-|Intron_3||None|636),(Intron|ENSG00000105221|ENST00000601166|-|Intron_5|c.117G>A|None|387),(Intron|ENSG00000105221|ENST00000578310|-|Intron_1|c.76-2468G>A|None|158),(Intron|ENSG00000105221|ENST00000578615|-|Intron_5|c.587+52G>A|None|1188),(Intron|ENSG00000105221|ENST00000480878|-|Intron_2|…
rs3730257	19	40242089	T	125	C	143	268	3256.51	PASS	0.5336	0.4738	0.5924	NA	AKT2	Promoter	0	1	66	21	0.25	0.475495	0	ANNOT=(Promoter|ENSG00000105221|ENST00000580878|-|Promoter||None|709),(Intron|ENSG00000105221|ENST00000486368|-|Intron_5|c.443-20A>G|None|471),(Intron|ENSG00000105221|ENST00000596634|-|Intron_5|c.443-20A>G|None|455),(Intron|ENSG00000105221|ENST00000492463|-|Intron_4|c.503A>G|None|207),(Intron|ENSG00000105221|ENST00000487537|-|Intron_4||None|1669),(Intron|ENSG00000105221|ENST00000672879|-|Intron_4…
rs3730256	19	40255305	G	145	A	130	275	4194.02	PASS	0.4727	0.4145	0.5317	NA	AKT2	Intron	1	2	65	20	0.152967	0.475495	0.158044	ANNOT=(Intron|ENSG00000105221|ENST00000486368|-|Intron_3|c.177-36C>T|None|471),(Intron|ENSG00000105221|ENST00000423127|-|Intron_5|c.177-36C>T|None|359),(Intron|ENSG00000105221|ENST00000416994|-|Intron_3|c.177-36C>T|None|287),(Intron|ENSG00000105221|ENST00000427375|-|Intron_4|c.177-36C>T|None|201),(Intron|ENSG00000105221|ENST00000580747|-|Intron_3|c.177-36C>T|None|287),(Intron|ENSG00000105221|ENST…
rs144814646	19	40265283	C	455	A	430	885	10287.7	PASS	0.4859	0.4531	0.5188	NA	AKT2	5-prime UTR	0	1	66	21	0.25	0.475495	0	ANNOT=(5-prime UTR|ENSG00000105221|ENST00000486368|-|Exon_2|c.-16G>T|None|471),(5-prime UTR|ENSG00000105221|ENST00000423127|-|Exon_4|c.-16G>T|None|359),(5-prime UTR|ENSG00000105221|ENST00000416994|-|Exon_2|c.-16G>T|None|287),(5-prime UTR|ENSG00000105221|ENST00000427375|-|Exon_3|c.-16G>T|None|201),(5-prime UTR|ENSG00000105221|ENST00000580747|-|Exon_2|c.-16G>T|None|287),(5-prime UTR|ENSG00000105221…
rs2307177	19	43543673	T	366	G	335	701	7865.13	PASS	0.4779	0.4411	0.5149	Y545S	XRCC1	Missense	5	4	61	18	0.219076	0.475495	0.373855	ANNOT=(Missense|ENSG00000073050|ENST00000543982|-|Exon_15|c.1634A>C|Y545S|1633),(Missense|ENSG00000073050|ENST00000262887|-|Exon_16|c.1727A>C|Y576S|1726);DPB=706;EPPR=4.17316;FREQ=1000Genomes:0.9786,0.02137|ALSPAC:0.9901,0.00986|Estonian:0.9953,0.004687|ExAC:0.9875,0.01247|GnomAD:0.9834,0.01658|GnomAD_exomes:0.9878,0.0122|GoESP:0.9886,0.01138|TOPMED:0.9791,0.02091|TWINSUK:0.9919,0.008091;GENEINFO…
rs3213397	19	43543748	T	122	A	139	261	3089.95	PASS	0.5326	0.472	0.5922	NA	XRCC1	Intron	0	1	66	21	0.25	0.475495	0	ANNOT=(Intron|ENSG00000073050|ENST00000543982|-|Intron_14|c.1621-61A>T|None|1806),(Intron|ENSG00000073050|ENST00000262887|-|Intron_15|c.1714-61A>T|None|1899);DPB=261;EPPR=3.0815;FREQ=1000Genomes:0.8548,0.004393,0.1408|Estonian:0.9926,0.007366,.|GnomAD:0.9922,0.007813,.|TOPMED:0.9902,0.009772,.;GENEINFO=XRCC1:7515;GTI=0;MQMR=60;NS=1;NUMALT=1;ODDS=623.905;PAIREDR=0.786885;PQR=0;PRO=0;QR=4132;RO=122…
rs25480	19	43546004	C	311	T	794	1105	18014.8	PASS	0.7186	0.6913	0.7443	NA	XRCC1	Intron	7	0	59	22	0.185104	0.475495	Inf	ANNOT=(Intron|ENSG00000073050|ENST00000543982|-|Intron_12|c.1390-47G>A|None|1806),(Intron|ENSG00000073050|ENST00000262887|-|Intron_13|c.1483-47G>A|None|1899);DPB=599;EPPR=30.7228;FREQ=1000Genomes:0.9936,0.00639|ALSPAC:0.9777,0.02231|Estonian:0.9799,0.02009|ExAC:0.9838,0.0162|GnomAD:0.9846,0.01539|GnomAD_exomes:0.9842,0.01578|GoESP:0.9812,0.01884|TOPMED:0.9847,0.01534|TWINSUK:0.9776,0.02238;GENEIN…
rs25484	19	43546814	T	474	C	538	1012	26003.2	PASS	0.5316	0.5008	0.5622	NA	XRCC1	Intron	0	1	66	21	0.25	0.475495	0	ANNOT=(Intron|ENSG00000073050|ENST00000543982|-|Intron_10|c.1200+70A>G|None|1806),(Intron|ENSG00000073050|ENST00000262887|-|Intron_11|c.1293+70A>G|None|1899);DPB=904;EPPR=4.84277;FREQ=1000Genomes:0.8924,0.1076|ALSPAC:0.8116,0.1884|Estonian:0.7877,0.2123|ExAC:0.8447,0.1553|GnomAD:0.8329,0.1671|GnomAD_exomes:0.8494,0.1506|TOPMED:0.8431,0.1569|TWINSUK:0.8072,0.1928;GENEINFO=XRCC1:7515;GTI=0;MQMR=60;…
rs25487	19	43551574	T	479	C	411	890	52845.1	PASS	0.4618	0.4293	0.4946	Q368R	XRCC1	Promoter	0	1	66	21	0.25	0.475495	0	ANNOT=(Promoter|ENSG00000073050|ENST00000598422|-|Promoter||None|701),(3-prime UTR|ENSG00000073050|ENST00000597811|-|Exon_7|c.642A>G|None|493),(Missense|ENSG00000073050|ENST00000543982|-|Exon_9|c.1103A>G|Q368R|1102),(Promoter|ENSG00000269177|ENST00000597119|+|Promoter||None|561),(Missense|ENSG00000073050|ENST00000262887|-|Exon_10|c.1196A>G|Q399R|1195);CLNACC=.,RCV000211186.1|RCV000211213.1|RCV000…
rs25486	19	43551746	C	129	T	127	256	15331.5	PASS	0.4961	0.4354	0.5569	NA	XRCC1	Promoter	9	6	57	16	0.189508	0.475495	0.425814	ANNOT=(Promoter|ENSG00000073050|ENST00000598422|-|Promoter||None|701),(Intron|ENSG00000073050|ENST00000597811|-|Intron_6|c.470G>A|None|493),(Intron|ENSG00000073050|ENST00000543982|-|Intron_8|c.991-59G>A|None|1806),(Promoter|ENSG00000269177|ENST00000597119|+|Promoter||None|561),(Intron|ENSG00000073050|ENST00000262887|-|Intron_9|c.1084-59G>A|None|1899);DPB=256;EPPR=9.08706;FREQ=1000Genomes:0.2829,.…
rs25489	19	43552260	C	393	T	477	870	11371.1	PASS	0.5483	0.5151	0.5811	R287H	XRCC1	Missense	0	1	66	21	0.25	0.475495	0	ANNOT=(Missense|ENSG00000073050|ENST00000598165|-|Exon_9|c.860G>A|R287H|859),(Non-coding RNA|ENSG00000073050|ENST00000598422|-|Exon_5||None|701),(Non-coding RNA|ENSG00000073050|ENST00000595789|-|Exon_8||None|1147),(Missense|ENSG00000073050|ENST00000597811|-|Exon_6|c.449G>A|R150H|448),(Missense|ENSG00000073050|ENST00000543982|-|Exon_8|c.746G>A|R249H|745),(Promoter|ENSG00000269177|ENST00000597119|+…
rs148438412	19	43560831	C	134	T	116	250	2244.23	PASS	0.464	0.4032	0.5259	NA	XRCC1	Intron	0	1	66	21	0.25	0.475495	0	ANNOT=(Intron|ENSG00000073050|ENST00000598165|-|Intron_3|c.276+79G>A|None|876),(Intron|ENSG00000073050|ENST00000594107|-|Intron_2|c.146-6027G>A|None|517),(Intron|ENSG00000268361|ENST00000594374|-|Intron_2|c.280+79G>A|None|393),(Intron|ENSG00000073050|ENST00000599693|-|Intron_2|c.181+79G>A|None|628),(Intron|ENSG00000073050|ENST00000595789|-|Intron_3||None|1147),(Intron|ENSG00000073050|ENST00000597…
rs25496	19	43560950	A	564	G	488	1052	12784.2	PASS	0.4639	0.4339	0.4941	V79A	XRCC1	Missense	0	1	66	21	0.25	0.475495	0	ANNOT=(Missense|ENSG00000073050|ENST00000598165|-|Exon_3|c.236T>C|V79A|235),(Intron|ENSG00000073050|ENST00000594107|-|Intron_2|c.146-6146T>C|None|517),(Synonymous|ENSG00000268361|ENST00000594374|-|Exon_2|c.240T>C|None|239),(Synonymous|ENSG00000073050|ENST00000599693|-|Exon_2|c.141T>C|None|140),(Non-coding RNA|ENSG00000073050|ENST00000595789|-|Exon_3||None|1147),(Promoter|ENSG00000073050|ENST00000…
rs139063242	19	50874829	G	499	A	362	861	8021.05	PASS	0.4204	0.3879	0.4537	G52D	KLK2	Intron	0	1	66	21	0.25	0.475495	0	ANNOT=(Intron|ENSG00000167751|ENST00000599121|+|Intron_1|c.46+1310G>A|None|147),(Promoter|ENSG00000167751|ENST00000595173|+|Promoter||None|1677),(Promoter|ENSG00000167751|ENST00000597461|+|Promoter||None|798),(Promoter|ENSG00000167751|ENST00000595050|+|Promoter||None|550),(Promoter|ENSG00000167751|ENST00000597911|+|Promoter||None|152),(Promoter|ENSG00000167751|ENST00000601114|+|Promoter||None|103…
rs181308768	19	50876542	A	282	C	224	506	5102.26	PASS	0.4427	0.4	0.4862	S93R	KLK2	Synonymous	7	0	59	22	0.185104	0.475495	Inf	ANNOT=(Synonymous|ENSG00000167751|ENST00000599121|+|Exon_2|c.117A>C|None|116),(Non-coding RNA|ENSG00000167751|ENST00000595173|+|Exon_1||None|1677),(Promoter|ENSG00000167751|ENST00000597461|+|Promoter||None|798),(Promoter|ENSG00000167751|ENST00000595050|+|Promoter||None|550),(Promoter|ENSG00000167751|ENST00000597911|+|Promoter||None|152),(Non-coding RNA|ENSG00000167751|ENST00000601114|+|Exon_1||No…
rs982427872	19	50876557	C	302	T	276	578	6518.44	PASS	0.4775	0.4371	0.5182	H98Y	KLK2	Synonymous	0	1	66	21	0.25	0.475495	0	ANNOT=(Synonymous|ENSG00000167751|ENST00000599121|+|Exon_2|c.132C>T|None|131),(Non-coding RNA|ENSG00000167751|ENST00000595173|+|Exon_1||None|1677),(Promoter|ENSG00000167751|ENST00000597461|+|Promoter||None|798),(Promoter|ENSG00000167751|ENST00000595050|+|Promoter||None|550),(Promoter|ENSG00000167751|ENST00000597911|+|Promoter||None|152),(Non-coding RNA|ENSG00000167751|ENST00000601114|+|Exon_1||No…
rs6070	19	50876854	T	5	A	1041	1046	37232	PASS	0.9952	0.9889	0.998	NA	KLK2	Intron	0	1	66	21	0.25	0.475495	0	ANNOT=(Intron|ENSG00000167751|ENST00000599121|+|Intron_2|c.282T>A|None|147),(Intron|ENSG00000167751|ENST00000595173|+|Intron_1||None|1677),(Promoter|ENSG00000167751|ENST00000597461|+|Promoter||None|798),(Intron|ENSG00000167751|ENST00000595050|+|Intron_1|c.160-18T>A|None|550),(Promoter|ENSG00000167751|ENST00000597911|+|Promoter||None|152),(Intron|ENSG00000167751|ENST00000601114|+|Intron_1||None|10…
rs113113965	19	50877294	C	764	G	412	1176	12804.5	PASS	0.3503	0.3236	0.3781	NA	KLK2	Intron	0	1	66	21	0.25	0.475495	0	ANNOT=(Intron|ENSG00000167751|ENST00000599121|+|Intron_3|c.722C>G|None|147),(Intron|ENSG00000167751|ENST00000595173|+|Intron_2||None|1677),(Promoter|ENSG00000167751|ENST00000597461|+|Promoter||None|798),(Intron|ENSG00000167751|ENST00000595050|+|Intron_2|c.295+286C>G|None|550),(3-prime UTR|ENSG00000167751|ENST00000597911|+|Exon_2|c.5C>G|None|152),(Non-coding RNA|ENSG00000167751|ENST00000601114|+|E…
rs142454841	2	216109544	C	138	G	151	289	3355.73	PASS	0.5225	0.465	0.5794	NA	XRCC5	Intron	0	1	66	21	0.25	0.475495	0	ANNOT=(Intron|ENSG00000079246|ENST00000392132|+|Intron_1|c.21+87C>G|None|2196),(Promoter|ENSG00000079246|ENST00000451695|+|Promoter||None|56),(Intron|ENSG00000079246|ENST00000417391|+|Intron_1|c.-3490C>G|None|395),(Intron|ENSG00000079246|ENST00000429133|+|Intron_1||None|576),(Intron|ENSG00000079246|ENST00000476360|+|Intron_1||None|610),(Intron|ENSG00000079246|ENST00000392133|+|Intron_3|c.21+87C>G…
rs41296890	2	216109545	A	162	T	109	271	2620.77	PASS	0.4022	0.3456	0.4616	NA	XRCC5	Intron	0	1	66	21	0.25	0.475495	0	ANNOT=(Intron|ENSG00000079246|ENST00000392132|+|Intron_1|c.21+88A>T|None|2196),(Promoter|ENSG00000079246|ENST00000451695|+|Promoter||None|56),(Intron|ENSG00000079246|ENST00000417391|+|Intron_1|c.-3489A>T|None|395),(Intron|ENSG00000079246|ENST00000429133|+|Intron_1||None|576),(Intron|ENSG00000079246|ENST00000476360|+|Intron_1||None|610),(Intron|ENSG00000079246|ENST00000392133|+|Intron_3|c.21+88A>T…
rs12468192	2	216112961	A	142	C	143	285	3101.17	PASS	0.5018	0.4441	0.5594	NA	XRCC5	Intron	1	2	65	20	0.152967	0.475495	0.158044	ANNOT=(Intron|ENSG00000079246|ENST00000392132|+|Intron_1|c.23-55A>C|None|2196),(Promoter|ENSG00000079246|ENST00000451695|+|Promoter||None|56),(Promoter|ENSG00000079246|ENST00000460284|+|Promoter||None|2962),(Intron|ENSG00000079246|ENST00000417391|+|Intron_2|c.-73A>C|None|395),(Intron|ENSG00000079246|ENST00000429133|+|Intron_1||None|576),(Intron|ENSG00000079246|ENST00000476360|+|Intron_1||None|610…
rs980131784	2	216116529	C	154	T	119	273	2617.14	PASS	0.4359	0.3784	0.4952	NA	XRCC5	Intron	0	1	66	21	0.25	0.475495	0	ANNOT=(Intron|ENSG00000079246|ENST00000392132|+|Intron_2|c.137-130C>T|None|2196),(Intron|ENSG00000079246|ENST00000451695|+|Intron_1|c.40-109C>T|None|56),(Promoter|ENSG00000079246|ENST00000460284|+|Promoter||None|2962),(Intron|ENSG00000079246|ENST00000417391|+|Intron_3|c.98-130C>T|None|395),(Intron|ENSG00000079246|ENST00000429133|+|Intron_2||None|576),(Intron|ENSG00000079246|ENST00000476360|+|Intr…
rs545740431	2	216117631	A	129	G	108	237	2211.39	PASS	0.4557	0.3935	0.5193	NA	XRCC5	Intron	0	1	66	21	0.25	0.475495	0	ANNOT=(Intron|ENSG00000079246|ENST00000392132|+|Intron_3|c.321-115A>G|None|2196),(Intron|ENSG00000079246|ENST00000451695|+|Intron_2|c.976A>G|None|56),(Non-coding RNA|ENSG00000079246|ENST00000460284|+|Exon_1||None|2962),(Intron|ENSG00000079246|ENST00000417391|+|Intron_4|c.282-115A>G|None|395),(Intron|ENSG00000079246|ENST00000429133|+|Intron_3||None|576),(Intron|ENSG00000079246|ENST00000392133|+|In…
rs28371548	2	216117729	A	249	G	313	562	10853.1	PASS	0.5569	0.5156	0.5975	NA	XRCC5	Intron	0	1	66	21	0.25	0.475495	0	ANNOT=(Intron|ENSG00000079246|ENST00000392132|+|Intron_3|c.321-17A>G|None|2196),(Intron|ENSG00000079246|ENST00000451695|+|Intron_2|c.1074A>G|None|56),(Non-coding RNA|ENSG00000079246|ENST00000460284|+|Exon_1||None|2962),(Intron|ENSG00000079246|ENST00000417391|+|Intron_4|c.282-17A>G|None|395),(Intron|ENSG00000079246|ENST00000429133|+|Intron_3||None|576),(Intron|ENSG00000079246|ENST00000392133|+|Int…
rs28371549	2	216126049	A	123	G	153	276	5488.47	PASS	0.5543	0.4954	0.6118	NA	XRCC5	Intron	0	1	66	21	0.25	0.475495	0	ANNOT=(Intron|ENSG00000079246|ENST00000493706|+|Intron_1||None|564),(Promoter|ENSG00000079246|ENST00000471649|+|Promoter||None|610),(Intron|ENSG00000079246|ENST00000392132|+|Intron_7|c.798+18A>G|None|2196),(Intron|ENSG00000079246|ENST00000460284|+|Intron_4||None|2962),(Intron|ENSG00000079246|ENST00000392133|+|Intron_9|c.798+18A>G|None|2196);DPB=217;EPPR=3.02795;FREQ=1000Genomes:0.9754,0.02456|ALS…
rs41299778	2	216126097	A	112	G	118	230	4586.45	PASS	0.513	0.4488	0.5769	NA	XRCC5	Intron	0	1	66	21	0.25	0.475495	0	ANNOT=(Intron|ENSG00000079246|ENST00000493706|+|Intron_1||None|564),(Promoter|ENSG00000079246|ENST00000471649|+|Promoter||None|610),(Intron|ENSG00000079246|ENST00000392132|+|Intron_7|c.798+66A>G|None|2196),(Intron|ENSG00000079246|ENST00000460284|+|Intron_4||None|2962),(Intron|ENSG00000079246|ENST00000392133|+|Intron_9|c.798+66A>G|None|2196);DPB=212;EPPR=4.25114;FREQ=1000Genomes:0.9832,0.01677|ALS…
rs1464903709	2	216138264	T	317	C	324	641	7574.54	PASS	0.5055	0.4668	0.544	NA	XRCC5	Intron	65	20	1	2	0.152967	0.475495	6.32735	ANNOT=(Intron|ENSG00000079246|ENST00000471649|+|Intron_5||None|610),(Intron|ENSG00000079246|ENST00000392132|+|Intron_12|c.1342+85T>C|None|2196),(Intron|ENSG00000079246|ENST00000460284|+|Intron_9||None|2962),(Intron|ENSG00000079246|ENST00000392133|+|Intron_14|c.1342+85T>C|None|2196);DPB=641;EPPR=3.83916;FREQ=GnomAD:1,3.229e-05;GENEINFO=XRCC5:7520;GTI=0;MQMR=60;NS=1;NUMALT=1;ODDS=1712.09;PAIREDR=0.…
rs12466253	2	216190428	T	231	C	127	358	8953.01	PASS	0.3547	0.307	0.4056	NA	XRCC5	Intron	1	2	65	20	0.152967	0.475495	0.158044	ANNOT=(Intron|ENSG00000079246|ENST00000392132|+|Intron_17|c.1944+94T>C|None|2196),(Intron|ENSG00000079246|ENST00000460284|+|Intron_14||None|2962),(Intron|ENSG00000079246|ENST00000392133|+|Intron_19|c.1944+94T>C|None|2196);DPB=328;EPPR=6.40381;FREQ=1000Genomes:0.8173,0.1827|ALSPAC:0.8967,0.1033|Estonian:0.8598,0.1402|GnomAD:0.8162,0.1838|TOPMED:0.8122,0.1878|TWINSUK:0.8859,0.1141;GENEINFO=XRCC5:75…
rs12470053	2	216190448	A	142	G	66	208	1054.46	PASS	0.3173	0.2579	0.3834	NA	XRCC5	Intron	0	1	66	21	0.25	0.475495	0	ANNOT=(Intron|ENSG00000079246|ENST00000392132|+|Intron_17|c.1944+114A>G|None|2196),(Intron|ENSG00000079246|ENST00000460284|+|Intron_14||None|2962),(Intron|ENSG00000079246|ENST00000392133|+|Intron_19|c.1944+114A>G|None|2196);DPB=208;EPPR=10.4117;FREQ=1000Genomes:0.1705,0.8295,.|ALSPAC:0.4229,0.5771,.|Estonian:0.3752,0.6248,.|GnomAD:0.278,0.722,.|TOPMED:0.2661,0.7339,.|TWINSUK:0.4223,0.5777,.;GENEI…
rs41296827	2	216204425	T	161	G	185	346	4226.94	PASS	0.5347	0.482	0.5866	NA	XRCC5	Intron	0	1	66	21	0.25	0.475495	0	ANNOT=(Intron|ENSG00000079246|ENST00000485763|+|Intron_1||None|616),(Intron|ENSG00000079246|ENST00000392132|+|Intron_20|c.2184+29T>G|None|2196),(Intron|ENSG00000079246|ENST00000460284|+|Intron_17||None|2962),(Intron|ENSG00000079246|ENST00000392133|+|Intron_22|c.2184+29T>G|None|2196);DPB=339;EPPR=3.67118;FREQ=1000Genomes:0.9822,0.01777|ExAC:0.9955,0.004479|GnomAD:0.9864,0.01363|GnomAD_exomes:0.996…
rs1193752415	2	89622285	C	607	T	173	780	1853.32	PASS	0.2218	0.194	0.2523	NA	KMT2CP4	Non-coding RNA	0	1	66	21	0.25	0.475495	0	ANNOT=(Non-coding RNA|ENSG00000283132|ENST00000636037|-|Exon_9||None|1257);DPB=781;EPPR=7.90774;GTI=0;MQMR=41.6013;NS=1;NUMALT=1;ODDS=426.744;PAIREDR=0.995058;PQR=0;PRO=0;QR=20436;RO=607;RPPR=33.9511;RS=1193752415;SRF=316;SRP=5.24617;SRR=291;SSR=0;VC=SNV;ccds_id=---;dbSNPBuildID=151;gene_biotype=unprocessed_pseudogene;gene_id=ENSG00000283132;gene_name=KMT2CP4;gene_source=havana;gene_version=1;pro…
rs1454364201	2	89624244	G	266	A	128	394	2351.26	PASS	0.3249	0.2805	0.3726	NA	KMT2CP4	Intron	0	1	66	21	0.25	0.475495	0	ANNOT=(Intron|ENSG00000283132|ENST00000636037|-|Intron_7||None|1257);DPB=395;EPPR=5.65525;GTI=0;MQMR=43.2632;NS=1;NUMALT=1;ODDS=541.396;PAIREDR=0.969925;PQR=0;PRO=0;QR=8922;RO=266;RPPR=17.4106;RS=1454364201;SRF=158;SRP=23.4189;SRR=108;SSR=0;VC=SNV;ccds_id=---;dbSNPBuildID=151;gene_biotype=unprocessed_pseudogene;gene_id=ENSG00000283132;gene_name=KMT2CP4;gene_source=havana;gene_version=1;protein_id…
rs1293427905	2	89626170	G	237	T	97	334	1605.85	PASS	0.2904	0.2443	0.3413	NA	KMT2CP4	Non-coding RNA	0	1	66	21	0.25	0.475495	0	ANNOT=(Non-coding RNA|ENSG00000283132|ENST00000636037|-|Exon_5||None|1257);DPB=312;EPPR=3.09276;GTI=0;MQMR=45.6076;NS=1;NUMALT=1;ODDS=216.161;PAIREDR=1;PQR=0;PRO=0;PSEUDOGENEINFO=LOC101927050:101927050;QR=7908;RO=237;RPPR=270.926;RS=1293427905;SRF=139;SRP=18.4122;SRR=98;SSR=0;VC=SNV;ccds_id=---;dbSNPBuildID=151;gene_biotype=unprocessed_pseudogene;gene_id=ENSG00000283132;gene_name=KMT2CP4;gene_sou…
rs1273652332	2	89640433	T	281	C	82	363	942.223	PASS	0.2259	0.1859	0.2717	NA	KMT2CP4	Intron	0	1	66	21	0.25	0.475495	0	ANNOT=(Intron|ENSG00000283132|ENST00000636037|-|Intron_1||None|1257);DPB=367;EPPR=69.8468;GTI=0;MQMR=36.2206;NS=1;NUMALT=1;ODDS=179.282;PAIREDR=1;PQR=0;PRO=0;QR=9462;RO=281;RPPR=5.24359;RS=1273652332;SRF=140;SRP=3.01803;SRR=141;SSR=0;VC=SNV;ccds_id=---;dbSNPBuildID=151;gene_biotype=unprocessed_pseudogene;gene_id=ENSG00000283132;gene_name=KMT2CP4;gene_source=havana;gene_version=1;protein_id=---;pr…
rs4041772	2	91696550	T	140	C	85	225	1677.36	PASS	0.3778	0.317	0.4427	NA	KMT2CP5	Non-coding RNA	0	1	66	21	0.25	0.475495	0	ANNOT=(Non-coding RNA|ENSG00000290565|ENST00000436174|-|Exon_9||None|1145),(Non-coding RNA|ENSG00000230572|ENST00000445955|-|Exon_8||None|1199);DPB=225;EPPR=9.21451;FREQ=GnomAD:0.5004,0.4996|TOPMED:0.9829,0.01709;GTI=0;MQMR=43.75;NS=1;NUMALT=1;ODDS=386.227;PAIREDR=0.992857;PQR=0;PRO=0;QR=4692;RO=140;RPPR=3.25847;RS=4041772;SRF=72;SRP=3.25847;SRR=68;SSR=0;VC=SNV;ccds_id=---;dbSNPBuildID=113;gene_b…
rs150617818	2	91700348	A	144	G	121	265	5475.04	PASS	0.4566	0.3977	0.5168	NA	KMT2CP5	Intron	0	1	66	21	0.25	0.475495	0	ANNOT=(Intron|ENSG00000290565|ENST00000436174|-|Intron_4||None|1145),(Intron|ENSG00000230572|ENST00000445955|-|Intron_5||None|1199);DPB=265;EPPR=7.89611;FREQ=GnomAD:0.699,0.301;GENEINFO=LOC107985798:107985798;GTI=0;MQMR=43.6042;NS=1;NUMALT=1;ODDS=587.081;PAIREDR=1;PQR=0;PRO=0;QR=4334;RO=144;RPPR=53.7383;RS=150617818;SRF=80;SRP=6.8707;SRR=64;SSR=0;VC=SNV;ccds_id=---;dbSNPBuildID=134;gene_biotype=t…
rs560354865	2	91957479	A	208	C	129	337	2478.22	PASS	0.3828	0.3325	0.4357	NA	CHEK2P3	Non-coding RNA	0	1	66	21	0.25	0.475495	0	ANNOT=(Non-coding RNA|ENSG00000234898|ENST00000416118|+|Exon_1||None|248);DPB=337;EPPR=5.68288;FREQ=1000Genomes:0.995,0.004992,.|GnomAD:0.995,0.005007,.;GTI=0;MQMR=45.6202;NS=1;NUMALT=1;ODDS=570.632;PAIREDR=0.961538;PQR=0;PRO=0;QR=6966;RO=208;RPPR=219.489;RS=560354865;SRF=114;SRP=7.18621;SRR=94;SSR=0;VC=SNV;ccds_id=---;dbSNPBuildID=142;gene_biotype=unprocessed_pseudogene;gene_id=ENSG00000234898;g…
rs145342056	2	91963545	G	119	A	116	235	2601.3	PASS	0.4936	0.4303	0.5571	NA	CHEK2P3	Non-coding RNA	0	1	66	21	0.25	0.475495	0	ANNOT=(Non-coding RNA|ENSG00000234898|ENST00000416118|+|Exon_3||None|248);DPB=235;EPPR=5.21827;FREQ=1000Genomes:0.9988,0.001198|GnomAD:0.9982,0.001843;GTI=0;MQMR=48.0588;NS=1;NUMALT=1;ODDS=577.512;PAIREDR=0.991597;PQR=0;PRO=0;QR=3926;RO=119;RPPR=141.127;RS=145342056;SRF=64;SRP=4.48836;SRR=55;SSR=0;VC=SNV;ccds_id=---;dbSNPBuildID=134;gene_biotype=unprocessed_pseudogene;gene_id=ENSG00000234898;gene…
rs2295454	20	32366492	A	180	G	252	432	7402.89	PASS	0.5833	0.5363	0.6289	NA	ASXL1	Intron	0	1	66	21	0.25	0.475495	0	ANNOT=(Intron|ENSG00000171456|ENST00000649901|+|Intron_3|c.56+26A>G|None|171),(Intron|ENSG00000171456|ENST00000306058|+|Intron_2|c.128+26A>G|None|4608),(Intron|ENSG00000171456|ENST00000642676|+|Intron_2|c.56+26A>G|None|171),(Intron|ENSG00000171456|ENST00000470145|+|Intron_1||None|1085),(Intron|ENSG00000171456|ENST00000645688|+|Intron_2|c.56+26A>G|None|234),(Intron|ENSG00000171456|ENST00000555343|…
rs184569437	20	32429488	C	83	T	127	210	2894.05	PASS	0.6048	0.5373	0.6684	NA	ASXL1	Promoter	0	1	66	21	0.25	0.475495	0	ANNOT=(Promoter|ENSG00000171456|ENST00000645514|+|Promoter||None|392),(Promoter|ENSG00000171456|ENST00000644168|+|Promoter||None|1466),(Promoter|ENSG00000171456|ENST00000619344|+|Promoter||None|550),(Promoter|ENSG00000171456|ENST00000553345|+|Promoter||None|809),(Promoter|ENSG00000171456|ENST00000555564|+|Promoter||None|449),(Non-coding RNA|ENSG00000171456|ENST00000647223|+|Exon_1||None|8056),(No…
rs6058693	20	32434963	G	365	A	369	734	12067.4	PASS	0.5027	0.4666	0.5388	V746I	ASXL1	Promoter	0	1	66	21	0.25	0.475495	0	ANNOT=(Promoter|ENSG00000171456|ENST00000644168|+|Promoter||None|1466),(Promoter|ENSG00000171456|ENST00000553345|+|Promoter||None|809),(Non-coding RNA|ENSG00000171456|ENST00000647223|+|Exon_4||None|8056),(Missense|ENSG00000171456|ENST00000306058|+|Exon_12|c.2236G>A|V746I|2235),(Missense|ENSG00000171456|ENST00000646985|+|Exon_12|c.2068G>A|V690I|2067),(Missense|ENSG00000171456|ENST00000375687|+|Exo…
rs149359320	20	32436096	C	505	T	439	944	10322.9	PASS	0.465	0.4334	0.4969	NA	ASXL1	Promoter	0	1	66	21	0.25	0.475495	0	ANNOT=(Promoter|ENSG00000171456|ENST00000644168|+|Promoter||None|1466),(Non-coding RNA|ENSG00000171456|ENST00000647223|+|Exon_4||None|8056),(Synonymous|ENSG00000171456|ENST00000306058|+|Exon_12|c.3369C>T|None|3368),(Synonymous|ENSG00000171456|ENST00000646985|+|Exon_12|c.3201C>T|None|3200),(Synonymous|ENSG00000171456|ENST00000375687|+|Exon_13|c.3384C>T|None|3383),(Synonymous|ENSG00000171456|ENST00…
rs117901891	20	32436231	G	285	A	311	596	7574.19	PASS	0.5218	0.4817	0.5616	NA	ASXL1	Promoter	0	1	66	21	0.25	0.475495	0	ANNOT=(Promoter|ENSG00000171456|ENST00000644168|+|Promoter||None|1466),(Non-coding RNA|ENSG00000171456|ENST00000647223|+|Exon_4||None|8056),(Synonymous|ENSG00000171456|ENST00000306058|+|Exon_12|c.3504G>A|None|3503),(Synonymous|ENSG00000171456|ENST00000646985|+|Exon_12|c.3336G>A|None|3335),(Synonymous|ENSG00000171456|ENST00000375687|+|Exon_13|c.3519G>A|None|3518),(Synonymous|ENSG00000171456|ENST00…
rs74638057	20	32436404	C	312	T	249	561	5782.35	PASS	0.4439	0.4033	0.4852	S1226F	ASXL1	Promoter	66	21	0	1	0.25	0.475495	Inf	ANNOT=(Promoter|ENSG00000171456|ENST00000644168|+|Promoter||None|1466),(Non-coding RNA|ENSG00000171456|ENST00000647223|+|Exon_4||None|8056),(Missense|ENSG00000171456|ENST00000306058|+|Exon_12|c.3677C>T|S1226F|3676),(Missense|ENSG00000171456|ENST00000646985|+|Exon_12|c.3509C>T|S1170F|3508),(Missense|ENSG00000171456|ENST00000375687|+|Exon_13|c.3692C>T|S1231F|3691),(Missense|ENSG00000171456|ENST0000…
rs4911231	20	32436471	T	279	C	253	532	28359.8	PASS	0.4756	0.4335	0.518	NA	ASXL1	Promoter	0	1	66	21	0.25	0.475495	0	ANNOT=(Promoter|ENSG00000171456|ENST00000644168|+|Promoter||None|1466),(Non-coding RNA|ENSG00000171456|ENST00000647223|+|Exon_4||None|8056),(Synonymous|ENSG00000171456|ENST00000306058|+|Exon_12|c.3744T>C|None|3743),(Synonymous|ENSG00000171456|ENST00000646985|+|Exon_12|c.3576T>C|None|3575),(Synonymous|ENSG00000171456|ENST00000375687|+|Exon_13|c.3759T>C|None|3758),(Synonymous|ENSG00000171456|ENST00…
rs77859489	20	34585502	G	125	C	107	232	2684.47	PASS	0.4612	0.3982	0.5255	NA	PIGU	Intron	0	1	66	21	0.25	0.475495	0	ANNOT=(Intron|ENSG00000101464|ENST00000438215|-|Intron_2|c.122-22C>G|None|509),(Intron|ENSG00000101464|ENST00000480175|-|Intron_2||None|744),(Synonymous|ENSG00000101464|ENST00000374820|-|Exon_8|c.801C>G|None|800),(Synonymous|ENSG00000101464|ENST00000217446|-|Exon_9|c.861C>G|None|860);DPB=240;EPPR=3.44459;FREQ=1000Genomes:0.9936,0.00639|ALSPAC:0.9759,0.02413|Estonian:0.9757,0.02433|ExAC:0.9837,0.0…
rs113399750	20	34657275	A	95	G	113	208	2702.39	PASS	0.5433	0.4754	0.6096	NA	PIGU	Intron	0	1	66	21	0.25	0.475495	0	ANNOT=(Intron|ENSG00000101464|ENST00000462389|-|Intron_1||None|920),(Intron|ENSG00000101464|ENST00000628281|-|Intron_1||None|593),(Intron|ENSG00000101464|ENST00000374820|-|Intron_1|c.132-31T>C|None|1245),(Intron|ENSG00000101464|ENST00000217446|-|Intron_1|c.132-31T>C|None|1305);DPB=208;EPPR=3.21602;FREQ=1000Genomes:0.9976,0.002396|ExAC:0.9995,0.0004511|GnomAD:0.9985,0.001453|GnomAD_exomes:0.9996,0…
rs749191438	21	10454169	C	358	G	76	434	380.955	PASS	0.1751	0.1423	0.2137	NA	BAGE2	Non-coding RNA	0	1	66	21	0.25	0.475495	0	ANNOT=(Non-coding RNA|ENSG00000187172|ENST00000496773|+|Exon_1||None|2598),(Non-coding RNA|ENSG00000290523|ENST00000470054|+|Exon_3||None|1891);DPB=434;EPPR=20.6975;FREQ=ExAC:0.9996,0.000445|GnomAD:1,0;GENEINFO=BAGE2:85319;GTI=0;MQMR=44.8352;NS=1;NUMALT=1;ODDS=87.7181;PAIREDR=0.980447;PQR=0;PRO=0;QR=12088;RO=358;RPPR=3.88374;RS=749191438;SRF=181;SRP=3.10735;SRR=177;SSR=0;VC=SNV;ccds_id=---;dbSNPB…
rs8134740	21	10473051	A	226	G	64	290	435.165	PASS	0.2207	0.1768	0.2719	NA	BAGE2	Non-coding RNA	0	1	66	21	0.25	0.475495	0	ANNOT=(Non-coding RNA|ENSG00000187172|ENST00000496773|+|Exon_4||None|2598),(Non-coding RNA|ENSG00000290523|ENST00000470054|+|Exon_6||None|1891);DPB=274;EPPR=37.6001;GENEINFO=BAGE2:85319|LOC105378260:105378260;GTI=0;MQMR=53.0929;NS=1;NUMALT=1;ODDS=10.4241;PAIREDR=0.845133;PQR=0;PRO=0;QR=7494;RO=226;RPPR=402.869;RS=8134740;SRF=154;SRP=67.6164;SRR=72;SSR=0;VC=SNV;ccds_id=---;dbSNPBuildID=116;gene_bi…
rs3888470	21	10473159	G	1009	A	298	1307	4044.89	PASS	0.228	0.2061	0.2515	NA	BAGE2	Non-coding RNA	0	1	66	21	0.25	0.475495	0	ANNOT=(Non-coding RNA|ENSG00000187172|ENST00000496773|+|Exon_4||None|2598),(Non-coding RNA|ENSG00000290523|ENST00000470054|+|Exon_6||None|1891);DPB=1203;EPPR=4.82022;GENEINFO=BAGE2:85319|LOC105378260:105378260;GTI=0;MQMR=50.552;NS=1;NUMALT=1;ODDS=142.674;PAIREDR=0.943508;PQR=0;PRO=0;QR=33876;RO=1009;RPPR=187.766;RS=3888470;SRF=597;SRP=76.666;SRR=412;SSR=0;VC=SNV;ccds_id=---;dbSNPBuildID=108;gene_…
rs599327	21	10473589	G	392	A	476	868	16821.4	PASS	0.5484	0.5151	0.5812	NA	BAGE2	Non-coding RNA	0	1	66	21	0.25	0.475495	0	ANNOT=(Non-coding RNA|ENSG00000187172|ENST00000496773|+|Exon_4||None|2598),(Non-coding RNA|ENSG00000290523|ENST00000470054|+|Exon_6||None|1891);DPB=869;EPPR=12.7819;GENEINFO=BAGE2:85319|LOC105378260:105378260;GTI=0;MQMR=47.4464;NS=1;NUMALT=1;ODDS=2056.52;PAIREDR=0.966837;PQR=0;PRO=0;QR=13236;RO=392;RPPR=4.4284;RS=599327;SRF=189;SRP=4.09604;SRR=203;SSR=1;VC=SNV;ccds_id=---;dbSNPBuildID=83;gene_bio…
rs738586	21	10473661	A	650	G	297	947	4027.25	PASS	0.3136	0.2849	0.3439	NA	BAGE2	Non-coding RNA	0	1	66	21	0.25	0.475495	0	ANNOT=(Non-coding RNA|ENSG00000187172|ENST00000496773|+|Exon_4||None|2598),(Non-coding RNA|ENSG00000290523|ENST00000470054|+|Exon_6||None|1891);DPB=828;EPPR=4.34659;GENEINFO=BAGE2:85319|LOC105378260:105378260;GTI=0;MQMR=47.8277;NS=1;NUMALT=1;ODDS=429.171;PAIREDR=0.987692;PQR=0;PRO=0;QR=21494;RO=650;RPPR=133.98;RS=738586;SRF=303;SRP=9.47795;SRR=347;SSR=0;VC=SNV;ccds_id=---;dbSNPBuildID=86;gene_bio…
[truncated: 1,070 more rows]

## Sheet: Significant Variants
ID	CHROM	POS	REF	ALT	QUAL	FILTER	Gene	Functional Consequence	Cac	AFR	not_Cac	not_AFR	p.value	adj.p.value	odds.ratio	Key	Allele Frequency.Afr.XY	Allele Frequency.Afr.XX	Allele Frequency.European(non-Finnish).XY	Allele Frequency.European(non-Finnish).XX
rs3218684	11	108227836	C	T	1892.94	PASS	ATM	Non-coding RNA	43	6	23	16	0.00275114	0.0430209	4.88902	11-108227836-C-T	0.0001491	4.825e-05	6.159e-05	5.233e-05
[truncated: 141 more rows]
