# Supplementary material for: Circulating cell-free DNA profiling reveals ancestry-dependent genetic variation in metastatic prostate cancer
Source: Mol Biomed. 2026 Feb 12;7:13. doi: 10.1186/s43556-026-00405-8 (PMC12894460; doi:10.1186/s43556-026-00405-8)
Supplement: Supplementary file 3 — Supplementary Material 3. [file 43556_2026_405_MOESM3_ESM.xlsx]

## Sheet: Common.Cosmic_Mut
ID	COSMIC_SAMPLE_ID	COSMIC_PHENOTYPE_ID	Key	Gene	CHROMOSOME	GENOME_START	GENOME_STOP	COSMIC_GENE_ID	TRANSCRIPT_ACCESSION	SAMPLE_NAME.x	GENOMIC_MUTATION_ID	LEGACY_MUTATION_ID	MUTATION_ID	MUTATION_CDS	MUTATION_AA	MUTATION_DESCRIPTION	PUBMED_PMID	HGVSC	HGVSG	GENOMIC_WT_ALLELE	GENOMIC_MUT_ALLELE	PRIMARY_SITE	SITE_SUBTYPE_1	PRIMARY_HISTOLOGY	HISTOLOGY_SUBTYPE_1	MUTATION_SOMATIC_STATUS	TUMOUR_ID	SAMPLE_TYPE	TUMOUR_SOURCE	GENDER
rs4986852	COSS2771335	COSO37914813	17_43092412_C_T	BRCA1	17	43092412	43092412	COSG75342	ENST00000471181.7	GYWU 811	COSV58791858	COSM4986456	144280907	c.3119G>A	p.S1040N	missense_variant	30113656	ENST00000471181.7:c.3119G>A	17:g.43092412C>T	C	T	adrenal_gland	adrenal_gland	adrenal_cortical_carcinoma	NS	Confirmed as somatic	2629527	surgery-fixed	NS	u
rs28934578	COSS1989938	COSO37914813	17_7675088_C_T	TP53	17	7675088	7675088	COSG115384	ENST00000269305.8	1989938	COSV52661038	COSM10648	104796184	c.524G>A	p.R175H	missense_variant	23585556	ENST00000269305.8:c.524G>A	17:g.7675088C>T	C	T	adrenal_gland	adrenal_gland	adrenal_cortical_carcinoma	NS	Confirmed as somatic	1875277	surgery-fixed	primary	u
rs28934578	COSS2354526	COSO379111895	17_7675088_C_T	TP53	17	7675088	7675088	COSG115384	ENST00000269305.8	SJACT016_D	COSV52661038	COSM10648	104796184	c.524G>A	p.R175H	missense_variant	25743702	ENST00000269305.8:c.524G>A	17:g.7675088C>T	C	T	adrenal_gland	adrenal_gland	adrenal_cortical_carcinoma	cortisol_and_virilizing_syndrome-producing	Confirmed as somatic	2218510	surgery - NOS	NS	m
rs11540652	COSS2568632	COSO37914813	17_7674220_C_T	TP53	17	7674220	7674220	COSG115384	ENST00000269305.8	2568632	COSV52661580	COSM10662	104796360	c.743G>A	p.R248Q	missense_variant	27589897	ENST00000269305.8:c.743G>A	17:g.7674220C>T	C	T	adrenal_gland	adrenal_gland	adrenal_cortical_carcinoma	NS	Confirmed as somatic	2429995	surgery-fixed	NS	m
rs11540652	COSS2568633	COSO37914813	17_7674220_C_T	TP53	17	7674220	7674220	COSG115384	ENST00000269305.8	2568633	COSV52661580	COSM10662	104796360	c.743G>A	p.R248Q	missense_variant	27589897	ENST00000269305.8:c.743G>A	17:g.7674220C>T	C	T	adrenal_gland	adrenal_gland	adrenal_cortical_carcinoma	NS	Confirmed as somatic	2429995	surgery-fixed	NS	m
rs28934578	COSS2771337	COSO37914813	17_7675088_C_T	TP53	17	7675088	7675088	COSG115384	ENST00000269305.8	GYWU 216	COSV52661038	COSM10648	104796184	c.524G>A	p.R175H	missense_variant	30113656	ENST00000269305.8:c.524G>A	17:g.7675088C>T	C	T	adrenal_gland	adrenal_gland	adrenal_cortical_carcinoma	NS	Confirmed as somatic	2629529	surgery-fixed	NS	u
rs11540652	COSS2974501	COSO37917359	17_7674220_C_T	TP53	17	7674220	7674220	COSG115384	ENST00000269305.8	HS_144	COSV52661580	COSM10662	104796360	c.743G>A	p.R248Q	missense_variant	25625332	ENST00000269305.8:c.743G>A	17:g.7674220C>T	C	T	adrenal_gland	adrenal_gland	pheochromocytoma	malignant	Confirmed as somatic	2824285	surgery fresh/frozen	NS	m
rs62478303	COSS2990778	COSO27774843	7_152238746_G_A	KMT2C	7	152238746	152238746	COSG85495	ENST00000262189.10	NB03	COSV51424983	COSM5426312	105677040	c.2613C>T	p.P871=	synonymous_variant	28915622	ENST00000262189.10:c.2613C>T	7:g.152238746G>A	G	A	autonomic_ganglia	NS	neuroblastoma	NS	Confirmed as somatic	2834486	surgery - NOS	primary	u
rs62478303	COSS2990815	COSO27774843	7_152238746_G_A	KMT2C	7	152238746	152238746	COSG85495	ENST00000262189.10	NB40	COSV51424983	COSM5426312	105677040	c.2613C>T	p.P871=	synonymous_variant	28915622	ENST00000262189.10:c.2613C>T	7:g.152238746G>A	G	A	autonomic_ganglia	NS	neuroblastoma	NS	Confirmed as somatic	2834523	surgery - NOS	primary	u
rs9282681	COSS2306044	COSO29244826	16_89739506_T_C	FANCA	16	89739506	89739506	COSG82650	ENST00000389301.7	XHDG40	COSV57066209	COSM4770101	121707452	c.3982A>G	p.T1328A	missense_variant	24997986	ENST00000389301.7:c.3982A>G	16:g.89739506T>C	T	C	biliary_tract	gallbladder	carcinoma	adenocarcinoma	Confirmed as somatic	2171315	NS	NS	u
rs139227835	COSS2749076	COSO27814826	11_118473885_G_A	KMT2A	11	118473885	118473885	COSG86533	ENST00000534358.5	2749076	COSV63294963	COSM7325527	163541702	c.2726G>A	p.G909D	missense_variant	29360550	ENST00000534358.5:c.2726G>A	11:g.118473885G>A	G	A	biliary_tract	bile_duct	carcinoma	adenocarcinoma	Confirmed as somatic	2607779	surgery-fixed	NS	m
rs121434592	COSS2657132	COSO27814826	14_104780214_C_T	AKT1	14	104780214	104780214	COSG100756	ENST00000554581.5	2657132	COSV62571334	COSM33765	167199996	c.49G>A	p.E17K	missense_variant,splice_region_variant	22180306	ENST00000554581.5:c.49G>A	14:g.104780214C>T	C	T	biliary_tract	bile_duct	carcinoma	adenocarcinoma	Confirmed as somatic	2517291	surgery-fixed	NS	u
rs2227928	COSS2785051	COSO27814826	3_142562770_A_G	ATR	3	142562770	142562770	COSG73559	ENST00000350721.8	WGC003522	COSV63383325	COSM149487	112840823	c.632T>C	p.M211T	missense_variant	25526346	ENST00000350721.8:c.632T>C	3:g.142562770A>G	A	G	biliary_tract	bile_duct	carcinoma	adenocarcinoma	Confirmed as somatic	2645167	surgery fresh/frozen	primary	m
rs9534262	COSS2902377	COSO27814826	13_32362509_T_C	BRCA2	13	32362509	32362509	COSG68498	ENST00000380152.7	S08	COSV66447577	COSN17144477	123701309	c.7806-14T>C	p.?	intron_variant	32952556	ENST00000380152.7:c.7806-14T>C	13:g.32362509T>C	T	C	biliary_tract	bile_duct	carcinoma	adenocarcinoma	Confirmed as somatic	2756641	surgery fresh/frozen	primary	m
rs1801406	COSS2902377	COSO27814826	13_32337751_A_G	BRCA2	13	32337751	32337751	COSG68498	ENST00000380152.7	S08	COSV66448451	COSM4415775	123702105	c.3396A>G	p.K1132=	synonymous_variant	32952556	ENST00000380152.7:c.3396A>G	13:g.32337751A>G	A	G	biliary_tract	bile_duct	carcinoma	adenocarcinoma	Confirmed as somatic	2756641	surgery fresh/frozen	primary	m
rs1064406	COSS2306046	COSO29244826	1_205620446_C_T	ELK4	1	205620446	205620446	COSG106299	ENST00000357992.8	XHDG42	COSV56984720	COSM3997177	113712402	c.600G>A	p.P200=	synonymous_variant	24997986	ENST00000357992.8:c.600G>A	1:g.205620446C>T	C	T	biliary_tract	gallbladder	carcinoma	adenocarcinoma	Confirmed as somatic	2171317	NS	NS	u
rs1623137	COSS2306024	COSO29244826	7_152247876_T_A	KMT2C	7	152247876	152247876	COSG85495	ENST00000262189.10	XHDG10	COSV51425029	COSN31851990	105676611	c.2532+26A>T	p.?	intron_variant	24997986	ENST00000262189.10:c.2532+26A>T	7:g.152247876T>A	T	A	biliary_tract	gallbladder	carcinoma	adenocarcinoma	Confirmed as somatic	2171295	NS	NS	u
rs770240292	COSS2306025	COSO29244826	7_152265184_C_T	KMT2C	7	152265184	152265184	COSG85495	ENST00000262189.10	XHDG16	COSV51330395	COSM4768617	105675596	c.1038G>A	p.V346=	synonymous_variant	24997986	ENST00000262189.10:c.1038G>A	7:g.152265184C>T	C	T	biliary_tract	gallbladder	carcinoma	adenocarcinoma	Confirmed as somatic	2171296	NS	NS	u
rs73728782	COSS2306036	COSO29244826	7_152235812_C_A	KMT2C	7	152235812	152235812	COSG85495	ENST00000262189.10	XHDG31	COSV51276566	COSM4767450	105694414	c.2769+5G>T	p.?	intron_variant,splice_region_variant	24997986	ENST00000262189.10:c.2769+5G>T	7:g.152235812C>A	C	A	biliary_tract	gallbladder	carcinoma	adenocarcinoma	Confirmed as somatic	2171307	NS	NS	u
rs73728782	COSS2321241	COSO29244826	7_152235812_C_A	KMT2C	7	152235812	152235812	COSG85495	ENST00000262189.10	XHDG05C	COSV51276566	COSM4767450	105694414	c.2769+5G>T	p.?	intron_variant,splice_region_variant	24997986	ENST00000262189.10:c.2769+5G>T	7:g.152235812C>A	C	A	biliary_tract	gallbladder	carcinoma	adenocarcinoma	Confirmed as somatic	2186395	NS	NS	m
rs73728782	COSS2973127	COSO29244851	7_152235812_C_A	KMT2C	7	152235812	152235812	COSG85495	ENST00000262189.10	P03_LG_BilIN	COSV51276566	COSM4767450	105694414	c.2769+5G>T	p.?	intron_variant,splice_region_variant	34362903	ENST00000262189.10:c.2769+5G>T	7:g.152235812C>A	C	A	biliary_tract	gallbladder	other	adenoma	Confirmed as somatic	2823091	surgery - NOS	NS	u
rs73728782	COSS2973128	COSO29245526	7_152235812_C_A	KMT2C	7	152235812	152235812	COSG85495	ENST00000262189.10	P03_HG-BilIN	COSV51276566	COSM4767450	105694414	c.2769+5G>T	p.?	intron_variant,splice_region_variant	34362903	ENST00000262189.10:c.2769+5G>T	7:g.152235812C>A	C	A	biliary_tract	gallbladder	other	dysplasia-carcinoma_in_situ	Confirmed as somatic	2823092	surgery - NOS	NS	u
rs73728782	COSS2973129	COSO29244826	7_152235812_C_A	KMT2C	7	152235812	152235812	COSG85495	ENST00000262189.10	P03_GBC	COSV51276566	COSM4767450	105694414	c.2769+5G>T	p.?	intron_variant,splice_region_variant	34362903	ENST00000262189.10:c.2769+5G>T	7:g.152235812C>A	C	A	biliary_tract	gallbladder	carcinoma	adenocarcinoma	Confirmed as somatic	2823093	surgery - NOS	NS	u
rs62478303	COSS2973143	COSO29245526	7_152238746_G_A	KMT2C	7	152238746	152238746	COSG85495	ENST00000262189.10	P08_HG-BilIN	COSV51424983	COSM5426312	105677040	c.2613C>T	p.P871=	synonymous_variant	34362903	ENST00000262189.10:c.2613C>T	7:g.152238746G>A	G	A	biliary_tract	gallbladder	other	dysplasia-carcinoma_in_situ	Confirmed as somatic	2823107	surgery - NOS	NS	u
rs4024420	COSS2973149	COSO29245526	7_152238768_T_C	KMT2C	7	152238768	152238768	COSG85495	ENST00000262189.10	P10_HG-BilIN	COSV51299528	COSM4594560	105677908	c.2591A>G	p.E864G	missense_variant	34362903	ENST00000262189.10:c.2591A>G	7:g.152238768T>C	T	C	biliary_tract	gallbladder	other	dysplasia-carcinoma_in_situ	Confirmed as somatic	2823113	surgery - NOS	NS	u
rs1805323	COSS2902377	COSO27814826	7_5987311_G_T	PMS2	7	5987311	5987311	COSG60293	ENST00000265849.11	S08	COSV56219377	COSM150232	108427241	c.1454C>A	p.T485K	missense_variant	32952556	ENST00000265849.11:c.1454C>A	7:g.5987311G>T	G	T	biliary_tract	bile_duct	carcinoma	adenocarcinoma	Confirmed as somatic	2756641	surgery fresh/frozen	primary	m
rs3793379	COSS2902377	COSO27814826	8_68134174_G_A	PREX2	8	68134174	68134174	COSG89056	ENST00000288368.4	S08	COSV55772588	COSM3982578	105938609	c.3882G>A	p.K1294=	synonymous_variant	32952556	ENST00000288368.4:c.3882G>A	8:g.68134174G>A	G	A	biliary_tract	bile_duct	carcinoma	adenocarcinoma	Confirmed as somatic	2756641	surgery fresh/frozen	primary	m
rs4382459	COSS2902377	COSO27814826	8_68087703_C_T	PREX2	8	68087703	68087703	COSG89056	ENST00000288368.4	S08	COSV55771944	COSN31859348	105946940	c.2028-21C>T	p.?	intron_variant	32952556	ENST00000288368.4:c.2028-21C>T	8:g.68087703C>T	C	T	biliary_tract	bile_duct	carcinoma	adenocarcinoma	Confirmed as somatic	2756641	surgery fresh/frozen	primary	m
rs2280637	COSS2902377	COSO27814826	8_68231354_A_G	PREX2	8	68231354	68231354	COSG89056	ENST00000288368.4	S08	COSV99905346	COSM7453123	105960885	c.4797A>G	p.P1599=	synonymous_variant	32952556	ENST00000288368.4:c.4797A>G	8:g.68231354A>G	A	G	biliary_tract	bile_duct	carcinoma	adenocarcinoma	Confirmed as somatic	2756641	surgery fresh/frozen	primary	m
rs555895	COSS2688125	COSO27814862	10_87961150_T_G	PTEN	10	87961150	87961150	COSG93969	ENST00000371953.7	T_CCA_JP_9	COSV64292683	COSN28694964	118974439	c.1026+32T>G	p.?	intron_variant	NA	ENST00000371953.7:c.1026+32T>G	10:g.87961150T>G	T	G	biliary_tract	bile_duct	carcinoma	NS	Confirmed as somatic	2547107	NS	primary	m
rs422471	COSS2459798	COSO27814862	21_41488380_C_T	TMPRSS2	21	41488380	41488380	COSG82247	ENST00000398585.7	BD167T	COSV59821998	COSN19626677	124429765	c.556+14G>A	p.?	intron_variant	NA	ENST00000398585.7:c.556+14G>A	21:g.41488380C>T	C	T	biliary_tract	bile_duct	carcinoma	NS	Confirmed as somatic	2322635	NS	primary	m
rs28934578	COSS1363909	COSO29244826	17_7675088_C_T	TP53	17	7675088	7675088	COSG115384	ENST00000269305.8	PUH04-1193	COSV52661038	COSM10648	104796184	c.524G>A	p.R175H	missense_variant	15154647	ENST00000269305.8:c.524G>A	17:g.7675088C>T	C	T	biliary_tract	gallbladder	carcinoma	adenocarcinoma	Confirmed as somatic	1273950	surgery - NOS	primary	u
rs11540652	COSS1363916	COSO29244826	17_7674220_C_T	TP53	17	7674220	7674220	COSG115384	ENST00000269305.8	PUH04-1177	COSV52661580	COSM10662	104796360	c.743G>A	p.R248Q	missense_variant	15154647	ENST00000269305.8:c.743G>A	17:g.7674220C>T	C	T	biliary_tract	gallbladder	carcinoma	adenocarcinoma	Confirmed as somatic	1273957	surgery - NOS	primary	u
rs28934578	COSS1390601	COSO27814826	17_7675088_C_T	TP53	17	7675088	7675088	COSG115384	ENST00000269305.8	TS00-6	COSV52661038	COSM10648	104796184	c.524G>A	p.R175H	missense_variant	10738270	ENST00000269305.8:c.524G>A	17:g.7675088C>T	C	T	biliary_tract	bile_duct	carcinoma	adenocarcinoma	Confirmed as somatic	1300642	surgery - NOS	primary	u
rs28934578	COSS1403417	COSO27814826	17_7675088_C_T	TP53	17	7675088	7675088	COSG115384	ENST00000269305.8	TU00-3	COSV52661038	COSM10648	104796184	c.524G>A	p.R175H	missense_variant	10998080	ENST00000269305.8:c.524G>A	17:g.7675088C>T	C	T	biliary_tract	bile_duct	carcinoma	adenocarcinoma	Confirmed as somatic	1313458	surgery - NOS	primary	u
rs28934578	COSS1403420	COSO27814826	17_7675088_C_T	TP53	17	7675088	7675088	COSG115384	ENST00000269305.8	TU00-4	COSV52661038	COSM10648	104796184	c.524G>A	p.R175H	missense_variant	10998080	ENST00000269305.8:c.524G>A	17:g.7675088C>T	C	T	biliary_tract	bile_duct	carcinoma	adenocarcinoma	Confirmed as somatic	1313461	surgery - NOS	primary	u
rs28934578	COSS1409123	COSO29244826	17_7675088_C_T	TP53	17	7675088	7675088	COSG115384	ENST00000269305.8	ROA00-4	COSV52661038	COSM10648	104796184	c.524G>A	p.R175H	missense_variant	10962865	ENST00000269305.8:c.524G>A	17:g.7675088C>T	C	T	biliary_tract	gallbladder	carcinoma	adenocarcinoma	Confirmed as somatic	1319164	surgery - NOS	primary	u
rs11540652	COSS1418050	COSO27814826	17_7674220_C_T	TP53	17	7674220	7674220	COSG115384	ENST00000269305.8	KOG05-B7	COSV52661580	COSM10662	104796360	c.743G>A	p.R248Q	missense_variant	15915369	ENST00000269305.8:c.743G>A	17:g.7674220C>T	C	T	biliary_tract	bile_duct	carcinoma	adenocarcinoma	Confirmed as somatic	1328091	surgery - NOS	NS	m
rs28934578	COSS2057236	COSO29244826	17_7675088_C_T	TP53	17	7675088	7675088	COSG115384	ENST00000269305.8	GB07	COSV52661038	COSM10648	104796184	c.524G>A	p.R175H	missense_variant	24185509	ENST00000269305.8:c.524G>A	17:g.7675088C>T	C	T	biliary_tract	gallbladder	carcinoma	adenocarcinoma	Confirmed as somatic	1937480	fresh/frozen - NOS	NS	u
rs28934578	COSS2215762	COSO27814826	17_7675088_C_T	TP53	17	7675088	7675088	COSG115384	ENST00000269305.8	2215762	COSV52661038	COSM10648	104796184	c.524G>A	p.R175H	missense_variant	24563076	ENST00000269305.8:c.524G>A	17:g.7675088C>T	C	T	biliary_tract	bile_duct	carcinoma	adenocarcinoma	Confirmed as somatic	2083886	surgery-fixed	metastasis	m
rs28934578	COSS2306024	COSO29244826	17_7675088_C_T	TP53	17	7675088	7675088	COSG115384	ENST00000269305.8	XHDG10	COSV52661038	COSM10648	104796184	c.524G>A	p.R175H	missense_variant	24997986	ENST00000269305.8:c.524G>A	17:g.7675088C>T	C	T	biliary_tract	gallbladder	carcinoma	adenocarcinoma	Confirmed as somatic	2171295	NS	NS	u
rs11540652	COSS2459747	COSO27814862	17_7674220_C_T	TP53	17	7674220	7674220	COSG115384	ENST00000269305.8	BD120T	COSV52661580	COSM10662	104796360	c.743G>A	p.R248Q	missense_variant	NA	ENST00000269305.8:c.743G>A	17:g.7674220C>T	C	T	biliary_tract	bile_duct	carcinoma	NS	Confirmed as somatic	2322584	NS	primary	m
rs11540652	COSS2459816	COSO27814862	17_7674220_C_T	TP53	17	7674220	7674220	COSG115384	ENST00000269305.8	BD184T	COSV52661580	COSM10662	104796360	c.743G>A	p.R248Q	missense_variant	NA	ENST00000269305.8:c.743G>A	17:g.7674220C>T	C	T	biliary_tract	bile_duct	carcinoma	NS	Confirmed as somatic	2322653	NS	primary	m
rs1042522	COSS2688099	COSO27814862	17_7676154_G_C	TP53	17	7676154	7676154	COSG115384	ENST00000269305.8	T_CCA_TH_13	COSV52666208	COSM3766192	104797376	c.215C>G	p.P72R	missense_variant	NA	ENST00000269305.8:c.215C>G	17:g.7676154G>C	G	C	biliary_tract	bile_duct	carcinoma	NS	Confirmed as somatic	2547081	NS	primary	m
rs1042522	COSS2688125	COSO27814862	17_7676154_G_C	TP53	17	7676154	7676154	COSG115384	ENST00000269305.8	T_CCA_JP_9	COSV52666208	COSM3766192	104797376	c.215C>G	p.P72R	missense_variant	NA	ENST00000269305.8:c.215C>G	17:g.7676154G>C	G	C	biliary_tract	bile_duct	carcinoma	NS	Confirmed as somatic	2547107	NS	primary	m
rs28934578	COSS2778679	COSO27814826	17_7675088_C_T	TP53	17	7675088	7675088	COSG115384	ENST00000269305.8	BD12	COSV52661038	COSM10648	104796184	c.524G>A	p.R175H	missense_variant	26500333	ENST00000269305.8:c.524G>A	17:g.7675088C>T	C	T	biliary_tract	bile_duct	carcinoma	adenocarcinoma	Confirmed as somatic	2636733	surgery-fixed	metastasis	m
rs28934578	COSS2778732	COSO27814826	17_7675088_C_T	TP53	17	7675088	7675088	COSG115384	ENST00000269305.8	BD65	COSV52661038	COSM10648	104796184	c.524G>A	p.R175H	missense_variant	26500333	ENST00000269305.8:c.524G>A	17:g.7675088C>T	C	T	biliary_tract	bile_duct	carcinoma	adenocarcinoma	Confirmed as somatic	2636786	surgery-fixed	primary	m
rs28934578	COSS2779709	COSO27814826	17_7675088_C_T	TP53	17	7675088	7675088	COSG115384	ENST00000269305.8	ICC880_R1	COSV52661038	COSM10648	104796184	c.524G>A	p.R175H	missense_variant	29551704	ENST00000269305.8:c.524G>A	17:g.7675088C>T	C	T	biliary_tract	bile_duct	carcinoma	adenocarcinoma	Confirmed as somatic	2637719	short-term culture	primary	m
rs28934578	COSS2779710	COSO27814826	17_7675088_C_T	TP53	17	7675088	7675088	COSG115384	ENST00000269305.8	ICC880_R2	COSV52661038	COSM10648	104796184	c.524G>A	p.R175H	missense_variant	29551704	ENST00000269305.8:c.524G>A	17:g.7675088C>T	C	T	biliary_tract	bile_duct	carcinoma	adenocarcinoma	Confirmed as somatic	2637719	short-term culture	primary	m
rs28934578	COSS2779711	COSO27814826	17_7675088_C_T	TP53	17	7675088	7675088	COSG115384	ENST00000269305.8	ICC880_R3	COSV52661038	COSM10648	104796184	c.524G>A	p.R175H	missense_variant	29551704	ENST00000269305.8:c.524G>A	17:g.7675088C>T	C	T	biliary_tract	bile_duct	carcinoma	adenocarcinoma	Confirmed as somatic	2637719	short-term culture	primary	m
rs28934578	COSS2779712	COSO27814826	17_7675088_C_T	TP53	17	7675088	7675088	COSG115384	ENST00000269305.8	ICC880_R4	COSV52661038	COSM10648	104796184	c.524G>A	p.R175H	missense_variant	29551704	ENST00000269305.8:c.524G>A	17:g.7675088C>T	C	T	biliary_tract	bile_duct	carcinoma	adenocarcinoma	Confirmed as somatic	2637719	short-term culture	primary	m
rs28934578	COSS2779713	COSO27814826	17_7675088_C_T	TP53	17	7675088	7675088	COSG115384	ENST00000269305.8	ICC880_R5	COSV52661038	COSM10648	104796184	c.524G>A	p.R175H	missense_variant	29551704	ENST00000269305.8:c.524G>A	17:g.7675088C>T	C	T	biliary_tract	bile_duct	carcinoma	adenocarcinoma	Confirmed as somatic	2637719	short-term culture	primary	m
rs28934578	COSS2779714	COSO27814826	17_7675088_C_T	TP53	17	7675088	7675088	COSG115384	ENST00000269305.8	ICC880_R6	COSV52661038	COSM10648	104796184	c.524G>A	p.R175H	missense_variant	29551704	ENST00000269305.8:c.524G>A	17:g.7675088C>T	C	T	biliary_tract	bile_duct	carcinoma	adenocarcinoma	Confirmed as somatic	2637719	short-term culture	primary	m
rs28934578	COSS2779715	COSO27814826	17_7675088_C_T	TP53	17	7675088	7675088	COSG115384	ENST00000269305.8	ICC880_R7	COSV52661038	COSM10648	104796184	c.524G>A	p.R175H	missense_variant	29551704	ENST00000269305.8:c.524G>A	17:g.7675088C>T	C	T	biliary_tract	bile_duct	carcinoma	adenocarcinoma	Confirmed as somatic	2637719	short-term culture	primary	m
rs28934578	COSS2779716	COSO27814826	17_7675088_C_T	TP53	17	7675088	7675088	COSG115384	ENST00000269305.8	ICC880_R8	COSV52661038	COSM10648	104796184	c.524G>A	p.R175H	missense_variant	29551704	ENST00000269305.8:c.524G>A	17:g.7675088C>T	C	T	biliary_tract	bile_duct	carcinoma	adenocarcinoma	Confirmed as somatic	2637719	short-term culture	primary	m
rs28934578	COSS2779717	COSO27814826	17_7675088_C_T	TP53	17	7675088	7675088	COSG115384	ENST00000269305.8	ICC880_R9	COSV52661038	COSM10648	104796184	c.524G>A	p.R175H	missense_variant	29551704	ENST00000269305.8:c.524G>A	17:g.7675088C>T	C	T	biliary_tract	bile_duct	carcinoma	adenocarcinoma	Confirmed as somatic	2637719	short-term culture	primary	m
rs28934578	COSS2779718	COSO27814826	17_7675088_C_T	TP53	17	7675088	7675088	COSG115384	ENST00000269305.8	ICC880_R10	COSV52661038	COSM10648	104796184	c.524G>A	p.R175H	missense_variant	29551704	ENST00000269305.8:c.524G>A	17:g.7675088C>T	C	T	biliary_tract	bile_duct	carcinoma	adenocarcinoma	Confirmed as somatic	2637719	short-term culture	primary	m
rs11540652	COSS2779816	COSO27814826	17_7674220_C_T	TP53	17	7674220	7674220	COSG115384	ENST00000269305.8	2779816	COSV52661580	COSM10662	104796360	c.743G>A	p.R248Q	missense_variant	30615206	ENST00000269305.8:c.743G>A	17:g.7674220C>T	C	T	biliary_tract	bile_duct	carcinoma	adenocarcinoma	Confirmed as somatic	2637770	surgery - NOS	NS	u
rs28934578	COSS2780138	COSO27814826	17_7675088_C_T	TP53	17	7675088	7675088	COSG115384	ENST00000269305.8	A153	COSV52661038	COSM10648	104796184	c.524G>A	p.R175H	missense_variant	24185513	ENST00000269305.8:c.524G>A	17:g.7675088C>T	C	T	biliary_tract	bile_duct	carcinoma	adenocarcinoma	Confirmed as somatic	2638092	surgery - NOS	primary	m
rs11540652	COSS2866119	COSO27814826	17_7674220_C_T	TP53	17	7674220	7674220	COSG115384	ENST00000269305.8	BCM-CC-8413	COSV52661580	COSM10662	104796360	c.743G>A	p.R248Q	missense_variant	26804919	ENST00000269305.8:c.743G>A	17:g.7674220C>T	C	T	biliary_tract	bile_duct	carcinoma	adenocarcinoma	Confirmed as somatic	2721196	surgery fresh/frozen	NS	u
rs11540652	COSS2947892	COSO27814826	17_7674220_C_T	TP53	17	7674220	7674220	COSG115384	ENST00000269305.8	CCA688T001	COSV52661580	COSM10662	104796360	c.743G>A	p.R248Q	missense_variant	36291846	ENST00000269305.8:c.743G>A	17:g.7674220C>T	C	T	biliary_tract	bile_duct	carcinoma	adenocarcinoma	Confirmed as somatic	2800576	surgery - NOS	NS	m
rs11540652	COSS2947916	COSO27814826	17_7674220_C_T	TP53	17	7674220	7674220	COSG115384	ENST00000269305.8	CCA688T025	COSV52661580	COSM10662	104796360	c.743G>A	p.R248Q	missense_variant	36291846	ENST00000269305.8:c.743G>A	17:g.7674220C>T	C	T	biliary_tract	bile_duct	carcinoma	adenocarcinoma	Confirmed as somatic	2800600	surgery - NOS	NS	m
rs28934578	COSS2969150	COSO27814826	17_7675088_C_T	TP53	17	7675088	7675088	COSG115384	ENST00000269305.8	BT_7036	COSV52661038	COSM10648	104796184	c.524G>A	p.R175H	missense_variant	37267699	ENST00000269305.8:c.524G>A	17:g.7675088C>T	C	T	biliary_tract	bile_duct	carcinoma	adenocarcinoma	Confirmed as somatic	2819558	surgery - NOS	metastasis	m
rs11540652	COSS2969226	COSO27814826	17_7674220_C_T	TP53	17	7674220	7674220	COSG115384	ENST00000269305.8	TP_2630	COSV52661580	COSM10662	104796360	c.743G>A	p.R248Q	missense_variant	37267699	ENST00000269305.8:c.743G>A	17:g.7674220C>T	C	T	biliary_tract	bile_duct	carcinoma	adenocarcinoma	Confirmed as somatic	2819634	surgery fresh/frozen	metastasis	m
rs11540652	COSS2973149	COSO29245526	17_7674220_C_T	TP53	17	7674220	7674220	COSG115384	ENST00000269305.8	P10_HG-BilIN	COSV52661580	COSM10662	104796360	c.743G>A	p.R248Q	missense_variant	34362903	ENST00000269305.8:c.743G>A	17:g.7674220C>T	C	T	biliary_tract	gallbladder	other	dysplasia-carcinoma_in_situ	Confirmed as somatic	2823113	surgery - NOS	NS	u
rs11540652	COSS2973150	COSO29244826	17_7674220_C_T	TP53	17	7674220	7674220	COSG115384	ENST00000269305.8	P10_GBC	COSV52661580	COSM10662	104796360	c.743G>A	p.R248Q	missense_variant	34362903	ENST00000269305.8:c.743G>A	17:g.7674220C>T	C	T	biliary_tract	gallbladder	carcinoma	adenocarcinoma	Confirmed as somatic	2823114	surgery - NOS	NS	u
rs1799943	COSS2371952	COSO28105214	13_32316435_G_A	BRCA2	13	32316435	32316435	COSG68498	ENST00000380152.7	Sample_1	COSV61525225	COSN32844862	123703039	c.-26G>A	p.?	5_prime_UTR_variant	25496518	ENST00000380152.7:c.-26G>A	13:g.32316435G>A	G	A	bone	femur	osteosarcoma	NS	Confirmed as somatic	2234745	surgery - NOS	NS	m
rs121434592	COSS2078197	COSO281018762	14_104780214_C_T	AKT1	14	104780214	104780214	COSG100756	ENST00000554581.5	2078197	COSV62571334	COSM33765	167199996	c.49G>A	p.E17K	missense_variant,splice_region_variant	21793738	ENST00000554581.5:c.49G>A	14:g.104780214C>T	C	T	bone	femur	Overgrowth_syndrome	Proteus_syndrome	Confirmed as somatic	1956917	surgery - NOS	NS	u
rs121434592	COSS2078213	COSO282218762	14_104780214_C_T	AKT1	14	104780214	104780214	COSG100756	ENST00000554581.5	2078213	COSV62571334	COSM33765	167199996	c.49G>A	p.E17K	missense_variant,splice_region_variant	21793738	ENST00000554581.5:c.49G>A	14:g.104780214C>T	C	T	bone	tibia	Overgrowth_syndrome	Proteus_syndrome	Confirmed as somatic	1956933	surgery - NOS	NS	u
rs121434592	COSS2078216	COSO280618762	14_104780214_C_T	AKT1	14	104780214	104780214	COSG100756	ENST00000554581.5	2078216	COSV62571334	COSM33765	167199996	c.49G>A	p.E17K	missense_variant,splice_region_variant	21793738	ENST00000554581.5:c.49G>A	14:g.104780214C>T	C	T	bone	NS	Overgrowth_syndrome	Proteus_syndrome	Confirmed as somatic	1956936	surgery - NOS	NS	u
rs121434592	COSS2078223	COSO280618762	14_104780214_C_T	AKT1	14	104780214	104780214	COSG100756	ENST00000554581.5	2078223	COSV62571334	COSM33765	167199996	c.49G>A	p.E17K	missense_variant,splice_region_variant	21793738	ENST00000554581.5:c.49G>A	14:g.104780214C>T	C	T	bone	NS	Overgrowth_syndrome	Proteus_syndrome	Confirmed as somatic	1956943	cell-line	NS	u
rs121434592	COSS2078224	COSO280618762	14_104780214_C_T	AKT1	14	104780214	104780214	COSG100756	ENST00000554581.5	2078224	COSV62571334	COSM33765	167199996	c.49G>A	p.E17K	missense_variant,splice_region_variant	21793738	ENST00000554581.5:c.49G>A	14:g.104780214C>T	C	T	bone	NS	Overgrowth_syndrome	Proteus_syndrome	Confirmed as somatic	1956944	cell-line	NS	u
rs121434592	COSS2078235	COSO282218762	14_104780214_C_T	AKT1	14	104780214	104780214	COSG100756	ENST00000554581.5	2078235	COSV62571334	COSM33765	167199996	c.49G>A	p.E17K	missense_variant,splice_region_variant	21793738	ENST00000554581.5:c.49G>A	14:g.104780214C>T	C	T	bone	tibia	Overgrowth_syndrome	Proteus_syndrome	Confirmed as somatic	1956954	surgery - NOS	NS	u
rs121434592	COSS2078236	COSO576218762	14_104780214_C_T	AKT1	14	104780214	104780214	COSG100756	ENST00000554581.5	2078236	COSV62571334	COSM33765	167199996	c.49G>A	p.E17K	missense_variant,splice_region_variant	21793738	ENST00000554581.5:c.49G>A	14:g.104780214C>T	C	T	bone	phalanx	Overgrowth_syndrome	Proteus_syndrome	Confirmed as somatic	1956955	surgery - NOS	NS	u
rs121434592	COSS2078237	COSO576218762	14_104780214_C_T	AKT1	14	104780214	104780214	COSG100756	ENST00000554581.5	2078237	COSV62571334	COSM33765	167199996	c.49G>A	p.E17K	missense_variant,splice_region_variant	21793738	ENST00000554581.5:c.49G>A	14:g.104780214C>T	C	T	bone	phalanx	Overgrowth_syndrome	Proteus_syndrome	Confirmed as somatic	1956956	surgery - NOS	NS	u
rs121434592	COSS2078239	COSO1028718762	14_104780214_C_T	AKT1	14	104780214	104780214	COSG100756	ENST00000554581.5	2078239	COSV62571334	COSM33765	167199996	c.49G>A	p.E17K	missense_variant,splice_region_variant	21793738	ENST00000554581.5:c.49G>A	14:g.104780214C>T	C	T	bone	patella	Overgrowth_syndrome	Proteus_syndrome	Confirmed as somatic	1956958	cell-line	NS	u
rs121434592	COSS2078240	COSO1028718762	14_104780214_C_T	AKT1	14	104780214	104780214	COSG100756	ENST00000554581.5	2078240	COSV62571334	COSM33765	167199996	c.49G>A	p.E17K	missense_variant,splice_region_variant	21793738	ENST00000554581.5:c.49G>A	14:g.104780214C>T	C	T	bone	patella	Overgrowth_syndrome	Proteus_syndrome	Confirmed as somatic	1956959	cell-line	NS	u
rs121434592	COSS2078251	COSO576218762	14_104780214_C_T	AKT1	14	104780214	104780214	COSG100756	ENST00000554581.5	2078251	COSV62571334	COSM33765	167199996	c.49G>A	p.E17K	missense_variant,splice_region_variant	21793738	ENST00000554581.5:c.49G>A	14:g.104780214C>T	C	T	bone	phalanx	Overgrowth_syndrome	Proteus_syndrome	Confirmed as somatic	1956970	surgery - NOS	NS	u
rs121434592	COSS2078253	COSO576218762	14_104780214_C_T	AKT1	14	104780214	104780214	COSG100756	ENST00000554581.5	2078253	COSV62571334	COSM33765	167199996	c.49G>A	p.E17K	missense_variant,splice_region_variant	21793738	ENST00000554581.5:c.49G>A	14:g.104780214C>T	C	T	bone	phalanx	Overgrowth_syndrome	Proteus_syndrome	Confirmed as somatic	1956972	cell-line	NS	u
rs12720097	COSS2963329	COSO28065214	15_90763011_G_A	BLM	15	90763011	90763011	COSG113995	ENST00000355112.7	2963329	COSV61925440	COSM7205009	113613782	c.1928G>A	p.R643H	missense_variant	37727135	ENST00000355112.7:c.1928G>A	15:g.90763011G>A	G	A	bone	NS	osteosarcoma	NS	Confirmed as somatic	2815179	surgery - NOS	NS	u
rs1801406	COSS2371952	COSO28105214	13_32337751_A_G	BRCA2	13	32337751	32337751	COSG68498	ENST00000380152.7	Sample_1	COSV66448451	COSM4415775	123702105	c.3396A>G	p.K1132=	synonymous_variant	25496518	ENST00000380152.7:c.3396A>G	13:g.32337751A>G	A	G	bone	femur	osteosarcoma	NS	Confirmed as somatic	2234745	surgery - NOS	NS	m
rs1801426	COSS2861654	COSO28065222	13_32398747_A_G	BRCA2	13	32398747	32398747	COSG68498	ENST00000380152.7	F1402240017	COSV58412412	COSM4987870	123700432	c.10234A>G	p.I3412V	missense_variant	27247954	ENST00000380152.7:c.10234A>G	13:g.32398747A>G	A	G	bone	NS	Ewing_sarcoma-peripheral_primitive_neuroectodermal_tumour	NS	Confirmed as somatic	2716874	surgery-fixed	NS	m
rs20552	COSS2371952	COSO28105214	22_41155035_T_A	EP300	22	41155035	41155035	COSG106033	ENST00000263253.8	Sample_1	COSV54326782	COSM4767796	102676985	c.3183T>A	p.T1061=	synonymous_variant	25496518	ENST00000263253.8:c.3183T>A	22:g.41155035T>A	T	A	bone	femur	osteosarcoma	NS	Confirmed as somatic	2234745	surgery - NOS	NS	m
rs146238849	COSS2250172	COSO28065222	7_152265049_G_T	KMT2C	7	152265049	152265049	COSG85495	ENST00000262189.10	2250172	COSV51275177	COSM230133	105675591	c.1173C>A	p.C391*	stop_gained	25223734	ENST00000262189.10:c.1173C>A	7:g.152265049G>T	G	T	bone	NS	Ewing_sarcoma-peripheral_primitive_neuroectodermal_tumour	NS	Confirmed as somatic	2117431	surgery fresh/frozen	primary	m
rs10454320	COSS2371952	COSO28105214	7_152273771_T_A	KMT2C	7	152273771	152273771	COSG85495	ENST00000262189.10	Sample_1	COSV51279497	COSM4162024	105675050	c.946A>T	p.T316S	missense_variant	25496518	ENST00000262189.10:c.946A>T	7:g.152273771T>A	T	A	bone	femur	osteosarcoma	NS	Confirmed as somatic	2234745	surgery - NOS	NS	m
rs2479172	COSS2660297	COSO28105214	7_152247922_C_T	KMT2C	7	152247922	152247922	COSG85495	ENST00000262189.10	6	COSV51279050	COSM4591269	105675041	c.2512G>A	p.G838S	missense_variant	29113313	ENST00000262189.10:c.2512G>A	7:g.152247922C>T	C	T	bone	femur	osteosarcoma	NS	Confirmed as somatic	2520455	surgery-fixed	NS	m
rs2479172	COSS2660299	COSO37996614	7_152247922_C_T	KMT2C	7	152247922	152247922	COSG85495	ENST00000262189.10	8	COSV51279050	COSM4591269	105675041	c.2512G>A	p.G838S	missense_variant	29113313	ENST00000262189.10:c.2512G>A	7:g.152247922C>T	C	T	bone	mandible	osteosarcoma	chondroblastic	Confirmed as somatic	2520457	surgery-fixed	NS	m
rs74483926	COSS2969024	COSO554510873	7_152162598_G_A	KMT2C	7	152162598	152162598	COSG85495	ENST00000262189.10	U-CH11R	COSV51370572	COSM5020752	105676581	c.10979C>T	p.S3660L	missense_variant	34330313	ENST00000262189.10:c.10979C>T	7:g.152162598G>A	G	A	bone	sacrum	chordoma	NS	Confirmed as somatic	2819432	cell-line	recurrent	m
rs1799977	COSS2371952	COSO28105214	3_37012077_A_G	MLH1	3	37012077	37012077	COSG61713	ENST00000231790.6	Sample_1	COSV51613800	COSM1131469	106086138	c.655A>G	p.I219V	missense_variant	25496518	ENST00000231790.6:c.655A>G	3:g.37012077A>G	A	G	bone	femur	osteosarcoma	NS	Confirmed as somatic	2234745	surgery - NOS	NS	m
rs2230461	COSS2790989	COSO280610569	3_179209622_A_G	PIK3CA	3	179209622	179209622	COSG95525	ENST00000263967.3	2790989	COSV55885079	COSM328028	104099787	c.1173A>G	p.I391M	missense_variant	29272070	ENST00000263967.3:c.1173A>G	3:g.179209622A>G	A	G	bone	NS	odontogenic_keratocyst	NS	Confirmed as somatic	2648189	surgery - NOS	NS	u
rs2230461	COSS2790993	COSO280610569	3_179209622_A_G	PIK3CA	3	179209622	179209622	COSG95525	ENST00000263967.3	2790993	COSV55885079	COSM328028	104099787	c.1173A>G	p.I391M	missense_variant	29272070	ENST00000263967.3:c.1173A>G	3:g.179209622A>G	A	G	bone	NS	odontogenic_keratocyst	NS	Confirmed as somatic	2648193	surgery - NOS	NS	u
rs2230461	COSS2790996	COSO280610569	3_179209622_A_G	PIK3CA	3	179209622	179209622	COSG95525	ENST00000263967.3	2790996	COSV55885079	COSM328028	104099787	c.1173A>G	p.I391M	missense_variant	29272070	ENST00000263967.3:c.1173A>G	3:g.179209622A>G	A	G	bone	NS	odontogenic_keratocyst	NS	Confirmed as somatic	2648196	surgery - NOS	NS	u
rs2230461	COSS2790997	COSO280610569	3_179209622_A_G	PIK3CA	3	179209622	179209622	COSG95525	ENST00000263967.3	2790997	COSV55885079	COSM328028	104099787	c.1173A>G	p.I391M	missense_variant	29272070	ENST00000263967.3:c.1173A>G	3:g.179209622A>G	A	G	bone	NS	odontogenic_keratocyst	NS	Confirmed as somatic	2648197	surgery - NOS	NS	u
rs2230461	COSS2791001	COSO280610569	3_179209622_A_G	PIK3CA	3	179209622	179209622	COSG95525	ENST00000263967.3	2791001	COSV55885079	COSM328028	104099787	c.1173A>G	p.I391M	missense_variant	29272070	ENST00000263967.3:c.1173A>G	3:g.179209622A>G	A	G	bone	NS	odontogenic_keratocyst	NS	Confirmed as somatic	2648201	surgery - NOS	NS	u
rs2230461	COSS2791002	COSO280610569	3_179209622_A_G	PIK3CA	3	179209622	179209622	COSG95525	ENST00000263967.3	2791002	COSV55885079	COSM328028	104099787	c.1173A>G	p.I391M	missense_variant	29272070	ENST00000263967.3:c.1173A>G	3:g.179209622A>G	A	G	bone	NS	odontogenic_keratocyst	NS	Confirmed as somatic	2648202	surgery - NOS	NS	u
rs2230461	COSS2791003	COSO280610569	3_179209622_A_G	PIK3CA	3	179209622	179209622	COSG95525	ENST00000263967.3	2791003	COSV55885079	COSM328028	104099787	c.1173A>G	p.I391M	missense_variant	29272070	ENST00000263967.3:c.1173A>G	3:g.179209622A>G	A	G	bone	NS	odontogenic_keratocyst	NS	Confirmed as somatic	2648203	surgery - NOS	NS	u
rs2230461	COSS2791004	COSO280610569	3_179209622_A_G	PIK3CA	3	179209622	179209622	COSG95525	ENST00000263967.3	2791004	COSV55885079	COSM328028	104099787	c.1173A>G	p.I391M	missense_variant	29272070	ENST00000263967.3:c.1173A>G	3:g.179209622A>G	A	G	bone	NS	odontogenic_keratocyst	NS	Confirmed as somatic	2648204	surgery - NOS	NS	u
rs28934578	COSS1372610	COSO28065214	17_7675088_C_T	TP53	17	7675088	7675088	COSG115384	ENST00000269305.8	LOP04-OS3	COSV52661038	COSM10648	104796184	c.524G>A	p.R175H	missense_variant	15167009	ENST00000269305.8:c.524G>A	17:g.7675088C>T	C	T	bone	NS	osteosarcoma	NS	Confirmed as somatic	1282651	surgery - NOS	primary	m
rs11540652	COSS1373899	COSO28065214	17_7674220_C_T	TP53	17	7674220	7674220	COSG115384	ENST00000269305.8	MOU96-426-1	COSV52661580	COSM10662	104796360	c.743G>A	p.R248Q	missense_variant	8821948	ENST00000269305.8:c.743G>A	17:g.7674220C>T	C	T	bone	NS	osteosarcoma	NS	Confirmed as somatic	1283940	surgery - NOS	NS	u
rs11540652	COSS1373902	COSO28065214	17_7674220_C_T	TP53	17	7674220	7674220	COSG115384	ENST00000269305.8	MOU96-35	COSV52661580	COSM10662	104796360	c.743G>A	p.R248Q	missense_variant	8821948	ENST00000269305.8:c.743G>A	17:g.7674220C>T	C	T	bone	NS	osteosarcoma	NS	Confirmed as somatic	1283943	surgery - NOS	NS	u
rs11540652	COSS1373911	COSO28065214	17_7674220_C_T	TP53	17	7674220	7674220	COSG115384	ENST00000269305.8	MOU96-94	COSV52661580	COSM10662	104796360	c.743G>A	p.R248Q	missense_variant	8821948	ENST00000269305.8:c.743G>A	17:g.7674220C>T	C	T	bone	NS	osteosarcoma	NS	Confirmed as somatic	1283952	surgery - NOS	NS	u
rs11540652	COSS1383944	COSO28065214	17_7674220_C_T	TP53	17	7674220	7674220	COSG115384	ENST00000269305.8	CM96-A38	COSV52661580	COSM10662	104796360	c.743G>A	p.R248Q	missense_variant	8781571	ENST00000269305.8:c.743G>A	17:g.7674220C>T	C	T	bone	NS	osteosarcoma	NS	Confirmed as somatic	1293985	surgery - NOS	primary	u
rs28934578	COSS1387040	COSO28065754	17_7675088_C_T	TP53	17	7675088	7675088	COSG115384	ENST00000269305.8	HT98-MFH-b9	COSV52661038	COSM10648	104796184	c.524G>A	p.R175H	missense_variant	9489481	ENST00000269305.8:c.524G>A	17:g.7675088C>T	C	T	bone	NS	undifferentiated_sarcoma	pleomorphic	Confirmed as somatic	1297081	surgery - NOS	NS	u
rs28934578	COSS1417799	COSO28065214	17_7675088_C_T	TP53	17	7675088	7675088	COSG115384	ENST00000269305.8	OVE03-OS6	COSV52661038	COSM10648	104796184	c.524G>A	p.R175H	missense_variant	12972634	ENST00000269305.8:c.524G>A	17:g.7675088C>T	C	T	bone	NS	osteosarcoma	NS	Confirmed as somatic	1327840	surgery - NOS	primary	u
rs11540652	COSS2372209	COSO28105214	17_7674220_C_T	TP53	17	7674220	7674220	COSG115384	ENST00000269305.8	SJOS010_D	COSV52661580	COSM10662	104796360	c.743G>A	p.R248Q	missense_variant	24703847	ENST00000269305.8:c.743G>A	17:g.7674220C>T	C	T	bone	femur	osteosarcoma	NS	Confirmed as somatic	2235002	NS	metastasis	m
rs11540652	COSS2372210	COSO28105214	17_7674220_C_T	TP53	17	7674220	7674220	COSG115384	ENST00000269305.8	SJOS010_M	COSV52661580	COSM10662	104796360	c.743G>A	p.R248Q	missense_variant	24703847	ENST00000269305.8:c.743G>A	17:g.7674220C>T	C	T	bone	femur	osteosarcoma	NS	Confirmed as somatic	2235003	NS	metastasis	m
rs11540652	COSS2502763	COSO28065214	17_7674220_C_T	TP53	17	7674220	7674220	COSG115384	ENST00000269305.8	DF01	COSV52661580	COSM10662	104796360	c.743G>A	p.R248Q	missense_variant	25512523	ENST00000269305.8:c.743G>A	17:g.7674220C>T	C	T	bone	NS	osteosarcoma	NS	Confirmed as somatic	2365113	NS	metastasis	u
rs11540652	COSS2727265	COSO28065214	17_7674220_C_T	TP53	17	7674220	7674220	COSG115384	ENST00000269305.8	P-0012126-T01-IM5	COSV52661580	COSM10662	104796360	c.743G>A	p.R248Q	missense_variant	28481359	ENST00000269305.8:c.743G>A	17:g.7674220C>T	C	T	bone	NS	osteosarcoma	NS	Confirmed as somatic	2586086	surgery-fixed	primary	m
rs1042522	COSS2790989	COSO280610569	17_7676154_G_C	TP53	17	7676154	7676154	COSG115384	ENST00000269305.8	2790989	COSV52666208	COSM3766192	104797376	c.215C>G	p.P72R	missense_variant	29272070	ENST00000269305.8:c.215C>G	17:g.7676154G>C	G	C	bone	NS	odontogenic_keratocyst	NS	Confirmed as somatic	2648189	surgery - NOS	NS	u
rs1042522	COSS2790993	COSO280610569	17_7676154_G_C	TP53	17	7676154	7676154	COSG115384	ENST00000269305.8	2790993	COSV52666208	COSM3766192	104797376	c.215C>G	p.P72R	missense_variant	29272070	ENST00000269305.8:c.215C>G	17:g.7676154G>C	G	C	bone	NS	odontogenic_keratocyst	NS	Confirmed as somatic	2648193	surgery - NOS	NS	u
rs1042522	COSS2790994	COSO280610569	17_7676154_G_C	TP53	17	7676154	7676154	COSG115384	ENST00000269305.8	2790994	COSV52666208	COSM3766192	104797376	c.215C>G	p.P72R	missense_variant	29272070	ENST00000269305.8:c.215C>G	17:g.7676154G>C	G	C	bone	NS	odontogenic_keratocyst	NS	Confirmed as somatic	2648194	surgery - NOS	NS	u
rs1042522	COSS2790995	COSO280610569	17_7676154_G_C	TP53	17	7676154	7676154	COSG115384	ENST00000269305.8	2790995	COSV52666208	COSM3766192	104797376	c.215C>G	p.P72R	missense_variant	29272070	ENST00000269305.8:c.215C>G	17:g.7676154G>C	G	C	bone	NS	odontogenic_keratocyst	NS	Confirmed as somatic	2648195	surgery - NOS	NS	u
rs1042522	COSS2790997	COSO280610569	17_7676154_G_C	TP53	17	7676154	7676154	COSG115384	ENST00000269305.8	2790997	COSV52666208	COSM3766192	104797376	c.215C>G	p.P72R	missense_variant	29272070	ENST00000269305.8:c.215C>G	17:g.7676154G>C	G	C	bone	NS	odontogenic_keratocyst	NS	Confirmed as somatic	2648197	surgery - NOS	NS	u
rs1042522	COSS2790998	COSO280610569	17_7676154_G_C	TP53	17	7676154	7676154	COSG115384	ENST00000269305.8	2790998	COSV52666208	COSM3766192	104797376	c.215C>G	p.P72R	missense_variant	29272070	ENST00000269305.8:c.215C>G	17:g.7676154G>C	G	C	bone	NS	odontogenic_keratocyst	NS	Confirmed as somatic	2648198	surgery - NOS	NS	u
rs1042522	COSS2790999	COSO280610569	17_7676154_G_C	TP53	17	7676154	7676154	COSG115384	ENST00000269305.8	2790999	COSV52666208	COSM3766192	104797376	c.215C>G	p.P72R	missense_variant	29272070	ENST00000269305.8:c.215C>G	17:g.7676154G>C	G	C	bone	NS	odontogenic_keratocyst	NS	Confirmed as somatic	2648199	surgery - NOS	NS	u
rs1042522	COSS2791000	COSO280610569	17_7676154_G_C	TP53	17	7676154	7676154	COSG115384	ENST00000269305.8	2791000	COSV52666208	COSM3766192	104797376	c.215C>G	p.P72R	missense_variant	29272070	ENST00000269305.8:c.215C>G	17:g.7676154G>C	G	C	bone	NS	odontogenic_keratocyst	NS	Confirmed as somatic	2648200	surgery - NOS	NS	u
rs1042522	COSS2791003	COSO280610569	17_7676154_G_C	TP53	17	7676154	7676154	COSG115384	ENST00000269305.8	2791003	COSV52666208	COSM3766192	104797376	c.215C>G	p.P72R	missense_variant	29272070	ENST00000269305.8:c.215C>G	17:g.7676154G>C	G	C	bone	NS	odontogenic_keratocyst	NS	Confirmed as somatic	2648203	surgery - NOS	NS	u
rs1042522	COSS2791004	COSO280610569	17_7676154_G_C	TP53	17	7676154	7676154	COSG115384	ENST00000269305.8	2791004	COSV52666208	COSM3766192	104797376	c.215C>G	p.P72R	missense_variant	29272070	ENST00000269305.8:c.215C>G	17:g.7676154G>C	G	C	bone	NS	odontogenic_keratocyst	NS	Confirmed as somatic	2648204	surgery - NOS	NS	u
rs1042522	COSS2791005	COSO280610569	17_7676154_G_C	TP53	17	7676154	7676154	COSG115384	ENST00000269305.8	2791005	COSV52666208	COSM3766192	104797376	c.215C>G	p.P72R	missense_variant	29272070	ENST00000269305.8:c.215C>G	17:g.7676154G>C	G	C	bone	NS	odontogenic_keratocyst	NS	Confirmed as somatic	2648205	surgery - NOS	NS	u
rs1042522	COSS2791006	COSO280610569	17_7676154_G_C	TP53	17	7676154	7676154	COSG115384	ENST00000269305.8	2791006	COSV52666208	COSM3766192	104797376	c.215C>G	p.P72R	missense_variant	29272070	ENST00000269305.8:c.215C>G	17:g.7676154G>C	G	C	bone	NS	odontogenic_keratocyst	NS	Confirmed as somatic	2648206	surgery - NOS	NS	u
rs28934578	COSS2873548	COSO28065222	17_7675088_C_T	TP53	17	7675088	7675088	COSG115384	ENST00000269305.8	zcc39	COSV52661038	COSM10648	104796184	c.524G>A	p.R175H	missense_variant	33020650	ENST00000269305.8:c.524G>A	17:g.7675088C>T	C	T	bone	NS	Ewing_sarcoma-peripheral_primitive_neuroectodermal_tumour	NS	Confirmed as somatic	2728541	surgery fresh/frozen	NS	m
rs28934578	COSS2963312	COSO28065214	17_7675088_C_T	TP53	17	7675088	7675088	COSG115384	ENST00000269305.8	2963312	COSV52661038	COSM10648	104796184	c.524G>A	p.R175H	missense_variant	37727135	ENST00000269305.8:c.524G>A	17:g.7675088C>T	C	T	bone	NS	osteosarcoma	NS	Confirmed as somatic	2815162	surgery - NOS	NS	u
rs7195906	COSS2521497	COSO37075234	16_89739939_A_T	FANCA	16	89739939	89739939	COSG82650	ENST00000389301.7	SA-TL13	COSV57065786	COSN15641391	121703081	c.3934+55T>A	p.?	intron_variant	26487540	ENST00000389301.7:c.3934+55T>A	16:g.89739939A>T	A	T	central_nervous_system	spinal_cord	glioma	astrocytoma_Grade_I	Confirmed as somatic	2383840	surgery-fixed	NS	m
rs7195906	COSS2521500	COSO37075234	16_89739939_A_T	FANCA	16	89739939	89739939	COSG82650	ENST00000389301.7	SA-TL20	COSV57065786	COSN15641391	121703081	c.3934+55T>A	p.?	intron_variant	26487540	ENST00000389301.7:c.3934+55T>A	16:g.89739939A>T	A	T	central_nervous_system	spinal_cord	glioma	astrocytoma_Grade_I	Confirmed as somatic	2383843	surgery-fixed	NS	m
rs7195906	COSS2521501	COSO37075234	16_89739939_A_T	FANCA	16	89739939	89739939	COSG82650	ENST00000389301.7	SA-TL14	COSV57065786	COSN15641391	121703081	c.3934+55T>A	p.?	intron_variant	26487540	ENST00000389301.7:c.3934+55T>A	16:g.89739939A>T	A	T	central_nervous_system	spinal_cord	glioma	astrocytoma_Grade_I	Confirmed as somatic	2383844	surgery-fixed	NS	m
rs7195906	COSS2521506	COSO37075237	16_89739939_A_T	FANCA	16	89739939	89739939	COSG82650	ENST00000389301.7	SA-TL10	COSV57065786	COSN15641391	121703081	c.3934+55T>A	p.?	intron_variant	26487540	ENST00000389301.7:c.3934+55T>A	16:g.89739939A>T	A	T	central_nervous_system	spinal_cord	glioma	astrocytoma_Grade_II	Confirmed as somatic	2383849	surgery-fixed	NS	m
rs7195906	COSS2521510	COSO37075232	16_89739939_A_T	FANCA	16	89739939	89739939	COSG82650	ENST00000389301.7	SA-N103	COSV57065786	COSN15641391	121703081	c.3934+55T>A	p.?	intron_variant	26487540	ENST00000389301.7:c.3934+55T>A	16:g.89739939A>T	A	T	central_nervous_system	spinal_cord	glioma	astrocytoma_Grade_IV	Confirmed as somatic	2383853	surgery-fixed	NS	m
rs7195906	COSS2521511	COSO37075232	16_89739939_A_T	FANCA	16	89739939	89739939	COSG82650	ENST00000389301.7	SA-TH01	COSV57065786	COSN15641391	121703081	c.3934+55T>A	p.?	intron_variant	26487540	ENST00000389301.7:c.3934+55T>A	16:g.89739939A>T	A	T	central_nervous_system	spinal_cord	glioma	astrocytoma_Grade_IV	Confirmed as somatic	2383854	surgery-fixed	NS	m
rs121434592	COSS1733447	COSO28245239	14_104780214_C_T	AKT1	14	104780214	104780214	COSG100756	ENST00000554581.5	1733447	COSV62571334	COSM33765	167199996	c.49G>A	p.E17K	missense_variant,splice_region_variant	22821383	ENST00000554581.5:c.49G>A	14:g.104780214C>T	C	T	central_nervous_system	brain	glioma	astrocytoma_Grade_III	Confirmed as somatic	1639396	surgery-fixed	recurrent	u
rs121434592	COSS2773510	COSO282420760	14_104780214_C_T	AKT1	14	104780214	104780214	COSG100756	ENST00000554581.5	2773510	COSV62571334	COSM33765	167199996	c.49G>A	p.E17K	missense_variant,splice_region_variant	29281825	ENST00000554581.5:c.49G>A	14:g.104780214C>T	C	T	central_nervous_system	brain	Overgrowth_syndrome	Proteus_syndrome	Confirmed as somatic	2631681	surgery - NOS	NS	m
rs1800056	COSS2211853	COSO28245232	11_108267276_T_C	ATM	11	108267276	108267276	COSG89944	ENST00000278616.8	2211853	COSV53728338	COSM6493972	104954313	c.2572T>C	p.F858L	missense_variant	24695838	ENST00000278616.8:c.2572T>C	11:g.108267276T>C	T	C	central_nervous_system	brain	glioma	astrocytoma_Grade_IV	NOT confirmed as somatic	2080056	surgery fresh/frozen	primary	u
rs28897677	COSS2178217	COSO28245232	17_43094044_C_T	BRCA1	17	43094044	43094044	COSG75342	ENST00000471181.7	TCGA-19-1787-01	COSV58794354	COSM5743852	144280896	c.1487G>A	p.R496H	missense_variant	NA	ENST00000471181.7:c.1487G>A	17:g.43094044C>T	C	T	central_nervous_system	brain	glioma	astrocytoma_Grade_IV	Confirmed as somatic	2046515	NS	NS	m
rs16942	COSS2974331	COSO28356433	17_43091983_T_C	BRCA1	17	43091983	43091983	COSG75342	ENST00000471181.7	WCM419_3	COSV58784397	COSM148277	144280028	c.3548A>G	p.K1183R	missense_variant	29333526	ENST00000471181.7:c.3548A>G	17:g.43091983T>C	T	C	central_nervous_system	posterior_fossa	glioma	ependymoma_Grade_III-IV	Confirmed as somatic	2824118	surgery-fixed	primary	u
rs148281084	COSS1312984	COSO28245232	7_92615137_G_A	CDK6	7	92615137	92615137	COSG96889	ENST00000265734.8	Br27P	COSV56010697	COSM40926	108194492	c.*3C>T	p.?	3_prime_UTR_variant	18772396	ENST00000265734.8:c.*3C>T	7:g.92615137G>A	G	A	central_nervous_system	brain	glioma	astrocytoma_Grade_IV	Confirmed as somatic	1223893	surgery - NOS	secondary	m
rs34257565	COSS1945859	COSO28245232	7_92725719_T_A	CDK6	7	92725719	92725719	COSG96889	ENST00000265734.8	U87	COSV56005055	COSM1579055	108197317	c.444A>T	p.P148=	synonymous_variant	18186519	ENST00000265734.8:c.444A>T	7:g.92725719T>A	T	A	central_nervous_system	brain	glioma	astrocytoma_Grade_IV	NOT confirmed as somatic	1832769	cell-line	NS	u
rs200865469	COSS2310647	COSO28295237	11_128758170_C_T	FLI1	11	128758170	128758170	COSG104312	ENST00000527786.6	HSJD_DIPG008	COSV61382181	COSM4746110	158501259	c.74C>T	p.A25V	missense_variant	24705252	ENST00000527786.6:c.74C>T	11:g.128758170C>T	C	T	central_nervous_system	brainstem	glioma	astrocytoma_Grade_II	Confirmed as somatic	2175845	autopsy - NOS	NS	m
rs140666106	COSS2178073	COSO28245232	8_42316898_C_T	IKBKB	8	42316898	42316898	COSG112543	ENST00000520810.5	TCGA-12-1600-01	COSV100645540	COSM7480503	156973540	c.1119C>T	p.D373=	synonymous_variant	NA	ENST00000520810.5:c.1119C>T	8:g.42316898C>T	C	T	central_nervous_system	brain	glioma	astrocytoma_Grade_IV	Confirmed as somatic	2046371	NS	NS	m
rs147764171	COSS2194360	COSO28245257	11_118496334_G_A	KMT2A	11	118496334	118496334	COSG86533	ENST00000534358.5	TCGA-HT-7479-01	COSV100629558	COSM8268244	163555331	c.5631G>A	p.A1877=	synonymous_variant	NA	ENST00000534358.5:c.5631G>A	11:g.118496334G>A	G	A	central_nervous_system	brain	glioma	NS	Confirmed as somatic	2062638	NS	NS	m
rs28522267	COSS2491101	COSO28245232	7_152229936_C_A	KMT2C	7	152229936	152229936	COSG85495	ENST00000262189.10	LN18	COSV51275056	COSM150426	105675035	c.2963G>T	p.C988F	missense_variant	26496030	ENST00000262189.10:c.2963G>T	7:g.152229936C>A	C	A	central_nervous_system	brain	glioma	astrocytoma_Grade_IV	Confirmed as somatic	2353747	cell-line	NS	u
rs28439884	COSS2491101	COSO28245232	7_152229941_T_C	KMT2C	7	152229941	152229941	COSG85495	ENST00000262189.10	LN18	COSV51275122	COSM150428	105675083	c.2958A>G	p.P986=	synonymous_variant	26496030	ENST00000262189.10:c.2958A>G	7:g.152229941T>C	T	C	central_nervous_system	brain	glioma	astrocytoma_Grade_IV	Confirmed as somatic	2353747	cell-line	NS	u
rs2537263	COSS2491102	COSO28245232	7_152248055_C_T	KMT2C	7	152248055	152248055	COSG85495	ENST00000262189.10	LN229	COSV51275902	COSM452728	105675109	c.2379G>A	p.S793=	synonymous_variant	26496030	ENST00000262189.10:c.2379G>A	7:g.152248055C>T	C	T	central_nervous_system	brain	glioma	astrocytoma_Grade_IV	Confirmed as somatic	2353748	cell-line	NS	u
rs28439884	COSS2491102	COSO28245232	7_152229941_T_C	KMT2C	7	152229941	152229941	COSG85495	ENST00000262189.10	LN229	COSV51275122	COSM150428	105675083	c.2958A>G	p.P986=	synonymous_variant	26496030	ENST00000262189.10:c.2958A>G	7:g.152229941T>C	T	C	central_nervous_system	brain	glioma	astrocytoma_Grade_IV	Confirmed as somatic	2353748	cell-line	NS	u
rs77735469	COSS2491102	COSO28245232	7_152229940_A_G	KMT2C	7	152229940	152229940	COSG85495	ENST00000262189.10	LN229	COSV51274668	COSM253768	105678034	c.2959T>C	p.Y987H	missense_variant	26496030	ENST00000262189.10:c.2959T>C	7:g.152229940A>G	A	G	central_nervous_system	brain	glioma	astrocytoma_Grade_IV	Confirmed as somatic	2353748	cell-line	NS	u
rs28522267	COSS2491102	COSO28245232	7_152229936_C_A	KMT2C	7	152229936	152229936	COSG85495	ENST00000262189.10	LN229	COSV51275056	COSM150426	105675035	c.2963G>T	p.C988F	missense_variant	26496030	ENST00000262189.10:c.2963G>T	7:g.152229936C>A	C	A	central_nervous_system	brain	glioma	astrocytoma_Grade_IV	Confirmed as somatic	2353748	cell-line	NS	u
rs28522267	COSS2491103	COSO28245232	7_152229936_C_A	KMT2C	7	152229936	152229936	COSG85495	ENST00000262189.10	T98G	COSV51275056	COSM150426	105675035	c.2963G>T	p.C988F	missense_variant	26496030	ENST00000262189.10:c.2963G>T	7:g.152229936C>A	C	A	central_nervous_system	brain	glioma	astrocytoma_Grade_IV	Confirmed as somatic	2353749	cell-line	NS	u
rs28439884	COSS2491103	COSO28245232	7_152229941_T_C	KMT2C	7	152229941	152229941	COSG85495	ENST00000262189.10	T98G	COSV51275122	COSM150428	105675083	c.2958A>G	p.P986=	synonymous_variant	26496030	ENST00000262189.10:c.2958A>G	7:g.152229941T>C	T	C	central_nervous_system	brain	glioma	astrocytoma_Grade_IV	Confirmed as somatic	2353749	cell-line	NS	u
rs2537263	COSS2491104	COSO28245232	7_152248055_C_T	KMT2C	7	152248055	152248055	COSG85495	ENST00000262189.10	U343	COSV51275902	COSM452728	105675109	c.2379G>A	p.S793=	synonymous_variant	26496030	ENST00000262189.10:c.2379G>A	7:g.152248055C>T	C	T	central_nervous_system	brain	glioma	astrocytoma_Grade_IV	Confirmed as somatic	2353750	cell-line	NS	u
rs28439884	COSS2491104	COSO28245232	7_152229941_T_C	KMT2C	7	152229941	152229941	COSG85495	ENST00000262189.10	U343	COSV51275122	COSM150428	105675083	c.2958A>G	p.P986=	synonymous_variant	26496030	ENST00000262189.10:c.2958A>G	7:g.152229941T>C	T	C	central_nervous_system	brain	glioma	astrocytoma_Grade_IV	Confirmed as somatic	2353750	cell-line	NS	u
rs28522267	COSS2491104	COSO28245232	7_152229936_C_A	KMT2C	7	152229936	152229936	COSG85495	ENST00000262189.10	U343	COSV51275056	COSM150426	105675035	c.2963G>T	p.C988F	missense_variant	26496030	ENST00000262189.10:c.2963G>T	7:g.152229936C>A	C	A	central_nervous_system	brain	glioma	astrocytoma_Grade_IV	Confirmed as somatic	2353750	cell-line	NS	u
rs28522267	COSS2491105	COSO28245232	7_152229936_C_A	KMT2C	7	152229936	152229936	COSG85495	ENST00000262189.10	U373	COSV51275056	COSM150426	105675035	c.2963G>T	p.C988F	missense_variant	26496030	ENST00000262189.10:c.2963G>T	7:g.152229936C>A	C	A	central_nervous_system	brain	glioma	astrocytoma_Grade_IV	Confirmed as somatic	2353751	cell-line	NS	u
rs28439884	COSS2491105	COSO28245232	7_152229941_T_C	KMT2C	7	152229941	152229941	COSG85495	ENST00000262189.10	U373	COSV51275122	COSM150428	105675083	c.2958A>G	p.P986=	synonymous_variant	26496030	ENST00000262189.10:c.2958A>G	7:g.152229941T>C	T	C	central_nervous_system	brain	glioma	astrocytoma_Grade_IV	Confirmed as somatic	2353751	cell-line	NS	u
rs2537263	COSS2491105	COSO28245232	7_152248055_C_T	KMT2C	7	152248055	152248055	COSG85495	ENST00000262189.10	U373	COSV51275902	COSM452728	105675109	c.2379G>A	p.S793=	synonymous_variant	26496030	ENST00000262189.10:c.2379G>A	7:g.152248055C>T	C	T	central_nervous_system	brain	glioma	astrocytoma_Grade_IV	Confirmed as somatic	2353751	cell-line	NS	u
rs28522267	COSS2491106	COSO28245232	7_152229936_C_A	KMT2C	7	152229936	152229936	COSG85495	ENST00000262189.10	U87	COSV51275056	COSM150426	105675035	c.2963G>T	p.C988F	missense_variant	26496030	ENST00000262189.10:c.2963G>T	7:g.152229936C>A	C	A	central_nervous_system	brain	glioma	astrocytoma_Grade_IV	Confirmed as somatic	2353752	cell-line	NS	u
rs111791757	COSS2491106	COSO28245232	7_152235831_C_G	KMT2C	7	152235831	152235831	COSG85495	ENST00000262189.10	U87	COSV51411040	COSM1131646	105681426	c.2755G>C	p.V919L	missense_variant	26496030	ENST00000262189.10:c.2755G>C	7:g.152235831C>G	C	G	central_nervous_system	brain	glioma	astrocytoma_Grade_IV	Confirmed as somatic	2353752	cell-line	NS	u
rs28439884	COSS2491106	COSO28245232	7_152229941_T_C	KMT2C	7	152229941	152229941	COSG85495	ENST00000262189.10	U87	COSV51275122	COSM150428	105675083	c.2958A>G	p.P986=	synonymous_variant	26496030	ENST00000262189.10:c.2958A>G	7:g.152229941T>C	T	C	central_nervous_system	brain	glioma	astrocytoma_Grade_IV	Confirmed as somatic	2353752	cell-line	NS	u
rs2537263	COSS2491106	COSO28245232	7_152248055_C_T	KMT2C	7	152248055	152248055	COSG85495	ENST00000262189.10	U87	COSV51275902	COSM452728	105675109	c.2379G>A	p.S793=	synonymous_variant	26496030	ENST00000262189.10:c.2379G>A	7:g.152248055C>T	C	T	central_nervous_system	brain	glioma	astrocytoma_Grade_IV	Confirmed as somatic	2353752	cell-line	NS	u
rs77735469	COSS2491106	COSO28245232	7_152229940_A_G	KMT2C	7	152229940	152229940	COSG85495	ENST00000262189.10	U87	COSV51274668	COSM253768	105678034	c.2959T>C	p.Y987H	missense_variant	26496030	ENST00000262189.10:c.2959T>C	7:g.152229940A>G	A	G	central_nervous_system	brain	glioma	astrocytoma_Grade_IV	Confirmed as somatic	2353752	cell-line	NS	u
rs28522267	COSS2521497	COSO37075234	7_152229936_C_A	KMT2C	7	152229936	152229936	COSG85495	ENST00000262189.10	SA-TL13	COSV51275056	COSM150426	105675035	c.2963G>T	p.C988F	missense_variant	26487540	ENST00000262189.10:c.2963G>T	7:g.152229936C>A	C	A	central_nervous_system	spinal_cord	glioma	astrocytoma_Grade_I	Confirmed as somatic	2383840	surgery-fixed	NS	m
rs79608986	COSS2521497	COSO37075234	7_152229931_T_C	KMT2C	7	152229931	152229931	COSG85495	ENST00000262189.10	SA-TL13	COSV51283026	COSM225883	105676595	c.2968A>G	p.S990G	missense_variant	26487540	ENST00000262189.10:c.2968A>G	7:g.152229931T>C	T	C	central_nervous_system	spinal_cord	glioma	astrocytoma_Grade_I	Confirmed as somatic	2383840	surgery-fixed	NS	m
rs77735469	COSS2521497	COSO37075234	7_152229940_A_G	KMT2C	7	152229940	152229940	COSG85495	ENST00000262189.10	SA-TL13	COSV51274668	COSM253768	105678034	c.2959T>C	p.Y987H	missense_variant	26487540	ENST00000262189.10:c.2959T>C	7:g.152229940A>G	A	G	central_nervous_system	spinal_cord	glioma	astrocytoma_Grade_I	Confirmed as somatic	2383840	surgery-fixed	NS	m
rs77735469	COSS2521500	COSO37075234	7_152229940_A_G	KMT2C	7	152229940	152229940	COSG85495	ENST00000262189.10	SA-TL20	COSV51274668	COSM253768	105678034	c.2959T>C	p.Y987H	missense_variant	26487540	ENST00000262189.10:c.2959T>C	7:g.152229940A>G	A	G	central_nervous_system	spinal_cord	glioma	astrocytoma_Grade_I	Confirmed as somatic	2383843	surgery-fixed	NS	m
rs28522267	COSS2521500	COSO37075234	7_152229936_C_A	KMT2C	7	152229936	152229936	COSG85495	ENST00000262189.10	SA-TL20	COSV51275056	COSM150426	105675035	c.2963G>T	p.C988F	missense_variant	26487540	ENST00000262189.10:c.2963G>T	7:g.152229936C>A	C	A	central_nervous_system	spinal_cord	glioma	astrocytoma_Grade_I	Confirmed as somatic	2383843	surgery-fixed	NS	m
rs28522267	COSS2521501	COSO37075234	7_152229936_C_A	KMT2C	7	152229936	152229936	COSG85495	ENST00000262189.10	SA-TL14	COSV51275056	COSM150426	105675035	c.2963G>T	p.C988F	missense_variant	26487540	ENST00000262189.10:c.2963G>T	7:g.152229936C>A	C	A	central_nervous_system	spinal_cord	glioma	astrocytoma_Grade_I	Confirmed as somatic	2383844	surgery-fixed	NS	m
rs77735469	COSS2521501	COSO37075234	7_152229940_A_G	KMT2C	7	152229940	152229940	COSG85495	ENST00000262189.10	SA-TL14	COSV51274668	COSM253768	105678034	c.2959T>C	p.Y987H	missense_variant	26487540	ENST00000262189.10:c.2959T>C	7:g.152229940A>G	A	G	central_nervous_system	spinal_cord	glioma	astrocytoma_Grade_I	Confirmed as somatic	2383844	surgery-fixed	NS	m
rs77735469	COSS2521503	COSO37075234	7_152229940_A_G	KMT2C	7	152229940	152229940	COSG85495	ENST00000262189.10	SA-TL02	COSV51274668	COSM253768	105678034	c.2959T>C	p.Y987H	missense_variant	26487540	ENST00000262189.10:c.2959T>C	7:g.152229940A>G	A	G	central_nervous_system	spinal_cord	glioma	astrocytoma_Grade_I	Confirmed as somatic	2383846	surgery-fixed	NS	m
rs79608986	COSS2521503	COSO37075234	7_152229931_T_C	KMT2C	7	152229931	152229931	COSG85495	ENST00000262189.10	SA-TL02	COSV51283026	COSM225883	105676595	c.2968A>G	p.S990G	missense_variant	26487540	ENST00000262189.10:c.2968A>G	7:g.152229931T>C	T	C	central_nervous_system	spinal_cord	glioma	astrocytoma_Grade_I	Confirmed as somatic	2383846	surgery-fixed	NS	m
rs146238849	COSS2521503	COSO37075234	7_152265049_G_T	KMT2C	7	152265049	152265049	COSG85495	ENST00000262189.10	SA-TL02	COSV51275177	COSM230133	105675591	c.1173C>A	p.C391*	stop_gained	26487540	ENST00000262189.10:c.1173C>A	7:g.152265049G>T	G	T	central_nervous_system	spinal_cord	glioma	astrocytoma_Grade_I	Confirmed as somatic	2383846	surgery-fixed	NS	m
rs28522267	COSS2521503	COSO37075234	7_152229936_C_A	KMT2C	7	152229936	152229936	COSG85495	ENST00000262189.10	SA-TL02	COSV51275056	COSM150426	105675035	c.2963G>T	p.C988F	missense_variant	26487540	ENST00000262189.10:c.2963G>T	7:g.152229936C>A	C	A	central_nervous_system	spinal_cord	glioma	astrocytoma_Grade_I	Confirmed as somatic	2383846	surgery-fixed	NS	m
rs77735469	COSS2521504	COSO37075234	7_152229940_A_G	KMT2C	7	152229940	152229940	COSG85495	ENST00000262189.10	SA-TL12	COSV51274668	COSM253768	105678034	c.2959T>C	p.Y987H	missense_variant	26487540	ENST00000262189.10:c.2959T>C	7:g.152229940A>G	A	G	central_nervous_system	spinal_cord	glioma	astrocytoma_Grade_I	Confirmed as somatic	2383847	surgery-fixed	NS	m
rs28522267	COSS2521504	COSO37075234	7_152229936_C_A	KMT2C	7	152229936	152229936	COSG85495	ENST00000262189.10	SA-TL12	COSV51275056	COSM150426	105675035	c.2963G>T	p.C988F	missense_variant	26487540	ENST00000262189.10:c.2963G>T	7:g.152229936C>A	C	A	central_nervous_system	spinal_cord	glioma	astrocytoma_Grade_I	Confirmed as somatic	2383847	surgery-fixed	NS	m
rs28522267	COSS2521506	COSO37075237	7_152229936_C_A	KMT2C	7	152229936	152229936	COSG85495	ENST00000262189.10	SA-TL10	COSV51275056	COSM150426	105675035	c.2963G>T	p.C988F	missense_variant	26487540	ENST00000262189.10:c.2963G>T	7:g.152229936C>A	C	A	central_nervous_system	spinal_cord	glioma	astrocytoma_Grade_II	Confirmed as somatic	2383849	surgery-fixed	NS	m
rs77735469	COSS2521506	COSO37075237	7_152229940_A_G	KMT2C	7	152229940	152229940	COSG85495	ENST00000262189.10	SA-TL10	COSV51274668	COSM253768	105678034	c.2959T>C	p.Y987H	missense_variant	26487540	ENST00000262189.10:c.2959T>C	7:g.152229940A>G	A	G	central_nervous_system	spinal_cord	glioma	astrocytoma_Grade_II	Confirmed as somatic	2383849	surgery-fixed	NS	m
rs28522267	COSS2521510	COSO37075232	7_152229936_C_A	KMT2C	7	152229936	152229936	COSG85495	ENST00000262189.10	SA-N103	COSV51275056	COSM150426	105675035	c.2963G>T	p.C988F	missense_variant	26487540	ENST00000262189.10:c.2963G>T	7:g.152229936C>A	C	A	central_nervous_system	spinal_cord	glioma	astrocytoma_Grade_IV	Confirmed as somatic	2383853	surgery-fixed	NS	m
rs77735469	COSS2521510	COSO37075232	7_152229940_A_G	KMT2C	7	152229940	152229940	COSG85495	ENST00000262189.10	SA-N103	COSV51274668	COSM253768	105678034	c.2959T>C	p.Y987H	missense_variant	26487540	ENST00000262189.10:c.2959T>C	7:g.152229940A>G	A	G	central_nervous_system	spinal_cord	glioma	astrocytoma_Grade_IV	Confirmed as somatic	2383853	surgery-fixed	NS	m
rs146238849	COSS2521510	COSO37075232	7_152265049_G_T	KMT2C	7	152265049	152265049	COSG85495	ENST00000262189.10	SA-N103	COSV51275177	COSM230133	105675591	c.1173C>A	p.C391*	stop_gained	26487540	ENST00000262189.10:c.1173C>A	7:g.152265049G>T	G	T	central_nervous_system	spinal_cord	glioma	astrocytoma_Grade_IV	Confirmed as somatic	2383853	surgery-fixed	NS	m
rs77735469	COSS2521511	COSO37075232	7_152229940_A_G	KMT2C	7	152229940	152229940	COSG85495	ENST00000262189.10	SA-TH01	COSV51274668	COSM253768	105678034	c.2959T>C	p.Y987H	missense_variant	26487540	ENST00000262189.10:c.2959T>C	7:g.152229940A>G	A	G	central_nervous_system	spinal_cord	glioma	astrocytoma_Grade_IV	Confirmed as somatic	2383854	surgery-fixed	NS	m
rs28522267	COSS2521511	COSO37075232	7_152229936_C_A	KMT2C	7	152229936	152229936	COSG85495	ENST00000262189.10	SA-TH01	COSV51275056	COSM150426	105675035	c.2963G>T	p.C988F	missense_variant	26487540	ENST00000262189.10:c.2963G>T	7:g.152229936C>A	C	A	central_nervous_system	spinal_cord	glioma	astrocytoma_Grade_IV	Confirmed as somatic	2383854	surgery-fixed	NS	m
rs77735469	COSS2521512	COSO37075232	7_152229940_A_G	KMT2C	7	152229940	152229940	COSG85495	ENST00000262189.10	SA-TH02	COSV51274668	COSM253768	105678034	c.2959T>C	p.Y987H	missense_variant	26487540	ENST00000262189.10:c.2959T>C	7:g.152229940A>G	A	G	central_nervous_system	spinal_cord	glioma	astrocytoma_Grade_IV	Confirmed as somatic	2383855	surgery-fixed	NS	m
rs28522267	COSS2521512	COSO37075232	7_152229936_C_A	KMT2C	7	152229936	152229936	COSG85495	ENST00000262189.10	SA-TH02	COSV51275056	COSM150426	105675035	c.2963G>T	p.C988F	missense_variant	26487540	ENST00000262189.10:c.2963G>T	7:g.152229936C>A	C	A	central_nervous_system	spinal_cord	glioma	astrocytoma_Grade_IV	Confirmed as somatic	2383855	surgery-fixed	NS	m
rs79608986	COSS2521512	COSO37075232	7_152229931_T_C	KMT2C	7	152229931	152229931	COSG85495	ENST00000262189.10	SA-TH02	COSV51283026	COSM225883	105676595	c.2968A>G	p.S990G	missense_variant	26487540	ENST00000262189.10:c.2968A>G	7:g.152229931T>C	T	C	central_nervous_system	spinal_cord	glioma	astrocytoma_Grade_IV	Confirmed as somatic	2383855	surgery-fixed	NS	m
rs13231116	COSS2582122	COSO282417367	7_152180042_G_T	KMT2C	7	152180042	152180042	COSG85495	ENST00000262189.10	2582122	COSV51503284	COSM6006414	105691745	c.7234C>A	p.P2412T	missense_variant	25030029	ENST00000262189.10:c.7234C>A	7:g.152180042G>T	G	T	central_nervous_system	brain	primitive_neuroectodermal_tumour-medulloblastoma	SHH_subtype	NOT confirmed as somatic	2443377	surgery-fixed	NS	u
rs142835638	COSS2582122	COSO282417367	7_152163145_G_C	KMT2C	7	152163145	152163145	COSG85495	ENST00000262189.10	2582122	COSV51503272	COSM6006413	105691741	c.10432C>G	p.Q3478E	missense_variant	25030029	ENST00000262189.10:c.10432C>G	7:g.152163145G>C	G	C	central_nervous_system	brain	primitive_neuroectodermal_tumour-medulloblastoma	SHH_subtype	NOT confirmed as somatic	2443377	surgery-fixed	NS	u
rs148585727	COSS2582123	COSO28245255	7_152162814_G_A	KMT2C	7	152162814	152162814	COSG85495	ENST00000262189.10	2582123	COSV51415711	COSM1581234	105725361	c.10763C>T	p.S3588L	missense_variant	25030029	ENST00000262189.10:c.10763C>T	7:g.152162814G>A	G	A	central_nervous_system	brain	primitive_neuroectodermal_tumour-medulloblastoma	NS	Confirmed as somatic	2443378	surgery-fixed	NS	u
rs28522267	COSS2582136	COSO28245255	7_152229936_C_A	KMT2C	7	152229936	152229936	COSG85495	ENST00000262189.10	2582136	COSV51275056	COSM150426	105675035	c.2963G>T	p.C988F	missense_variant	25030029	ENST00000262189.10:c.2963G>T	7:g.152229936C>A	C	A	central_nervous_system	brain	primitive_neuroectodermal_tumour-medulloblastoma	NS	Confirmed as somatic	2443391	surgery-fixed	NS	u
rs141993954	COSS2594304	COSO28316651	7_152273712_A_T	KMT2C	7	152273712	152273712	COSG85495	ENST00000262189.10	SJCPC001012_D1	COSV51329402	COSM1180097	105680203	c.1005T>A	p.P335=	synonymous_variant	25965574	ENST00000262189.10:c.1005T>A	7:g.152273712A>T	A	T	central_nervous_system	choroid_plexus	other	choroid_plexus_carcinoma	Confirmed as somatic	2455180	NS	NS	u
rs148585727	COSS2715718	COSO28245232	7_152162814_G_A	KMT2C	7	152162814	152162814	COSG85495	ENST00000262189.10	P-0000657-T01-IM3	COSV51415711	COSM1581234	105725361	c.10763C>T	p.S3588L	missense_variant	28481359	ENST00000262189.10:c.10763C>T	7:g.152162814G>A	G	A	central_nervous_system	brain	glioma	astrocytoma_Grade_IV	Confirmed as somatic	2574539	surgery-fixed	primary	m
rs79608986	COSS2748708	COSO38075232	7_152229931_T_C	KMT2C	7	152229931	152229931	COSG85495	ENST00000262189.10	DUMC-11	COSV51283026	COSM225883	105676595	c.2968A>G	p.S990G	missense_variant	29802247	ENST00000262189.10:c.2968A>G	7:g.152229931T>C	T	C	central_nervous_system	parietal_lobe	glioma	astrocytoma_Grade_IV	Confirmed as somatic	2607411	surgery fresh/frozen	NS	m
rs146044282	COSS2715718	COSO28245232	12_49034911_T_C	KMT2D	12	49034911	49034911	COSG107783	ENST00000301067.11	P-0000657-T01-IM3	COSV56434929	COSM6494168	107637477	c.10256A>G	p.D3419G	missense_variant	28481359	ENST00000301067.11:c.10256A>G	12:g.49034911T>C	T	C	central_nervous_system	brain	glioma	astrocytoma_Grade_IV	Confirmed as somatic	2574539	surgery-fixed	primary	m
rs202076833	COSS2773100	COSO38085229	12_49051609_G_T	KMT2D	12	49051609	49051609	COSG107783	ENST00000301067.11	NF04	COSV56428706	COSM674149	107622590	c.2074C>A	p.P692T	missense_variant	29973652	ENST00000301067.11:c.2074C>A	12:g.49051609G>T	G	T	central_nervous_system	frontal_lobe	glioma	astrocytoma	NOT confirmed as somatic	2631277	surgery-fixed	NS	m
rs33917957	COSS2211833	COSO28245232	7_116700208_A_G	MET	7	116700208	116700208	COSG91620	ENST00000318493.10	2211833	COSV59260365	COSM5020653	111244784	c.1124A>G	p.N375S	missense_variant	24695838	ENST00000318493.10:c.1124A>G	7:g.116700208A>G	A	G	central_nervous_system	brain	glioma	astrocytoma_Grade_IV	Confirmed as somatic	2080036	surgery fresh/frozen	primary	u
rs33917957	COSS2211858	COSO28245232	7_116700208_A_G	MET	7	116700208	116700208	COSG91620	ENST00000318493.10	2211858	COSV59260365	COSM5020653	111244784	c.1124A>G	p.N375S	missense_variant	24695838	ENST00000318493.10:c.1124A>G	7:g.116700208A>G	A	G	central_nervous_system	brain	glioma	astrocytoma_Grade_IV	Confirmed as somatic	2080061	surgery fresh/frozen	primary	u
rs1805323	COSS2693014	COSO28246463	7_5987311_G_T	PMS2	7	5987311	5987311	COSG60293	ENST00000265849.11	2693014	COSV56219377	COSM150232	108427241	c.1454C>A	p.T485K	missense_variant	28388591	ENST00000265849.11:c.1454C>A	7:g.5987311G>T	G	T	central_nervous_system	brain	glioma	oligodendroglioma_Grade_III	Confirmed as somatic	2551937	surgery-fixed	NS	u
rs11540652	COSS1312995	COSO28245232	17_7674220_C_T	TP53	17	7674220	7674220	COSG115384	ENST00000269305.8	Br105X	COSV52661580	COSM10662	104796360	c.743G>A	p.R248Q	missense_variant	18772396	ENST00000269305.8:c.743G>A	17:g.7674220C>T	C	T	central_nervous_system	brain	glioma	astrocytoma_Grade_IV	Confirmed as somatic	1223904	xenograft	primary	m
rs28934578	COSS1313055	COSO28245232	17_7675088_C_T	TP53	17	7675088	7675088	COSG115384	ENST00000269305.8	Br241T	COSV52661038	COSM10648	104796184	c.524G>A	p.R175H	missense_variant	18772396	ENST00000269305.8:c.524G>A	17:g.7675088C>T	C	T	central_nervous_system	brain	glioma	astrocytoma_Grade_IV	Confirmed as somatic	1223964	surgery - NOS	primary	m
rs11540652	COSS1337809	COSO28245232	17_7674220_C_T	TP53	17	7674220	7674220	COSG115384	ENST00000269305.8	TCGA-02-2485-01	COSV52661580	COSM10662	104796360	c.743G>A	p.R248Q	missense_variant	NA	ENST00000269305.8:c.743G>A	17:g.7674220C>T	C	T	central_nervous_system	brain	glioma	astrocytoma_Grade_IV	Confirmed as somatic	1248194	NS	NS	m
rs11540652	COSS1338055	COSO28245232	17_7674220_C_T	TP53	17	7674220	7674220	COSG115384	ENST00000269305.8	TCGA-27-1830-01	COSV52661580	COSM10662	104796360	c.743G>A	p.R248Q	missense_variant	NA	ENST00000269305.8:c.743G>A	17:g.7674220C>T	C	T	central_nervous_system	brain	glioma	astrocytoma_Grade_IV	Confirmed as somatic	1248440	surgery fresh/frozen	NS	m
rs28934578	COSS1357900	COSO28245232	17_7675088_C_T	TP53	17	7675088	7675088	COSG115384	ENST00000269305.8	RF92-169	COSV52661038	COSM10648	104796184	c.524G>A	p.R175H	missense_variant	1347252	ENST00000269305.8:c.524G>A	17:g.7675088C>T	C	T	central_nervous_system	brain	glioma	astrocytoma_Grade_IV	Confirmed as somatic	1267941	surgery - NOS	primary	m
rs11540652	COSS1357907	COSO28245232	17_7674220_C_T	TP53	17	7674220	7674220	COSG115384	ENST00000269305.8	RF92-358	COSV52661580	COSM10662	104796360	c.743G>A	p.R248Q	missense_variant	1347252	ENST00000269305.8:c.743G>A	17:g.7674220C>T	C	T	central_nervous_system	brain	glioma	astrocytoma_Grade_IV	Confirmed as somatic	1267948	surgery - NOS	primary	m
rs28934578	COSS1357908	COSO28245232	17_7675088_C_T	TP53	17	7675088	7675088	COSG115384	ENST00000269305.8	RF92-15	COSV52661038	COSM10648	104796184	c.524G>A	p.R175H	missense_variant	1347252	ENST00000269305.8:c.524G>A	17:g.7675088C>T	C	T	central_nervous_system	brain	glioma	astrocytoma_Grade_IV	Confirmed as somatic	1267949	surgery - NOS	primary	m
rs11540652	COSS1360486	COSO28245232	17_7674220_C_T	TP53	17	7674220	7674220	COSG115384	ENST00000269305.8	XIE05-SP3	COSV52661580	COSM10662	104796360	c.743G>A	p.R248Q	missense_variant	16151725	ENST00000269305.8:c.743G>A	17:g.7674220C>T	C	T	central_nervous_system	brain	glioma	astrocytoma_Grade_IV	Confirmed as somatic	1270527	surgery - NOS	recurrent	m
rs28934578	COSS1360682	COSO28245229	17_7675088_C_T	TP53	17	7675088	7675088	COSG115384	ENST00000269305.8	NIS00-J36	COSV52661038	COSM10648	104796184	c.524G>A	p.R175H	missense_variant	10896202	ENST00000269305.8:c.524G>A	17:g.7675088C>T	C	T	central_nervous_system	brain	glioma	astrocytoma	Confirmed as somatic	1270723	surgery - NOS	primary	u
rs28934578	COSS1360787	COSO28245232	17_7675088_C_T	TP53	17	7675088	7675088	COSG115384	ENST00000269305.8	SIM01-386	COSV52661038	COSM10648	104796184	c.524G>A	p.R175H	missense_variant	11221842	ENST00000269305.8:c.524G>A	17:g.7675088C>T	C	T	central_nervous_system	brain	glioma	astrocytoma_Grade_IV	Confirmed as somatic	1270828	NS	NS	u
rs28934578	COSS1363780	COSO28245229	17_7675088_C_T	TP53	17	7675088	7675088	COSG115384	ENST00000269305.8	CAL01-T15	COSV52661038	COSM10648	104796184	c.524G>A	p.R175H	missense_variant	11555594	ENST00000269305.8:c.524G>A	17:g.7675088C>T	C	T	central_nervous_system	brain	glioma	astrocytoma	Confirmed as somatic	1273821	surgery - NOS	primary	u
rs28934578	COSS1367364	COSO28246461	17_7675088_C_T	TP53	17	7675088	7675088	COSG115384	ENST00000269305.8	JAM99-10	COSV52661038	COSM10648	104796184	c.524G>A	p.R175H	missense_variant	10427138	ENST00000269305.8:c.524G>A	17:g.7675088C>T	C	T	central_nervous_system	brain	glioma	oligoastrocytoma	Confirmed as somatic	1277405	surgery - NOS	primary	u
rs28934578	COSS1367372	COSO28245229	17_7675088_C_T	TP53	17	7675088	7675088	COSG115384	ENST00000269305.8	JAM99-12	COSV52661038	COSM10648	104796184	c.524G>A	p.R175H	missense_variant	10427138	ENST00000269305.8:c.524G>A	17:g.7675088C>T	C	T	central_nervous_system	brain	glioma	astrocytoma	Confirmed as somatic	1277413	surgery - NOS	primary	u
rs28934578	COSS1367373	COSO28245229	17_7675088_C_T	TP53	17	7675088	7675088	COSG115384	ENST00000269305.8	JAM99-11	COSV52661038	COSM10648	104796184	c.524G>A	p.R175H	missense_variant	10427138	ENST00000269305.8:c.524G>A	17:g.7675088C>T	C	T	central_nervous_system	brain	glioma	astrocytoma	Confirmed as somatic	1277414	surgery - NOS	primary	u
rs11540652	COSS1367377	COSO28246461	17_7674220_C_T	TP53	17	7674220	7674220	COSG115384	ENST00000269305.8	JAM99-28	COSV52661580	COSM10662	104796360	c.743G>A	p.R248Q	missense_variant	10427138	ENST00000269305.8:c.743G>A	17:g.7674220C>T	C	T	central_nervous_system	brain	glioma	oligoastrocytoma	Confirmed as somatic	1277418	surgery - NOS	primary	u
rs11540652	COSS1370530	COSO38075261	17_7674220_C_T	TP53	17	7674220	7674220	COSG115384	ENST00000269305.8	Rei16	COSV52661580	COSM10662	104796360	c.743G>A	p.R248Q	missense_variant	8965097	ENST00000269305.8:c.743G>A	17:g.7674220C>T	C	T	central_nervous_system	parietal_lobe	glioma	oligodendroglioma	Confirmed as somatic	1280571	surgery - NOS	primary	m
rs28934578	COSS1378205	COSO38086797	17_7675088_C_T	TP53	17	7675088	7675088	COSG115384	ENST00000269305.8	KW98-8	COSV52661038	COSM10648	104796184	c.524G>A	p.R175H	missense_variant	9650746	ENST00000269305.8:c.524G>A	17:g.7675088C>T	C	T	central_nervous_system	frontal_lobe	glioma	astrocytoma_Grade_II	Confirmed as somatic	1288246	surgery - NOS	primary	m
rs11540652	COSS1378210	COSO38086797	17_7674220_C_T	TP53	17	7674220	7674220	COSG115384	ENST00000269305.8	KW98-4	COSV52661580	COSM10662	104796360	c.743G>A	p.R248Q	missense_variant	9650746	ENST00000269305.8:c.743G>A	17:g.7674220C>T	C	T	central_nervous_system	frontal_lobe	glioma	astrocytoma_Grade_II	Confirmed as somatic	1288251	surgery - NOS	primary	m
rs28934578	COSS1378211	COSO38086797	17_7675088_C_T	TP53	17	7675088	7675088	COSG115384	ENST00000269305.8	KW98-22	COSV52661038	COSM10648	104796184	c.524G>A	p.R175H	missense_variant	9650746	ENST00000269305.8:c.524G>A	17:g.7675088C>T	C	T	central_nervous_system	frontal_lobe	glioma	astrocytoma_Grade_II	Confirmed as somatic	1288252	surgery - NOS	primary	m
rs28934578	COSS1378213	COSO38086797	17_7675088_C_T	TP53	17	7675088	7675088	COSG115384	ENST00000269305.8	KW98-21	COSV52661038	COSM10648	104796184	c.524G>A	p.R175H	missense_variant	9650746	ENST00000269305.8:c.524G>A	17:g.7675088C>T	C	T	central_nervous_system	frontal_lobe	glioma	astrocytoma_Grade_II	Confirmed as somatic	1288254	surgery - NOS	primary	m
rs11540652	COSS1378220	COSO38066797	17_7674220_C_T	TP53	17	7674220	7674220	COSG115384	ENST00000269305.8	KW98-9	COSV52661580	COSM10662	104796360	c.743G>A	p.R248Q	missense_variant	9650746	ENST00000269305.8:c.743G>A	17:g.7674220C>T	C	T	central_nervous_system	temporal_lobe	glioma	astrocytoma_Grade_II	Confirmed as somatic	1288261	surgery - NOS	primary	m
rs11540652	COSS1378221	COSO38086797	17_7674220_C_T	TP53	17	7674220	7674220	COSG115384	ENST00000269305.8	KW98-16	COSV52661580	COSM10662	104796360	c.743G>A	p.R248Q	missense_variant	9650746	ENST00000269305.8:c.743G>A	17:g.7674220C>T	C	T	central_nervous_system	frontal_lobe	glioma	astrocytoma_Grade_II	Confirmed as somatic	1288262	surgery - NOS	primary	m
rs11540652	COSS1384508	COSO28245229	17_7674220_C_T	TP53	17	7674220	7674220	COSG115384	ENST00000269305.8	REN07-10	COSV52661580	COSM10662	104796360	c.743G>A	p.R248Q	missense_variant	17917588	ENST00000269305.8:c.743G>A	17:g.7674220C>T	C	T	central_nervous_system	brain	glioma	astrocytoma	Confirmed as somatic	1294549	surgery - NOS	NS	m
rs28934578	COSS1394789	COSO28245239	17_7675088_C_T	TP53	17	7675088	7675088	COSG115384	ENST00000269305.8	RAI95-1	COSV52661038	COSM10648	104796184	c.524G>A	p.R175H	missense_variant	9816045	ENST00000269305.8:c.524G>A	17:g.7675088C>T	C	T	central_nervous_system	brain	glioma	astrocytoma_Grade_III	Confirmed as somatic	1304830	surgery - NOS	NS	m
rs28934578	COSS1397229	COSO28245239	17_7675088_C_T	TP53	17	7675088	7675088	COSG115384	ENST00000269305.8	CHE01-0172	COSV52661038	COSM10648	104796184	c.524G>A	p.R175H	missense_variant	11358811	ENST00000269305.8:c.524G>A	17:g.7675088C>T	C	T	central_nervous_system	brain	glioma	astrocytoma_Grade_III	Confirmed as somatic	1307270	NS	NS	m
rs28934578	COSS1397232	COSO28245239	17_7675088_C_T	TP53	17	7675088	7675088	COSG115384	ENST00000269305.8	CHE01-0507	COSV52661038	COSM10648	104796184	c.524G>A	p.R175H	missense_variant	11358811	ENST00000269305.8:c.524G>A	17:g.7675088C>T	C	T	central_nervous_system	brain	glioma	astrocytoma_Grade_III	Confirmed as somatic	1307273	NS	NS	m
rs11540652	COSS1403663	COSO38085229	17_7674220_C_T	TP53	17	7674220	7674220	COSG115384	ENST00000269305.8	RG10-P	COSV52661580	COSM10662	104796360	c.743G>A	p.R248Q	missense_variant	10029095	ENST00000269305.8:c.743G>A	17:g.7674220C>T	C	T	central_nervous_system	frontal_lobe	glioma	astrocytoma	Confirmed as somatic	1313704	surgery - NOS	primary	m
rs28934578	COSS1403676	COSO38085232	17_7675088_C_T	TP53	17	7675088	7675088	COSG115384	ENST00000269305.8	GB10	COSV52661038	COSM10648	104796184	c.524G>A	p.R175H	missense_variant	10029095	ENST00000269305.8:c.524G>A	17:g.7675088C>T	C	T	central_nervous_system	frontal_lobe	glioma	astrocytoma_Grade_IV	Confirmed as somatic	1313717	surgery - NOS	primary	m
rs28934578	COSS1407752	COSO28245232	17_7675088_C_T	TP53	17	7675088	7675088	COSG115384	ENST00000269305.8	HER96-470	COSV52661038	COSM10648	104796184	c.524G>A	p.R175H	missense_variant	8548759	ENST00000269305.8:c.524G>A	17:g.7675088C>T	C	T	central_nervous_system	brain	glioma	astrocytoma_Grade_IV	Confirmed as somatic	1317793	surgery - NOS	NS	u
rs28934578	COSS1407754	COSO28245232	17_7675088_C_T	TP53	17	7675088	7675088	COSG115384	ENST00000269305.8	HER96-346	COSV52661038	COSM10648	104796184	c.524G>A	p.R175H	missense_variant	8548759	ENST00000269305.8:c.524G>A	17:g.7675088C>T	C	T	central_nervous_system	brain	glioma	astrocytoma_Grade_IV	Confirmed as somatic	1317795	surgery - NOS	NS	u
rs28934578	COSS1410077	COSO28245229	17_7675088_C_T	TP53	17	7675088	7675088	COSG115384	ENST00000269305.8	Br67	COSV52661038	COSM10648	104796184	c.524G>A	p.R175H	missense_variant	8180965	ENST00000269305.8:c.524G>A	17:g.7675088C>T	C	T	central_nervous_system	brain	glioma	astrocytoma	Confirmed as somatic	1320118	surgery - NOS	primary	u
rs28934578	COSS1410081	COSO28245229	17_7675088_C_T	TP53	17	7675088	7675088	COSG115384	ENST00000269305.8	Br164	COSV52661038	COSM10648	104796184	c.524G>A	p.R175H	missense_variant	8180965	ENST00000269305.8:c.524G>A	17:g.7675088C>T	C	T	central_nervous_system	brain	glioma	astrocytoma	Confirmed as somatic	1320122	surgery - NOS	NS	u
rs28934578	COSS1410082	COSO28245229	17_7675088_C_T	TP53	17	7675088	7675088	COSG115384	ENST00000269305.8	Br57	COSV52661038	COSM10648	104796184	c.524G>A	p.R175H	missense_variant	8180965	ENST00000269305.8:c.524G>A	17:g.7675088C>T	C	T	central_nervous_system	brain	glioma	astrocytoma	Confirmed as somatic	1320123	surgery - NOS	primary	u
rs28934578	COSS1414687	COSO28245232	17_7675088_C_T	TP53	17	7675088	7675088	COSG115384	ENST00000269305.8	OKA03-6678	COSV52661038	COSM10648	104796184	c.524G>A	p.R175H	missense_variant	12543796	ENST00000269305.8:c.524G>A	17:g.7675088C>T	C	T	central_nervous_system	brain	glioma	astrocytoma_Grade_IV	Confirmed as somatic	1324728	NS	NS	u
rs28934578	COSS1414688	COSO28245232	17_7675088_C_T	TP53	17	7675088	7675088	COSG115384	ENST00000269305.8	OKA03-6760	COSV52661038	COSM10648	104796184	c.524G>A	p.R175H	missense_variant	12543796	ENST00000269305.8:c.524G>A	17:g.7675088C>T	C	T	central_nervous_system	brain	glioma	astrocytoma_Grade_IV	Confirmed as somatic	1324729	NS	NS	u
rs28934578	COSS1416934	COSO28245229	17_7675088_C_T	TP53	17	7675088	7675088	COSG115384	ENST00000269305.8	CO98-77	COSV52661038	COSM10648	104796184	c.524G>A	p.R175H	missense_variant	9546059	ENST00000269305.8:c.524G>A	17:g.7675088C>T	C	T	central_nervous_system	brain	glioma	astrocytoma	Confirmed as somatic	1326975	surgery - NOS	NS	u
rs11540652	COSS1417254	COSO28245232	17_7674220_C_T	TP53	17	7674220	7674220	COSG115384	ENST00000269305.8	HAR05-29	COSV52661580	COSM10662	104796360	c.743G>A	p.R248Q	missense_variant	15924253	ENST00000269305.8:c.743G>A	17:g.7674220C>T	C	T	central_nervous_system	brain	glioma	astrocytoma_Grade_IV	Confirmed as somatic	1327295	surgery - NOS	NS	u
rs28934578	COSS1417255	COSO28245232	17_7675088_C_T	TP53	17	7675088	7675088	COSG115384	ENST00000269305.8	HAR05-44	COSV52661038	COSM10648	104796184	c.524G>A	p.R175H	missense_variant	15924253	ENST00000269305.8:c.524G>A	17:g.7675088C>T	C	T	central_nervous_system	brain	glioma	astrocytoma_Grade_IV	Confirmed as somatic	1327296	surgery - NOS	NS	u
rs28934578	COSS1417261	COSO28245232	17_7675088_C_T	TP53	17	7675088	7675088	COSG115384	ENST00000269305.8	HAR05-62	COSV52661038	COSM10648	104796184	c.524G>A	p.R175H	missense_variant	15924253	ENST00000269305.8:c.524G>A	17:g.7675088C>T	C	T	central_nervous_system	brain	glioma	astrocytoma_Grade_IV	Confirmed as somatic	1327302	surgery - NOS	NS	u
rs11540652	COSS1417269	COSO28245232	17_7674220_C_T	TP53	17	7674220	7674220	COSG115384	ENST00000269305.8	HAR05-24	COSV52661580	COSM10662	104796360	c.743G>A	p.R248Q	missense_variant	15924253	ENST00000269305.8:c.743G>A	17:g.7674220C>T	C	T	central_nervous_system	brain	glioma	astrocytoma_Grade_IV	Confirmed as somatic	1327310	surgery - NOS	NS	u
rs28934578	COSS1417750	COSO28245232	17_7675088_C_T	TP53	17	7675088	7675088	COSG115384	ENST00000269305.8	BUR02-B38	COSV52661038	COSM10648	104796184	c.524G>A	p.R175H	missense_variant	11801556	ENST00000269305.8:c.524G>A	17:g.7675088C>T	C	T	central_nervous_system	brain	glioma	astrocytoma_Grade_IV	Confirmed as somatic	1327791	surgery - NOS	primary	u
rs28934578	COSS1418147	COSO28245232	17_7675088_C_T	TP53	17	7675088	7675088	COSG115384	ENST00000269305.8	UEK02-32	COSV52661038	COSM10648	104796184	c.524G>A	p.R175H	missense_variant	11801559	ENST00000269305.8:c.524G>A	17:g.7675088C>T	C	T	central_nervous_system	brain	glioma	astrocytoma_Grade_IV	Confirmed as somatic	1328188	surgery - NOS	NS	u
rs11540652	COSS1418152	COSO28245239	17_7674220_C_T	TP53	17	7674220	7674220	COSG115384	ENST00000269305.8	UEK02-10	COSV52661580	COSM10662	104796360	c.743G>A	p.R248Q	missense_variant	11801559	ENST00000269305.8:c.743G>A	17:g.7674220C>T	C	T	central_nervous_system	brain	glioma	astrocytoma_Grade_III	Confirmed as somatic	1328193	surgery - NOS	NS	u
rs28934578	COSS1418154	COSO28245232	17_7675088_C_T	TP53	17	7675088	7675088	COSG115384	ENST00000269305.8	UEK02-48	COSV52661038	COSM10648	104796184	c.524G>A	p.R175H	missense_variant	11801559	ENST00000269305.8:c.524G>A	17:g.7675088C>T	C	T	central_nervous_system	brain	glioma	astrocytoma_Grade_IV	Confirmed as somatic	1328195	surgery - NOS	NS	u
rs11540652	COSS1418162	COSO28245229	17_7674220_C_T	TP53	17	7674220	7674220	COSG115384	ENST00000269305.8	UEK02-4	COSV52661580	COSM10662	104796360	c.743G>A	p.R248Q	missense_variant	11801559	ENST00000269305.8:c.743G>A	17:g.7674220C>T	C	T	central_nervous_system	brain	glioma	astrocytoma	Confirmed as somatic	1328203	surgery - NOS	NS	u
rs28934578	COSS1418415	COSO28245255	17_7675088_C_T	TP53	17	7675088	7675088	COSG115384	ENST00000269305.8	KAT00-91	COSV52661038	COSM10648	104796184	c.524G>A	p.R175H	missense_variant	11051241	ENST00000269305.8:c.524G>A	17:g.7675088C>T	C	T	central_nervous_system	brain	primitive_neuroectodermal_tumour-medulloblastoma	NS	Confirmed as somatic	1328456	surgery - NOS	primary	m
rs28934578	COSS1419128	COSO28245232	17_7675088_C_T	TP53	17	7675088	7675088	COSG115384	ENST00000269305.8	JIN00-GB45	COSV52661038	COSM10648	104796184	c.524G>A	p.R175H	missense_variant	11776043	ENST00000269305.8:c.524G>A	17:g.7675088C>T	C	T	central_nervous_system	brain	glioma	astrocytoma_Grade_IV	Confirmed as somatic	1329169	NS	NS	u
rs28934578	COSS1419182	COSO28245239	17_7675088_C_T	TP53	17	7675088	7675088	COSG115384	ENST00000269305.8	TADA260	COSV52661038	COSM10648	104796184	c.524G>A	p.R175H	missense_variant	9115587	ENST00000269305.8:c.524G>A	17:g.7675088C>T	C	T	central_nervous_system	brain	glioma	astrocytoma_Grade_III	Confirmed as somatic	1329223	surgery - NOS	NS	m
rs11540652	COSS1419188	COSO28245232	17_7674220_C_T	TP53	17	7674220	7674220	COSG115384	ENST00000269305.8	TADA544	COSV52661580	COSM10662	104796360	c.743G>A	p.R248Q	missense_variant	9115587	ENST00000269305.8:c.743G>A	17:g.7674220C>T	C	T	central_nervous_system	brain	glioma	astrocytoma_Grade_IV	Confirmed as somatic	1329229	surgery - NOS	NS	m
rs28934578	COSS1472641	COSO28245251	17_7675088_C_T	TP53	17	7675088	7675088	COSG115384	ENST00000269305.8	1472641	COSV52661038	COSM10648	104796184	c.524G>A	p.R175H	missense_variant	21060032	ENST00000269305.8:c.524G>A	17:g.7675088C>T	C	T	central_nervous_system	brain	primitive_neuroectodermal_tumour-medulloblastoma	classic	Confirmed as somatic	1396340	surgery - NOS	primary	m
rs11540652	COSS1472645	COSO282410809	17_7674220_C_T	TP53	17	7674220	7674220	COSG115384	ENST00000269305.8	1472645	COSV52661580	COSM10662	104796360	c.743G>A	p.R248Q	missense_variant	21060032	ENST00000269305.8:c.743G>A	17:g.7674220C>T	C	T	central_nervous_system	brain	primitive_neuroectodermal_tumour-medulloblastoma	large_cell	Confirmed as somatic	1396344	surgery - NOS	primary	m
rs11540652	COSS1512938	COSO55725251	17_7674220_C_T	TP53	17	7674220	7674220	COSG115384	ENST00000269305.8	MB106X	COSV52661580	COSM10662	104796360	c.743G>A	p.R248Q	missense_variant	21163964	ENST00000269305.8:c.743G>A	17:g.7674220C>T	C	T	central_nervous_system	medulla	primitive_neuroectodermal_tumour-medulloblastoma	classic	Confirmed as somatic	1435622	xenograft	recurrent	m
rs28934578	COSS1630910	COSO38065232	17_7675088_C_T	TP53	17	7675088	7675088	COSG115384	ENST00000269305.8	PGBM12	COSV52661038	COSM10648	104796184	c.524G>A	p.R175H	missense_variant	22286061	ENST00000269305.8:c.524G>A	17:g.7675088C>T	C	T	central_nervous_system	temporal_lobe	glioma	astrocytoma_Grade_IV	Confirmed as somatic	1547780	surgery - NOS	NS	m
rs11540652	COSS1630912	COSO38065232	17_7674220_C_T	TP53	17	7674220	7674220	COSG115384	ENST00000269305.8	PGBM14	COSV52661580	COSM10662	104796360	c.743G>A	p.R248Q	missense_variant	22286061	ENST00000269305.8:c.743G>A	17:g.7674220C>T	C	T	central_nervous_system	temporal_lobe	glioma	astrocytoma_Grade_IV	Confirmed as somatic	1547782	surgery - NOS	NS	m
rs28934578	COSS1630920	COSO28245232	17_7675088_C_T	TP53	17	7675088	7675088	COSG115384	ENST00000269305.8	PGBM22	COSV52661038	COSM10648	104796184	c.524G>A	p.R175H	missense_variant	22286061	ENST00000269305.8:c.524G>A	17:g.7675088C>T	C	T	central_nervous_system	brain	glioma	astrocytoma_Grade_IV	Confirmed as somatic	1547790	surgery - NOS	NS	u
rs1042522	COSS1713411	COSO28245232	17_7676154_G_C	TP53	17	7676154	7676154	COSG115384	ENST00000269305.8	1713411	COSV52666208	COSM3766192	104797376	c.215C>G	p.P72R	missense_variant	22536362	ENST00000269305.8:c.215C>G	17:g.7676154G>C	G	C	central_nervous_system	brain	glioma	astrocytoma_Grade_IV	Confirmed as somatic	1621142	surgery fresh/frozen	recurrent	m
rs11540652	COSS1733396	COSO28245232	17_7674220_C_T	TP53	17	7674220	7674220	COSG115384	ENST00000269305.8	1733396	COSV52661580	COSM10662	104796360	c.743G>A	p.R248Q	missense_variant	22821383	ENST00000269305.8:c.743G>A	17:g.7674220C>T	C	T	central_nervous_system	brain	glioma	astrocytoma_Grade_IV	Confirmed as somatic	1639345	surgery-fixed	primary	u
rs28934578	COSS1733404	COSO28245232	17_7675088_C_T	TP53	17	7675088	7675088	COSG115384	ENST00000269305.8	1733404	COSV52661038	COSM10648	104796184	c.524G>A	p.R175H	missense_variant	22821383	ENST00000269305.8:c.524G>A	17:g.7675088C>T	C	T	central_nervous_system	brain	glioma	astrocytoma_Grade_IV	Confirmed as somatic	1639353	surgery-fixed	primary	u
rs28934578	COSS1733419	COSO28245239	17_7675088_C_T	TP53	17	7675088	7675088	COSG115384	ENST00000269305.8	1733419	COSV52661038	COSM10648	104796184	c.524G>A	p.R175H	missense_variant	22821383	ENST00000269305.8:c.524G>A	17:g.7675088C>T	C	T	central_nervous_system	brain	glioma	astrocytoma_Grade_III	Confirmed as somatic	1639368	surgery-fixed	primary	u
rs28934578	COSS1733427	COSO28246453	17_7675088_C_T	TP53	17	7675088	7675088	COSG115384	ENST00000269305.8	1733427	COSV52661038	COSM10648	104796184	c.524G>A	p.R175H	missense_variant	22821383	ENST00000269305.8:c.524G>A	17:g.7675088C>T	C	T	central_nervous_system	brain	glioma	oligoastrocytoma_Grade_III	Confirmed as somatic	1639376	surgery-fixed	primary	u
rs28934578	COSS1733428	COSO28245232	17_7675088_C_T	TP53	17	7675088	7675088	COSG115384	ENST00000269305.8	1733428	COSV52661038	COSM10648	104796184	c.524G>A	p.R175H	missense_variant	22821383	ENST00000269305.8:c.524G>A	17:g.7675088C>T	C	T	central_nervous_system	brain	glioma	astrocytoma_Grade_IV	Confirmed as somatic	1639377	surgery-fixed	primary	u
rs11540652	COSS1733442	COSO28245239	17_7674220_C_T	TP53	17	7674220	7674220	COSG115384	ENST00000269305.8	1733442	COSV52661580	COSM10662	104796360	c.743G>A	p.R248Q	missense_variant	22821383	ENST00000269305.8:c.743G>A	17:g.7674220C>T	C	T	central_nervous_system	brain	glioma	astrocytoma_Grade_III	Confirmed as somatic	1639391	surgery-fixed	primary	u
rs28934578	COSS1733445	COSO28245239	17_7675088_C_T	TP53	17	7675088	7675088	COSG115384	ENST00000269305.8	1733445	COSV52661038	COSM10648	104796184	c.524G>A	p.R175H	missense_variant	22821383	ENST00000269305.8:c.524G>A	17:g.7675088C>T	C	T	central_nervous_system	brain	glioma	astrocytoma_Grade_III	Confirmed as somatic	1639394	surgery-fixed	primary	u
rs28934578	COSS1733463	COSO28245232	17_7675088_C_T	TP53	17	7675088	7675088	COSG115384	ENST00000269305.8	1733463	COSV52661038	COSM10648	104796184	c.524G>A	p.R175H	missense_variant	22821383	ENST00000269305.8:c.524G>A	17:g.7675088C>T	C	T	central_nervous_system	brain	glioma	astrocytoma_Grade_IV	Confirmed as somatic	1639412	surgery-fixed	primary	u
rs11540652	COSS1733466	COSO28245232	17_7674220_C_T	TP53	17	7674220	7674220	COSG115384	ENST00000269305.8	1733466	COSV52661580	COSM10662	104796360	c.743G>A	p.R248Q	missense_variant	22821383	ENST00000269305.8:c.743G>A	17:g.7674220C>T	C	T	central_nervous_system	brain	glioma	astrocytoma_Grade_IV	Confirmed as somatic	1639415	surgery-fixed	secondary	u
rs28934578	COSS1733469	COSO28245237	17_7675088_C_T	TP53	17	7675088	7675088	COSG115384	ENST00000269305.8	1733469	COSV52661038	COSM10648	104796184	c.524G>A	p.R175H	missense_variant	22821383	ENST00000269305.8:c.524G>A	17:g.7675088C>T	C	T	central_nervous_system	brain	glioma	astrocytoma_Grade_II	Confirmed as somatic	1639418	surgery-fixed	primary	u
rs11540652	COSS1735414	COSO28245255	17_7674220_C_T	TP53	17	7674220	7674220	COSG115384	ENST00000269305.8	MD-042	COSV52661580	COSM10662	104796360	c.743G>A	p.R248Q	missense_variant	22820256	ENST00000269305.8:c.743G>A	17:g.7674220C>T	C	T	central_nervous_system	brain	primitive_neuroectodermal_tumour-medulloblastoma	NS	Confirmed as somatic	1641358	surgery - NOS	primary	u
rs1800372	COSS1745830	COSO28245259	17_7674892_T_C	TP53	17	7674892	7674892	COSG115384	ENST00000269305.8	1745830	COSV52679610	COSM249885	104801190	c.639A>G	p.R213=	synonymous_variant	22844452	ENST00000269305.8:c.639A>G	17:g.7674892T>C	T	C	central_nervous_system	brain	glioma	oligodendroglioma_Grade_II	Confirmed as somatic	1650966	surgery - NOS	primary	u
rs1800372	COSS1745831	COSO28245259	17_7674892_T_C	TP53	17	7674892	7674892	COSG115384	ENST00000269305.8	1745831	COSV52679610	COSM249885	104801190	c.639A>G	p.R213=	synonymous_variant	22844452	ENST00000269305.8:c.639A>G	17:g.7674892T>C	T	C	central_nervous_system	brain	glioma	oligodendroglioma_Grade_II	Confirmed as somatic	1650967	surgery - NOS	recurrent	u
rs28934578	COSS1745905	COSO28246453	17_7675088_C_T	TP53	17	7675088	7675088	COSG115384	ENST00000269305.8	1745905	COSV52661038	COSM10648	104796184	c.524G>A	p.R175H	missense_variant	22844452	ENST00000269305.8:c.524G>A	17:g.7675088C>T	C	T	central_nervous_system	brain	glioma	oligoastrocytoma_Grade_III	Confirmed as somatic	1651035	surgery-fixed	recurrent	u
rs28934578	COSS1745907	COSO28246453	17_7675088_C_T	TP53	17	7675088	7675088	COSG115384	ENST00000269305.8	1745907	COSV52661038	COSM10648	104796184	c.524G>A	p.R175H	missense_variant	22844452	ENST00000269305.8:c.524G>A	17:g.7675088C>T	C	T	central_nervous_system	brain	glioma	oligoastrocytoma_Grade_III	Confirmed as somatic	1651036	surgery-fixed	recurrent	u
rs28934578	COSS1745908	COSO28246463	17_7675088_C_T	TP53	17	7675088	7675088	COSG115384	ENST00000269305.8	1745908	COSV52661038	COSM10648	104796184	c.524G>A	p.R175H	missense_variant	22844452	ENST00000269305.8:c.524G>A	17:g.7675088C>T	C	T	central_nervous_system	brain	glioma	oligodendroglioma_Grade_III	Confirmed as somatic	1651037	surgery-fixed	primary	u
rs28934578	COSS1745909	COSO28246463	17_7675088_C_T	TP53	17	7675088	7675088	COSG115384	ENST00000269305.8	1745909	COSV52661038	COSM10648	104796184	c.524G>A	p.R175H	missense_variant	22844452	ENST00000269305.8:c.524G>A	17:g.7675088C>T	C	T	central_nervous_system	brain	glioma	oligodendroglioma_Grade_III	Confirmed as somatic	1651037	surgery-fixed	primary	u
rs11540652	COSS1910135	COSO28245232	17_7674220_C_T	TP53	17	7674220	7674220	COSG115384	ENST00000269305.8	TCGA-02-0033-01	COSV52661580	COSM10662	104796360	c.743G>A	p.R248Q	missense_variant	NA	ENST00000269305.8:c.743G>A	17:g.7674220C>T	C	T	central_nervous_system	brain	glioma	astrocytoma_Grade_IV	Confirmed as somatic	1798426	fresh/frozen - NOS	primary	m
rs11540652	COSS1910172	COSO28245232	17_7674220_C_T	TP53	17	7674220	7674220	COSG115384	ENST00000269305.8	TCGA-06-0129-01	COSV52661580	COSM10662	104796360	c.743G>A	p.R248Q	missense_variant	NA	ENST00000269305.8:c.743G>A	17:g.7674220C>T	C	T	central_nervous_system	brain	glioma	astrocytoma_Grade_IV	Confirmed as somatic	1798463	fresh/frozen - NOS	primary	m
rs28934578	COSS1910197	COSO28245232	17_7675088_C_T	TP53	17	7675088	7675088	COSG115384	ENST00000269305.8	TCGA-06-0189-01	COSV52661038	COSM10648	104796184	c.524G>A	p.R175H	missense_variant	NA	ENST00000269305.8:c.524G>A	17:g.7675088C>T	C	T	central_nervous_system	brain	glioma	astrocytoma_Grade_IV	Confirmed as somatic	1798488	fresh/frozen - NOS	primary	m
rs28934578	COSS1927087	COSO28245232	17_7675088_C_T	TP53	17	7675088	7675088	COSG115384	ENST00000269305.8	PGBM18PT	COSV52661038	COSM10648	104796184	c.524G>A	p.R175H	missense_variant	23592488	ENST00000269305.8:c.524G>A	17:g.7675088C>T	C	T	central_nervous_system	brain	glioma	astrocytoma_Grade_IV	Confirmed as somatic	1814403	surgery fresh/frozen	primary	u
rs11540652	COSS1998473	COSO28245257	17_7674220_C_T	TP53	17	7674220	7674220	COSG115384	ENST00000269305.8	SF295	COSV52661580	COSM10662	104796360	c.743G>A	p.R248Q	missense_variant	23856246	ENST00000269305.8:c.743G>A	17:g.7674220C>T	C	T	central_nervous_system	brain	glioma	NS	Confirmed as somatic	1883545	cell-line	primary	u
rs28934578	COSS2072576	COSO28245239	17_7675088_C_T	TP53	17	7675088	7675088	COSG115384	ENST00000269305.8	P115	COSV52661038	COSM10648	104796184	c.524G>A	p.R175H	missense_variant	24140581	ENST00000269305.8:c.524G>A	17:g.7675088C>T	C	T	central_nervous_system	brain	glioma	astrocytoma_Grade_III	Confirmed as somatic	1951931	fresh/frozen - NOS	NS	m
rs11540652	COSS2107931	COSO28245232	17_7674220_C_T	TP53	17	7674220	7674220	COSG115384	ENST00000269305.8	TCGA-02-0033	COSV52661580	COSM10662	104796360	c.743G>A	p.R248Q	missense_variant	23917401	ENST00000269305.8:c.743G>A	17:g.7674220C>T	C	T	central_nervous_system	brain	glioma	astrocytoma_Grade_IV	Confirmed as somatic	1985792	NS	NS	u
rs11540652	COSS2107941	COSO28245232	17_7674220_C_T	TP53	17	7674220	7674220	COSG115384	ENST00000269305.8	TCGA-06-0129	COSV52661580	COSM10662	104796360	c.743G>A	p.R248Q	missense_variant	23917401	ENST00000269305.8:c.743G>A	17:g.7674220C>T	C	T	central_nervous_system	brain	glioma	astrocytoma_Grade_IV	Confirmed as somatic	1985802	NS	NS	u
rs11540652	COSS2107977	COSO28245232	17_7674220_C_T	TP53	17	7674220	7674220	COSG115384	ENST00000269305.8	TCGA-06-0241	COSV52661580	COSM10662	104796360	c.743G>A	p.R248Q	missense_variant	23917401	ENST00000269305.8:c.743G>A	17:g.7674220C>T	C	T	central_nervous_system	brain	glioma	astrocytoma_Grade_IV	Confirmed as somatic	1985838	NS	NS	u
rs28934578	COSS2120298	COSO28245232	17_7675088_C_T	TP53	17	7675088	7675088	COSG115384	ENST00000269305.8	TCGA-14-4157-01	COSV52661038	COSM10648	104796184	c.524G>A	p.R175H	missense_variant	NA	ENST00000269305.8:c.524G>A	17:g.7675088C>T	C	T	central_nervous_system	brain	glioma	astrocytoma_Grade_IV	Confirmed as somatic	1994534	NS	NS	m
rs28934578	COSS2120355	COSO28245232	17_7675088_C_T	TP53	17	7675088	7675088	COSG115384	ENST00000269305.8	TCGA-32-4208-01	COSV52661038	COSM10648	104796184	c.524G>A	p.R175H	missense_variant	NA	ENST00000269305.8:c.524G>A	17:g.7675088C>T	C	T	central_nervous_system	brain	glioma	astrocytoma_Grade_IV	Confirmed as somatic	1994591	NS	NS	m
rs11540652	COSS2171678	COSO60056463	17_7674220_C_T	TP53	17	7674220	7674220	COSG115384	ENST00000269305.8	2171678	COSV52661580	COSM10662	104796360	c.743G>A	p.R248Q	missense_variant	24880341	ENST00000269305.8:c.743G>A	17:g.7674220C>T	C	T	central_nervous_system	thalamus	glioma	oligodendroglioma_Grade_III	Confirmed as somatic	2039992	surgery - NOS	NS	m
rs28934578	COSS2171682	COSO60055232	17_7675088_C_T	TP53	17	7675088	7675088	COSG115384	ENST00000269305.8	2171682	COSV52661038	COSM10648	104796184	c.524G>A	p.R175H	missense_variant	24880341	ENST00000269305.8:c.524G>A	17:g.7675088C>T	C	T	central_nervous_system	thalamus	glioma	astrocytoma_Grade_IV	Confirmed as somatic	2039996	surgery - NOS	NS	m
rs28934578	COSS2178217	COSO28245232	17_7675088_C_T	TP53	17	7675088	7675088	COSG115384	ENST00000269305.8	TCGA-19-1787-01	COSV52661038	COSM10648	104796184	c.524G>A	p.R175H	missense_variant	NA	ENST00000269305.8:c.524G>A	17:g.7675088C>T	C	T	central_nervous_system	brain	glioma	astrocytoma_Grade_IV	Confirmed as somatic	2046515	NS	NS	m
rs11540652	COSS2178231	COSO28245232	17_7674220_C_T	TP53	17	7674220	7674220	COSG115384	ENST00000269305.8	TCGA-12-1092-01	COSV52661580	COSM10662	104796360	c.743G>A	p.R248Q	missense_variant	NA	ENST00000269305.8:c.743G>A	17:g.7674220C>T	C	T	central_nervous_system	brain	glioma	astrocytoma_Grade_IV	Confirmed as somatic	2046529	NS	NS	m
rs28934578	COSS2194267	COSO28245257	17_7675088_C_T	TP53	17	7675088	7675088	COSG115384	ENST00000269305.8	TCGA-CS-6666-01	COSV52661038	COSM10648	104796184	c.524G>A	p.R175H	missense_variant	NA	ENST00000269305.8:c.524G>A	17:g.7675088C>T	C	T	central_nervous_system	brain	glioma	NS	Confirmed as somatic	2062545	NS	NS	m
rs28934578	COSS2194281	COSO28245257	17_7675088_C_T	TP53	17	7675088	7675088	COSG115384	ENST00000269305.8	TCGA-HT-7858-01	COSV52661038	COSM10648	104796184	c.524G>A	p.R175H	missense_variant	NA	ENST00000269305.8:c.524G>A	17:g.7675088C>T	C	T	central_nervous_system	brain	glioma	NS	Confirmed as somatic	2062559	NS	NS	m
rs11540652	COSS2194289	COSO28245257	17_7674220_C_T	TP53	17	7674220	7674220	COSG115384	ENST00000269305.8	TCGA-DH-5143-01	COSV52661580	COSM10662	104796360	c.743G>A	p.R248Q	missense_variant	NA	ENST00000269305.8:c.743G>A	17:g.7674220C>T	C	T	central_nervous_system	brain	glioma	NS	Confirmed as somatic	2062567	NS	NS	m
rs11540652	COSS2194331	COSO28245257	17_7674220_C_T	TP53	17	7674220	7674220	COSG115384	ENST00000269305.8	TCGA-DB-A4XB-01	COSV52661580	COSM10662	104796360	c.743G>A	p.R248Q	missense_variant	NA	ENST00000269305.8:c.743G>A	17:g.7674220C>T	C	T	central_nervous_system	brain	glioma	NS	Confirmed as somatic	2062609	NS	NS	m
rs28934578	COSS2194339	COSO28245257	17_7675088_C_T	TP53	17	7675088	7675088	COSG115384	ENST00000269305.8	TCGA-DU-7019-01	COSV52661038	COSM10648	104796184	c.524G>A	p.R175H	missense_variant	NA	ENST00000269305.8:c.524G>A	17:g.7675088C>T	C	T	central_nervous_system	brain	glioma	NS	Confirmed as somatic	2062617	NS	NS	m
rs11540652	COSS2194404	COSO28245257	17_7674220_C_T	TP53	17	7674220	7674220	COSG115384	ENST00000269305.8	TCGA-DB-5281-01	COSV52661580	COSM10662	104796360	c.743G>A	p.R248Q	missense_variant	NA	ENST00000269305.8:c.743G>A	17:g.7674220C>T	C	T	central_nervous_system	brain	glioma	NS	Confirmed as somatic	2062682	NS	NS	m
rs11540652	COSS2194418	COSO28245257	17_7674220_C_T	TP53	17	7674220	7674220	COSG115384	ENST00000269305.8	TCGA-DU-7306-01	COSV52661580	COSM10662	104796360	c.743G>A	p.R248Q	missense_variant	NA	ENST00000269305.8:c.743G>A	17:g.7674220C>T	C	T	central_nervous_system	brain	glioma	NS	Confirmed as somatic	2062696	NS	NS	m
rs28934578	COSS2238644	COSO28245232	17_7675088_C_T	TP53	17	7675088	7675088	COSG115384	ENST00000269305.8	2238644	COSV52661038	COSM10648	104796184	c.524G>A	p.R175H	missense_variant	24868540	ENST00000269305.8:c.524G>A	17:g.7675088C>T	C	T	central_nervous_system	brain	glioma	astrocytoma_Grade_IV	Confirmed as somatic	2106177	surgery - NOS	primary	u
rs28934578	COSS2238659	COSO28245232	17_7675088_C_T	TP53	17	7675088	7675088	COSG115384	ENST00000269305.8	2238659	COSV52661038	COSM10648	104796184	c.524G>A	p.R175H	missense_variant	24868540	ENST00000269305.8:c.524G>A	17:g.7675088C>T	C	T	central_nervous_system	brain	glioma	astrocytoma_Grade_IV	Confirmed as somatic	2106192	surgery - NOS	primary	u
rs28934578	COSS2238732	COSO28245232	17_7675088_C_T	TP53	17	7675088	7675088	COSG115384	ENST00000269305.8	2238732	COSV52661038	COSM10648	104796184	c.524G>A	p.R175H	missense_variant	24868540	ENST00000269305.8:c.524G>A	17:g.7675088C>T	C	T	central_nervous_system	brain	glioma	astrocytoma_Grade_IV	Confirmed as somatic	2106265	surgery - NOS	secondary	u
rs28934578	COSS2262963	COSO28245257	17_7675088_C_T	TP53	17	7675088	7675088	COSG115384	ENST00000269305.8	TCGA-TM-A84I-01	COSV52661038	COSM10648	104796184	c.524G>A	p.R175H	missense_variant	NA	ENST00000269305.8:c.524G>A	17:g.7675088C>T	C	T	central_nervous_system	brain	glioma	NS	Confirmed as somatic	2129947	NS	primary	m
rs11540652	COSS2263089	COSO28245257	17_7674220_C_T	TP53	17	7674220	7674220	COSG115384	ENST00000269305.8	TCGA-S9-A7R7-01	COSV52661580	COSM10662	104796360	c.743G>A	p.R248Q	missense_variant	NA	ENST00000269305.8:c.743G>A	17:g.7674220C>T	C	T	central_nervous_system	brain	glioma	NS	Confirmed as somatic	2130073	NS	primary	m
rs28934578	COSS2307355	COSO28245232	17_7675088_C_T	TP53	17	7675088	7675088	COSG115384	ENST00000269305.8	SJHGG023_D	COSV52661038	COSM10648	104796184	c.524G>A	p.R175H	missense_variant	24705251	ENST00000269305.8:c.524G>A	17:g.7675088C>T	C	T	central_nervous_system	brain	glioma	astrocytoma_Grade_IV	Confirmed as somatic	2172559	surgery - NOS	NS	m
rs11540652	COSS2307364	COSO28246453	17_7674220_C_T	TP53	17	7674220	7674220	COSG115384	ENST00000269305.8	SJHGG032_D	COSV52661580	COSM10662	104796360	c.743G>A	p.R248Q	missense_variant	24705251	ENST00000269305.8:c.743G>A	17:g.7674220C>T	C	T	central_nervous_system	brain	glioma	oligoastrocytoma_Grade_III	Confirmed as somatic	2172568	surgery - NOS	NS	m
rs28934578	COSS2307368	COSO28245239	17_7675088_C_T	TP53	17	7675088	7675088	COSG115384	ENST00000269305.8	SJHGG035_D	COSV52661038	COSM10648	104796184	c.524G>A	p.R175H	missense_variant	24705251	ENST00000269305.8:c.524G>A	17:g.7675088C>T	C	T	central_nervous_system	brain	glioma	astrocytoma_Grade_III	Confirmed as somatic	2172572	surgery - NOS	NS	m
rs11540652	COSS2307390	COSO28295232	17_7674220_C_T	TP53	17	7674220	7674220	COSG115384	ENST00000269305.8	SJHGG060_A	COSV52661580	COSM10662	104796360	c.743G>A	p.R248Q	missense_variant	24705251	ENST00000269305.8:c.743G>A	17:g.7674220C>T	C	T	central_nervous_system	brainstem	glioma	astrocytoma_Grade_IV	Confirmed as somatic	2172594	surgery - NOS	NS	m
rs28934578	COSS2307430	COSO28245232	17_7675088_C_T	TP53	17	7675088	7675088	COSG115384	ENST00000269305.8	SJHGG112_R	COSV52661038	COSM10648	104796184	c.524G>A	p.R175H	missense_variant	24705251	ENST00000269305.8:c.524G>A	17:g.7675088C>T	C	T	central_nervous_system	brain	glioma	astrocytoma_Grade_IV	Confirmed as somatic	2172634	surgery - NOS	recurrent	m
rs28934578	COSS2339612	COSO28245257	17_7675088_C_T	TP53	17	7675088	7675088	COSG115384	ENST00000269305.8	TCGA-F6-A8O4-01	COSV52661038	COSM10648	104796184	c.524G>A	p.R175H	missense_variant	NA	ENST00000269305.8:c.524G>A	17:g.7675088C>T	C	T	central_nervous_system	brain	glioma	NS	Confirmed as somatic	2204595	NS	primary	m
rs28934578	COSS2386295	COSO28245257	17_7675088_C_T	TP53	17	7675088	7675088	COSG115384	ENST00000269305.8	TCGA-WY-A85C-01	COSV52661038	COSM10648	104796184	c.524G>A	p.R175H	missense_variant	NA	ENST00000269305.8:c.524G>A	17:g.7675088C>T	C	T	central_nervous_system	brain	glioma	NS	Confirmed as somatic	2249127	NS	primary	m
rs28934578	COSS2694851	COSO36715237	17_7675088_C_T	TP53	17	7675088	7675088	COSG115384	ENST00000269305.8	2694851	COSV52661038	COSM10648	104796184	c.524G>A	p.R175H	missense_variant	29026176	ENST00000269305.8:c.524G>A	17:g.7675088C>T	C	T	central_nervous_system	NS	glioma	astrocytoma_Grade_II	Confirmed as somatic	2553767	surgery-fixed	primary	m
rs28934578	COSS2694852	COSO28245239	17_7675088_C_T	TP53	17	7675088	7675088	COSG115384	ENST00000269305.8	2694852	COSV52661038	COSM10648	104796184	c.524G>A	p.R175H	missense_variant	29026176	ENST00000269305.8:c.524G>A	17:g.7675088C>T	C	T	central_nervous_system	brain	glioma	astrocytoma_Grade_III	Confirmed as somatic	2553768	surgery-fixed	recurrent	m
rs28934578	COSS2696524	COSO107935232	17_7675088_C_T	TP53	17	7675088	7675088	COSG115384	ENST00000269305.8	2696524	COSV52661038	COSM10648	104796184	c.524G>A	p.R175H	missense_variant	28201779	ENST00000269305.8:c.524G>A	17:g.7675088C>T	C	T	central_nervous_system	middle_frontal_gyrus	glioma	astrocytoma_Grade_IV	Confirmed as somatic	2555428	surgery fresh/frozen	NS	m
rs28934578	COSS2696525	COSO107945232	17_7675088_C_T	TP53	17	7675088	7675088	COSG115384	ENST00000269305.8	2696525	COSV52661038	COSM10648	104796184	c.524G>A	p.R175H	missense_variant	28201779	ENST00000269305.8:c.524G>A	17:g.7675088C>T	C	T	central_nervous_system	superior_frontal_gyrus	glioma	astrocytoma_Grade_IV	Confirmed as somatic	2555429	surgery fresh/frozen	NS	m
rs28934578	COSS2717879	COSO28245257	17_7675088_C_T	TP53	17	7675088	7675088	COSG115384	ENST00000269305.8	P-0001731-T01-IM3	COSV52661038	COSM10648	104796184	c.524G>A	p.R175H	missense_variant	28481359	ENST00000269305.8:c.524G>A	17:g.7675088C>T	C	T	central_nervous_system	brain	glioma	NS	Confirmed as somatic	2576700	surgery-fixed	primary	m
rs11540652	COSS2718237	COSO28245229	17_7674220_C_T	TP53	17	7674220	7674220	COSG115384	ENST00000269305.8	P-0001921-T01-IM3	COSV52661580	COSM10662	104796360	c.743G>A	p.R248Q	missense_variant	28481359	ENST00000269305.8:c.743G>A	17:g.7674220C>T	C	T	central_nervous_system	brain	glioma	astrocytoma	Confirmed as somatic	2577058	surgery-fixed	primary	m
rs28934578	COSS2719451	COSO28245232	17_7675088_C_T	TP53	17	7675088	7675088	COSG115384	ENST00000269305.8	P-0001731-T02-IM5	COSV52661038	COSM10648	104796184	c.524G>A	p.R175H	missense_variant	28481359	ENST00000269305.8:c.524G>A	17:g.7675088C>T	C	T	central_nervous_system	brain	glioma	astrocytoma_Grade_IV	Confirmed as somatic	2578272	surgery-fixed	primary	m
rs11540652	COSS2720134	COSO28245229	17_7674220_C_T	TP53	17	7674220	7674220	COSG115384	ENST00000269305.8	P-0003643-T01-IM5	COSV52661580	COSM10662	104796360	c.743G>A	p.R248Q	missense_variant	28481359	ENST00000269305.8:c.743G>A	17:g.7674220C>T	C	T	central_nervous_system	brain	glioma	astrocytoma	Confirmed as somatic	2578955	surgery-fixed	primary	m
rs11540652	COSS2720915	COSO28245239	17_7674220_C_T	TP53	17	7674220	7674220	COSG115384	ENST00000269305.8	P-0004515-T01-IM5	COSV52661580	COSM10662	104796360	c.743G>A	p.R248Q	missense_variant	28481359	ENST00000269305.8:c.743G>A	17:g.7674220C>T	C	T	central_nervous_system	brain	glioma	astrocytoma_Grade_III	Confirmed as somatic	2579736	surgery - NOS	primary	m
rs28934578	COSS2721249	COSO28245239	17_7675088_C_T	TP53	17	7675088	7675088	COSG115384	ENST00000269305.8	P-0004846-T01-IM5	COSV52661038	COSM10648	104796184	c.524G>A	p.R175H	missense_variant	28481359	ENST00000269305.8:c.524G>A	17:g.7675088C>T	C	T	central_nervous_system	brain	glioma	astrocytoma_Grade_III	Confirmed as somatic	2580070	surgery - NOS	primary	m
rs28934578	COSS2721644	COSO28245239	17_7675088_C_T	TP53	17	7675088	7675088	COSG115384	ENST00000269305.8	P-0005243-T01-IM5	COSV52661038	COSM10648	104796184	c.524G>A	p.R175H	missense_variant	28481359	ENST00000269305.8:c.524G>A	17:g.7675088C>T	C	T	central_nervous_system	brain	glioma	astrocytoma_Grade_III	Confirmed as somatic	2580465	surgery - NOS	primary	m
rs28934578	COSS2722010	COSO28245232	17_7675088_C_T	TP53	17	7675088	7675088	COSG115384	ENST00000269305.8	P-0005615-T02-IM5	COSV52661038	COSM10648	104796184	c.524G>A	p.R175H	missense_variant	28481359	ENST00000269305.8:c.524G>A	17:g.7675088C>T	C	T	central_nervous_system	brain	glioma	astrocytoma_Grade_IV	Confirmed as somatic	2580831	surgery - NOS	primary	m
rs28934578	COSS2722011	COSO28245232	17_7675088_C_T	TP53	17	7675088	7675088	COSG115384	ENST00000269305.8	P-0005615-T03-IM5	COSV52661038	COSM10648	104796184	c.524G>A	p.R175H	missense_variant	28481359	ENST00000269305.8:c.524G>A	17:g.7675088C>T	C	T	central_nervous_system	brain	glioma	astrocytoma_Grade_IV	Confirmed as somatic	2580832	surgery-fixed	primary	m
rs11540652	COSS2722265	COSO28245257	17_7674220_C_T	TP53	17	7674220	7674220	COSG115384	ENST00000269305.8	P-0005882-T01-IM5	COSV52661580	COSM10662	104796360	c.743G>A	p.R248Q	missense_variant	28481359	ENST00000269305.8:c.743G>A	17:g.7674220C>T	C	T	central_nervous_system	brain	glioma	NS	Confirmed as somatic	2581086	surgery - NOS	primary	m
rs11540652	COSS2725747	COSO28245239	17_7674220_C_T	TP53	17	7674220	7674220	COSG115384	ENST00000269305.8	P-0009921-T01-IM5	COSV52661580	COSM10662	104796360	c.743G>A	p.R248Q	missense_variant	28481359	ENST00000269305.8:c.743G>A	17:g.7674220C>T	C	T	central_nervous_system	brain	glioma	astrocytoma_Grade_III	Confirmed as somatic	2584568	surgery-fixed	primary	m
rs11540652	COSS2732498	COSO28245232	17_7674220_C_T	TP53	17	7674220	7674220	COSG115384	ENST00000269305.8	B58-S1	COSV52661580	COSM10662	104796360	c.743G>A	p.R248Q	missense_variant	29244145	ENST00000269305.8:c.743G>A	17:g.7674220C>T	C	T	central_nervous_system	brain	glioma	astrocytoma_Grade_IV	Confirmed as somatic	2591262	surgery fresh/frozen	primary	m
rs11540652	COSS2732499	COSO28245232	17_7674220_C_T	TP53	17	7674220	7674220	COSG115384	ENST00000269305.8	B58-S2	COSV52661580	COSM10662	104796360	c.743G>A	p.R248Q	missense_variant	29244145	ENST00000269305.8:c.743G>A	17:g.7674220C>T	C	T	central_nervous_system	brain	glioma	astrocytoma_Grade_IV	Confirmed as somatic	2591262	surgery fresh/frozen	primary	m
rs11540652	COSS2733676	COSO28245232	17_7674220_C_T	TP53	17	7674220	7674220	COSG115384	ENST00000269305.8	N13_1520	COSV52661580	COSM10662	104796360	c.743G>A	p.R248Q	missense_variant	27571888	ENST00000269305.8:c.743G>A	17:g.7674220C>T	C	T	central_nervous_system	brain	glioma	astrocytoma_Grade_IV	Confirmed as somatic	2592422	cell-line	primary	m
rs28934578	COSS2790859	COSO28245232	17_7675088_C_T	TP53	17	7675088	7675088	COSG115384	ENST00000269305.8	2790859	COSV52661038	COSM10648	104796184	c.524G>A	p.R175H	missense_variant	21479234	ENST00000269305.8:c.524G>A	17:g.7675088C>T	C	T	central_nervous_system	brain	glioma	astrocytoma_Grade_IV	Confirmed as somatic	2648070	surgery-fixed	NS	u
rs28934578	COSS2803246	COSO38085232	17_7675088_C_T	TP53	17	7675088	7675088	COSG115384	ENST00000269305.8	2803246	COSV52661038	COSM10648	104796184	c.524G>A	p.R175H	missense_variant	30861589	ENST00000269305.8:c.524G>A	17:g.7675088C>T	C	T	central_nervous_system	frontal_lobe	glioma	astrocytoma_Grade_IV	Confirmed as somatic	2660014	surgery fresh/frozen	primary	m
rs11540652	COSS2803260	COSO38085232	17_7674220_C_T	TP53	17	7674220	7674220	COSG115384	ENST00000269305.8	2803260	COSV52661580	COSM10662	104796360	c.743G>A	p.R248Q	missense_variant	30861589	ENST00000269305.8:c.743G>A	17:g.7674220C>T	C	T	central_nervous_system	frontal_lobe	glioma	astrocytoma_Grade_IV	Confirmed as somatic	2660021	surgery fresh/frozen	primary	m
rs11540652	COSS2805811	COSO282420597	17_7674220_C_T	TP53	17	7674220	7674220	COSG115384	ENST00000269305.8	2805811	COSV52661580	COSM10662	104796360	c.743G>A	p.R248Q	missense_variant	31348837	ENST00000269305.8:c.743G>A	17:g.7674220C>T	C	T	central_nervous_system	brain	glioma	diffuse_midline_glioma	Confirmed as somatic	2662548	surgery - NOS	NS	u
rs11540652	COSS2815369	COSO28245239	17_7674220_C_T	TP53	17	7674220	7674220	COSG115384	ENST00000269305.8	J32	COSV52661580	COSM10662	104796360	c.743G>A	p.R248Q	missense_variant	29263181	ENST00000269305.8:c.743G>A	17:g.7674220C>T	C	T	central_nervous_system	brain	glioma	astrocytoma_Grade_III	Confirmed as somatic	2671749	surgery fresh/frozen	NS	u
rs28934578	COSS2873546	COSO28245257	17_7675088_C_T	TP53	17	7675088	7675088	COSG115384	ENST00000269305.8	zcc37	COSV52661038	COSM10648	104796184	c.524G>A	p.R175H	missense_variant	33020650	ENST00000269305.8:c.524G>A	17:g.7675088C>T	C	T	central_nervous_system	brain	glioma	NS	Confirmed as somatic	2728539	surgery fresh/frozen	NS	m
rs28934578	COSS2873584	COSO282420597	17_7675088_C_T	TP53	17	7675088	7675088	COSG115384	ENST00000269305.8	zcc92	COSV52661038	COSM10648	104796184	c.524G>A	p.R175H	missense_variant	33020650	ENST00000269305.8:c.524G>A	17:g.7675088C>T	C	T	central_nervous_system	brain	glioma	diffuse_midline_glioma	Confirmed as somatic	2728577	surgery fresh/frozen	NS	m
rs11540652	COSS2917460	COSO28245232	17_7674220_C_T	TP53	17	7674220	7674220	COSG115384	ENST00000269305.8	GBM_52	COSV52661580	COSM10662	104796360	c.743G>A	p.R248Q	missense_variant	34625582	ENST00000269305.8:c.743G>A	17:g.7674220C>T	C	T	central_nervous_system	brain	glioma	astrocytoma_Grade_IV	Confirmed as somatic	2770846	surgery-fixed	primary	m
rs28934578	COSS2917466	COSO52095232	17_7675088_C_T	TP53	17	7675088	7675088	COSG115384	ENST00000269305.8	GBM_58	COSV52661038	COSM10648	104796184	c.524G>A	p.R175H	missense_variant	34625582	ENST00000269305.8:c.524G>A	17:g.7675088C>T	C	T	central_nervous_system	occipital_lobe	glioma	astrocytoma_Grade_IV	Confirmed as somatic	2770852	surgery-fixed	primary	m
rs11540652	COSS2917492	COSO38075232	17_7674220_C_T	TP53	17	7674220	7674220	COSG115384	ENST00000269305.8	GBM_84	COSV52661580	COSM10662	104796360	c.743G>A	p.R248Q	missense_variant	34625582	ENST00000269305.8:c.743G>A	17:g.7674220C>T	C	T	central_nervous_system	parietal_lobe	glioma	astrocytoma_Grade_IV	Confirmed as somatic	2770878	surgery-fixed	primary	m
rs28934578	COSS2961736	COSO28245237	17_7675088_C_T	TP53	17	7675088	7675088	COSG115384	ENST00000269305.8	PS151_ini	COSV52661038	COSM10648	104796184	c.524G>A	p.R175H	missense_variant	37792958	ENST00000269305.8:c.524G>A	17:g.7675088C>T	C	T	central_nervous_system	brain	glioma	astrocytoma_Grade_II	Confirmed as somatic	2813610	surgery - NOS	primary	m
rs28934578	COSS2961792	COSO28245232	17_7675088_C_T	TP53	17	7675088	7675088	COSG115384	ENST00000269305.8	PS151_rec	COSV52661038	COSM10648	104796184	c.524G>A	p.R175H	missense_variant	37792958	ENST00000269305.8:c.524G>A	17:g.7675088C>T	C	T	central_nervous_system	brain	glioma	astrocytoma_Grade_IV	Confirmed as somatic	2813666	surgery - NOS	recurrent	m
rs11540652	COSS2963414	COSO375318121	17_7674220_C_T	TP53	17	7674220	7674220	COSG115384	ENST00000269305.8	2963414	COSV52661580	COSM10662	104796360	c.743G>A	p.R248Q	missense_variant	37670377	ENST00000269305.8:c.743G>A	17:g.7674220C>T	C	T	central_nervous_system	pineal_gland	other	papillary_glioneuronal_tumour	Confirmed as somatic	2815258	surgery - NOS	NS	m
rs11540652	COSS2963415	COSO375318121	17_7674220_C_T	TP53	17	7674220	7674220	COSG115384	ENST00000269305.8	2963415	COSV52661580	COSM10662	104796360	c.743G>A	p.R248Q	missense_variant	37670377	ENST00000269305.8:c.743G>A	17:g.7674220C>T	C	T	central_nervous_system	pineal_gland	other	papillary_glioneuronal_tumour	Confirmed as somatic	2815259	surgery - NOS	recurrent	m
rs28934578	COSS2973837	COSO38085232	17_7675088_C_T	TP53	17	7675088	7675088	COSG115384	ENST00000269305.8	UCSF_De_novo_RRD_GBM_6	COSV52661038	COSM10648	104796184	c.524G>A	p.R175H	missense_variant	38079020	ENST00000269305.8:c.524G>A	17:g.7675088C>T	C	T	central_nervous_system	frontal_lobe	glioma	astrocytoma_Grade_IV	Confirmed as somatic	2823679	surgery-fixed	primary	m
rs28934578	COSS2990009	COSO28245257	17_7675088_C_T	TP53	17	7675088	7675088	COSG115384	ENST00000269305.8	SJHGG030242_D1	COSV52661038	COSM10648	104796184	c.524G>A	p.R175H	missense_variant	34301788	ENST00000269305.8:c.524G>A	17:g.7675088C>T	C	T	central_nervous_system	brain	glioma	NS	Confirmed as somatic	2833722	surgery fresh/frozen	NS	m
rs11571769	COSS2985416	COSO382617641	13_32379413_G_A	BRCA2	13	32379413	32379413	COSG68498	ENST00000380152.7	2985416	COSV66463542	COSM4986761	123703304	c.8851G>A	p.A2951T	missense_variant	32717381	ENST00000380152.7:c.8851G>A	13:g.32379413G>A	G	A	eye	conjunctiva	other	intraepithelial_neoplasia	Confirmed as somatic	2829192	surgery fresh/frozen	NS	m
rs11571769	COSS2985419	COSO382617641	13_32379413_G_A	BRCA2	13	32379413	32379413	COSG68498	ENST00000380152.7	2985419	COSV66463542	COSM4986761	123703304	c.8851G>A	p.A2951T	missense_variant	32717381	ENST00000380152.7:c.8851G>A	13:g.32379413G>A	G	A	eye	conjunctiva	other	intraepithelial_neoplasia	Confirmed as somatic	2829195	surgery fresh/frozen	NS	m
rs11540652	COSS2543707	COSO29206078	17_7674220_C_T	TP53	17	7674220	7674220	COSG115384	ENST00000269305.8	2UM	COSV52661580	COSM10662	104796360	c.743G>A	p.R248Q	missense_variant	26744134	ENST00000269305.8:c.743G>A	17:g.7674220C>T	C	T	eye	uveal_tract	malignant_melanoma	NS	Confirmed as somatic	2405257	surgery-fixed	metastasis	u
rs28934578	COSS2721605	COSO38266078	17_7675088_C_T	TP53	17	7675088	7675088	COSG115384	ENST00000269305.8	P-0005201-T01-IM5	COSV52661038	COSM10648	104796184	c.524G>A	p.R175H	missense_variant	28481359	ENST00000269305.8:c.524G>A	17:g.7675088C>T	C	T	eye	conjunctiva	malignant_melanoma	NS	Confirmed as somatic	2580426	surgery - NOS	metastasis	m
rs17879961	COSS2905533	COSO36634862	22_28725099_A_G	CHEK2	22	28725099	28725099	COSG85276	ENST00000382580.6	BL-17-E17520	COSV60417313	COSM3693990	120441625	c.599T>C	p.I200T	missense_variant	32321774	ENST00000382580.6:c.599T>C	22:g.28725099A>G	A	G	gastrointestinal_tract_(site_indeterminate)	NS	carcinoma	NS	Confirmed as somatic	2759789	surgery-fixed	metastasis	m
rs11540652	COSS2905051	COSO36634862	17_7674220_C_T	TP53	17	7674220	7674220	COSG115384	ENST00000269305.8	BL-18-N22701	COSV52661580	COSM10662	104796360	c.743G>A	p.R248Q	missense_variant	32321774	ENST00000269305.8:c.743G>A	17:g.7674220C>T	C	T	gastrointestinal_tract_(site_indeterminate)	NS	carcinoma	NS	Confirmed as somatic	2759307	surgery-fixed	primary	m
rs11540652	COSS2905201	COSO36634862	17_7674220_C_T	TP53	17	7674220	7674220	COSG115384	ENST00000269305.8	BL-15-F48630	COSV52661580	COSM10662	104796360	c.743G>A	p.R248Q	missense_variant	32321774	ENST00000269305.8:c.743G>A	17:g.7674220C>T	C	T	gastrointestinal_tract_(site_indeterminate)	NS	carcinoma	NS	Confirmed as somatic	2759457	surgery-fixed	primary	m
rs28934578	COSS2905334	COSO36634862	17_7675088_C_T	TP53	17	7675088	7675088	COSG115384	ENST00000269305.8	BL-17-N33755	COSV52661038	COSM10648	104796184	c.524G>A	p.R175H	missense_variant	32321774	ENST00000269305.8:c.524G>A	17:g.7675088C>T	C	T	gastrointestinal_tract_(site_indeterminate)	NS	carcinoma	NS	Confirmed as somatic	2759590	surgery-fixed	metastasis	m
rs11540652	COSS2905540	COSO36634862	17_7674220_C_T	TP53	17	7674220	7674220	COSG115384	ENST00000269305.8	BL-16-X27754	COSV52661580	COSM10662	104796360	c.743G>A	p.R248Q	missense_variant	32321774	ENST00000269305.8:c.743G>A	17:g.7674220C>T	C	T	gastrointestinal_tract_(site_indeterminate)	NS	carcinoma	NS	Confirmed as somatic	2759796	surgery-fixed	primary	m
rs56357945	COSS2120579	COSO27984905	17_43536323_G_T	ETV4	17	43536323	43536323	COSG95406	ENST00000319349.9	SNUH_G45_S1	COSV60044396	COSN32847786	112027985	c.256+103C>A	p.?	intron_variant	NA	ENST00000319349.9:c.256+103C>A	17:g.43536323G>T	G	T	haematopoietic_and_lymphoid_tissue	NS	haematopoietic_neoplasm	acute_myeloid_leukaemia	Confirmed as somatic	1994815	NS	NS	u
rs1800359	COSS2462807	COSO27984818	16_89738853_A_G	FANCA	16	89738853	89738853	COSG82650	ENST00000389301.7	QC2-26-T2	COSV57066846	COSN18739883	121704210	c.4260+29T>C	p.?	intron_variant	26647218	ENST00000389301.7:c.4260+29T>C	16:g.89738853A>G	A	G	haematopoietic_and_lymphoid_tissue	NS	lymphoid_neoplasm	diffuse_large_B_cell_lymphoma	Confirmed as somatic	2325644	surgery-fixed	recurrent	m
rs113910234	COSS2809754	COSO27985184	11_22625254_G_A	FANCF	11	22625254	22625254	COSG111782	ENST00000327470.4	U266	COSV59417330	COSM1321727	109418787	c.557C>T	p.A186V	missense_variant	30545397	ENST00000327470.4:c.557C>T	11:g.22625254G>A	G	A	haematopoietic_and_lymphoid_tissue	NS	lymphoid_neoplasm	plasma_cell_myeloma	Confirmed as somatic	2666424	cell-line	NS	m
rs113910234	COSS2809766	COSO27985184	11_22625254_G_A	FANCF	11	22625254	22625254	COSG111782	ENST00000327470.4	SKMM2	COSV59417330	COSM1321727	109418787	c.557C>T	p.A186V	missense_variant	30545397	ENST00000327470.4:c.557C>T	11:g.22625254G>A	G	A	haematopoietic_and_lymphoid_tissue	NS	lymphoid_neoplasm	plasma_cell_myeloma	Confirmed as somatic	2666436	cell-line	NS	m
rs139227835	COSS2956055	COSO27984905	11_118473885_G_A	KMT2A	11	118473885	118473885	COSG86533	ENST00000534358.5	104-003	COSV63294963	COSM7325527	163541702	c.2726G>A	p.G909D	missense_variant	30013198	ENST00000534358.5:c.2726G>A	11:g.118473885G>A	G	A	haematopoietic_and_lymphoid_tissue	NS	haematopoietic_neoplasm	acute_myeloid_leukaemia	Confirmed as somatic	2808356	blood-bone marrow	NS	m
rs61752959	COSS2634563	COSO27985099	8_127738361_G_A	MYC	8	127738361	127738361	COSG111896	ENST00000621592.5	tumor_4190231	COSV52374751	COSM6206375	181252526	c.144G>A	p.Q48=	synonymous_variant	NA	ENST00000621592.5:c.144G>A	8:g.127738361G>A	G	A	haematopoietic_and_lymphoid_tissue	NS	lymphoid_neoplasm	NS	Confirmed as somatic	2494959	NS	primary	m
rs4645959	COSS2804323	COSO27984818	8_127738294_A_G	MYC	8	127738294	127738294	COSG111896	ENST00000621592.5	2804323	COSV52371145	COSM5019917	181251400	c.77A>G	p.N26S	missense_variant	8012955	ENST00000621592.5:c.77A>G	8:g.127738294A>G	A	G	haematopoietic_and_lymphoid_tissue	NS	lymphoid_neoplasm	diffuse_large_B_cell_lymphoma	Confirmed as somatic	2661070	surgery - NOS	NS	u
rs4645959	COSS2804326	COSO27985697	8_127738294_A_G	MYC	8	127738294	127738294	COSG111896	ENST00000621592.5	2804326	COSV52371145	COSM5019917	181251400	c.77A>G	p.N26S	missense_variant	8012955	ENST00000621592.5:c.77A>G	8:g.127738294A>G	A	G	haematopoietic_and_lymphoid_tissue	NS	lymphoid_neoplasm	follicular_lymphoma	Confirmed as somatic	2661073	surgery - NOS	NS	u
rs4645959	COSS2804327	COSO27984818	8_127738294_A_G	MYC	8	127738294	127738294	COSG111896	ENST00000621592.5	2804327	COSV52371145	COSM5019917	181251400	c.77A>G	p.N26S	missense_variant	8012955	ENST00000621592.5:c.77A>G	8:g.127738294A>G	A	G	haematopoietic_and_lymphoid_tissue	NS	lymphoid_neoplasm	diffuse_large_B_cell_lymphoma	Confirmed as somatic	2661074	surgery - NOS	NS	u
rs4645959	COSS2804328	COSO27984818	8_127738294_A_G	MYC	8	127738294	127738294	COSG111896	ENST00000621592.5	2804328	COSV52371145	COSM5019917	181251400	c.77A>G	p.N26S	missense_variant	8012955	ENST00000621592.5:c.77A>G	8:g.127738294A>G	A	G	haematopoietic_and_lymphoid_tissue	NS	lymphoid_neoplasm	diffuse_large_B_cell_lymphoma	Confirmed as somatic	2661075	surgery - NOS	NS	u
rs4645959	COSS2804329	COSO27985697	8_127738294_A_G	MYC	8	127738294	127738294	COSG111896	ENST00000621592.5	2804329	COSV52371145	COSM5019917	181251400	c.77A>G	p.N26S	missense_variant	8012955	ENST00000621592.5:c.77A>G	8:g.127738294A>G	A	G	haematopoietic_and_lymphoid_tissue	NS	lymphoid_neoplasm	follicular_lymphoma	Confirmed as somatic	2661076	surgery - NOS	NS	u
rs4645959	COSS2804330	COSO27984818	8_127738294_A_G	MYC	8	127738294	127738294	COSG111896	ENST00000621592.5	2804330	COSV52371145	COSM5019917	181251400	c.77A>G	p.N26S	missense_variant	8012955	ENST00000621592.5:c.77A>G	8:g.127738294A>G	A	G	haematopoietic_and_lymphoid_tissue	NS	lymphoid_neoplasm	diffuse_large_B_cell_lymphoma	Confirmed as somatic	2661077	surgery - NOS	NS	u
rs61752959	COSS2804855	COSO27984797	8_127738361_G_A	MYC	8	127738361	127738361	COSG111896	ENST00000621592.5	Raji_2	COSV52374751	COSM6206375	181252526	c.144G>A	p.Q48=	synonymous_variant	8108117	ENST00000621592.5:c.144G>A	8:g.127738361G>A	G	A	haematopoietic_and_lymphoid_tissue	NS	lymphoid_neoplasm	Burkitt_lymphoma	Confirmed as somatic	2661601	cell-line	NS	u
rs61752959	COSS2804856	COSO27984797	8_127738361_G_A	MYC	8	127738361	127738361	COSG111896	ENST00000621592.5	Raji_3	COSV52374751	COSM6206375	181252526	c.144G>A	p.Q48=	synonymous_variant	8108117	ENST00000621592.5:c.144G>A	8:g.127738361G>A	G	A	haematopoietic_and_lymphoid_tissue	NS	lymphoid_neoplasm	Burkitt_lymphoma	Confirmed as somatic	2661601	cell-line	NS	u
rs2070582	COSS2808227	COSO279820157	8_127738955_G_A	MYC	8	127738955	127738955	COSG111896	ENST00000621592.5	HWL	COSV52367391	COSM5019469	181251662	c.738G>A	p.P246=	synonymous_variant	8220424	ENST00000621592.5:c.738G>A	8:g.127738955G>A	G	A	haematopoietic_and_lymphoid_tissue	NS	lymphoid_neoplasm	Burkitt_lymphoma	Confirmed as somatic	2664910	cell-line	NS	u
rs2070582	COSS2842873	COSO27985184	8_127738955_G_A	MYC	8	127738955	127738955	COSG111896	ENST00000621592.5	H_QD-WAPAT023-V0DHO9	COSV52367391	COSM5019469	181251662	c.738G>A	p.P246=	synonymous_variant	29563506	ENST00000621592.5:c.738G>A	8:g.127738955G>A	G	A	haematopoietic_and_lymphoid_tissue	NS	lymphoid_neoplasm	plasma_cell_myeloma	Confirmed as somatic	2698327	blood-bone marrow	NS	u
rs121434592	COSS2467929	COSO27984908	14_104780214_C_T	AKT1	14	104780214	104780214	COSG100756	ENST00000554581.5	2467929	COSV62571334	COSM33765	167199996	c.49G>A	p.E17K	missense_variant,splice_region_variant	26341754	ENST00000554581.5:c.49G>A	14:g.104780214C>T	C	T	haematopoietic_and_lymphoid_tissue	NS	lymphoid_neoplasm	acute_lymphoblastic_T_cell_leukaemia	Confirmed as somatic	2330760	blood-bone marrow	primary	m
rs121434592	COSS2724293	COSO27604820	14_104780214_C_T	AKT1	14	104780214	104780214	COSG100756	ENST00000554581.5	P-0008130-T01-IM5	COSV62571334	COSM33765	167199996	c.49G>A	p.E17K	missense_variant,splice_region_variant	28481359	ENST00000554581.5:c.49G>A	14:g.104780214C>T	C	T	haematopoietic_and_lymphoid_tissue	lymph_node	lymphoid_neoplasm	peripheral_T_cell_lymphoma_unspecified	Confirmed as somatic	2583114	surgery-fixed	primary	m
rs121434592	COSS2730432	COSO27984908	14_104780214_C_T	AKT1	14	104780214	104780214	COSG100756	ENST00000554581.5	PARNBN	COSV62571334	COSM33765	167199996	c.49G>A	p.E17K	missense_variant,splice_region_variant	28671688	ENST00000554581.5:c.49G>A	14:g.104780214C>T	C	T	haematopoietic_and_lymphoid_tissue	NS	lymphoid_neoplasm	acute_lymphoblastic_T_cell_leukaemia	Confirmed as somatic	2589204	NS	primary	m
rs121434592	COSS2730567	COSO27984908	14_104780214_C_T	AKT1	14	104780214	104780214	COSG100756	ENST00000554581.5	PATEVL	COSV62571334	COSM33765	167199996	c.49G>A	p.E17K	missense_variant,splice_region_variant	28671688	ENST00000554581.5:c.49G>A	14:g.104780214C>T	C	T	haematopoietic_and_lymphoid_tissue	NS	lymphoid_neoplasm	acute_lymphoblastic_T_cell_leukaemia	Confirmed as somatic	2589339	NS	primary	m
rs121434592	COSS2940078	COSO27984908	14_104780214_C_T	AKT1	14	104780214	104780214	COSG100756	ENST00000554581.5	SJTALL021906	COSV62571334	COSM33765	167199996	c.49G>A	p.E17K	missense_variant,splice_region_variant	36050548	ENST00000554581.5:c.49G>A	14:g.104780214C>T	C	T	haematopoietic_and_lymphoid_tissue	NS	lymphoid_neoplasm	acute_lymphoblastic_T_cell_leukaemia	Confirmed as somatic	2792821	blood-bone marrow	NS	m
rs121434592	COSS2990053	COSO27984908	14_104780214_C_T	AKT1	14	104780214	104780214	COSG100756	ENST00000554581.5	SJTALL030134_D1	COSV62571334	COSM33765	167199996	c.49G>A	p.E17K	missense_variant,splice_region_variant	34301788	ENST00000554581.5:c.49G>A	14:g.104780214C>T	C	T	haematopoietic_and_lymphoid_tissue	NS	lymphoid_neoplasm	acute_lymphoblastic_T_cell_leukaemia	Confirmed as somatic	2833766	blood-bone marrow	NS	m
rs139115934	COSS1295678	COSO27984992	20_32436018_G_T	ASXL1	20	32436018	32436018	COSG63327	ENST00000375687.9	HD-0098	COSV60104067	COSM5020091	118885383	c.3306G>T	p.E1102D	missense_variant	19865112	ENST00000375687.9:c.3306G>T	20:g.32436018G>T	G	T	haematopoietic_and_lymphoid_tissue	NS	haematopoietic_neoplasm	acute_myeloid_leukaemia_associated_with_MDS	Confirmed as somatic	1206756	blood-bone marrow	secondary	m
rs139115934	COSS1522450	COSO27984896	20_32436018_G_T	ASXL1	20	32436018	32436018	COSG63327	ENST00000375687.9	1522450	COSV60104067	COSM5020091	118885383	c.3306G>T	p.E1102D	missense_variant	21576631	ENST00000375687.9:c.3306G>T	20:g.32436018G>T	G	T	haematopoietic_and_lymphoid_tissue	NS	haematopoietic_neoplasm	myelodysplastic_syndrome	Confirmed as somatic	1444822	blood-bone marrow	NS	m
rs139115934	COSS1522454	COSO279810535	20_32436018_G_T	ASXL1	20	32436018	32436018	COSG63327	ENST00000375687.9	1522454	COSV60104067	COSM5020091	118885383	c.3306G>T	p.E1102D	missense_variant	21576631	ENST00000375687.9:c.3306G>T	20:g.32436018G>T	G	T	haematopoietic_and_lymphoid_tissue	NS	haematopoietic_neoplasm	myelodysplastic_syndrome	Confirmed as somatic	1444826	blood-bone marrow	NS	m
rs143594454	COSS1534522	COSO27985197	20_32435107_G_T	ASXL1	20	32435107	32435107	COSG63327	ENST00000375687.9	1534522	COSV60123367	COSM7356730	118899862	c.2395G>T	p.D799Y	missense_variant	21712540	ENST00000375687.9:c.2395G>T	20:g.32435107G>T	G	T	haematopoietic_and_lymphoid_tissue	NS	haematopoietic_neoplasm	essential_thrombocythaemia	NOT confirmed as somatic	1456859	blood-bone marrow	primary	m
rs139115934	COSS1534525	COSO279810975	20_32436018_G_T	ASXL1	20	32436018	32436018	COSG63327	ENST00000375687.9	1534525	COSV60104067	COSM5020091	118885383	c.3306G>T	p.E1102D	missense_variant	21712540	ENST00000375687.9:c.3306G>T	20:g.32436018G>T	G	T	haematopoietic_and_lymphoid_tissue	NS	haematopoietic_neoplasm	myelofibrosis	Confirmed as somatic	1456862	blood-bone marrow	primary	m
rs139115934	COSS1540954	COSO27985064	20_32436018_G_T	ASXL1	20	32436018	32436018	COSG63327	ENST00000375687.9	1540954	COSV60104067	COSM5020091	118885383	c.3306G>T	p.E1102D	missense_variant	21346257	ENST00000375687.9:c.3306G>T	20:g.32436018G>T	G	T	haematopoietic_and_lymphoid_tissue	NS	haematopoietic_neoplasm	blast_phase_chronic_myeloid_leukaemia	Confirmed as somatic	1463268	blood-bone marrow	NS	u
rs139115934	COSS1581449	COSO279810975	20_32436018_G_T	ASXL1	20	32436018	32436018	COSG63327	ENST00000375687.9	1581449	COSV60104067	COSM5020091	118885383	c.3306G>T	p.E1102D	missense_variant	21921040	ENST00000375687.9:c.3306G>T	20:g.32436018G>T	G	T	haematopoietic_and_lymphoid_tissue	NS	haematopoietic_neoplasm	myelofibrosis	Confirmed as somatic	1502808	blood-bone marrow	primary	m
rs143594454	COSS1594397	COSO27984905	20_32435107_G_T	ASXL1	20	32435107	32435107	COSG63327	ENST00000375687.9	1594397	COSV60123367	COSM7356730	118899862	c.2395G>T	p.D799Y	missense_variant	22031865	ENST00000375687.9:c.2395G>T	20:g.32435107G>T	G	T	haematopoietic_and_lymphoid_tissue	NS	haematopoietic_neoplasm	acute_myeloid_leukaemia	NOT confirmed as somatic	1515365	blood-bone marrow	primary	u
rs139115934	COSS1815182	COSO27985048	20_32436018_G_T	ASXL1	20	32436018	32436018	COSG63327	ENST00000375687.9	1815182	COSV60104067	COSM5020091	118885383	c.3306G>T	p.E1102D	missense_variant	21339759	ENST00000375687.9:c.3306G>T	20:g.32436018G>T	G	T	haematopoietic_and_lymphoid_tissue	NS	haematopoietic_neoplasm	chronic_myelomonocytic_leukaemia	Confirmed as somatic	1714372	blood-bone marrow	NS	u
rs139115934	COSS1815183	COSO27985048	20_32436018_G_T	ASXL1	20	32436018	32436018	COSG63327	ENST00000375687.9	1815183	COSV60104067	COSM5020091	118885383	c.3306G>T	p.E1102D	missense_variant	21339759	ENST00000375687.9:c.3306G>T	20:g.32436018G>T	G	T	haematopoietic_and_lymphoid_tissue	NS	haematopoietic_neoplasm	chronic_myelomonocytic_leukaemia	Confirmed as somatic	1714373	blood-bone marrow	NS	u
rs139115934	COSS1815184	COSO27985048	20_32436018_G_T	ASXL1	20	32436018	32436018	COSG63327	ENST00000375687.9	1815184	COSV60104067	COSM5020091	118885383	c.3306G>T	p.E1102D	missense_variant	21339759	ENST00000375687.9:c.3306G>T	20:g.32436018G>T	G	T	haematopoietic_and_lymphoid_tissue	NS	haematopoietic_neoplasm	chronic_myelomonocytic_leukaemia	Confirmed as somatic	1714374	blood-bone marrow	NS	u
rs139115934	COSS1857310	COSO279817849	20_32436018_G_T	ASXL1	20	32436018	32436018	COSG63327	ENST00000375687.9	1857310	COSV60104067	COSM5020091	118885383	c.3306G>T	p.E1102D	missense_variant	23349305	ENST00000375687.9:c.3306G>T	20:g.32436018G>T	G	T	haematopoietic_and_lymphoid_tissue	NS	haematopoietic_neoplasm	acute_myeloid_leukaemia_myelodysplastic_syndrome_therapy_related_NOS	Confirmed as somatic	1749828	blood-bone marrow	NS	u
rs139115934	COSS1921594	COSO27985048	20_32436018_G_T	ASXL1	20	32436018	32436018	COSG63327	ENST00000375687.9	1921594	COSV60104067	COSM5020091	118885383	c.3306G>T	p.E1102D	missense_variant	23531518	ENST00000375687.9:c.3306G>T	20:g.32436018G>T	G	T	haematopoietic_and_lymphoid_tissue	NS	haematopoietic_neoplasm	chronic_myelomonocytic_leukaemia	Confirmed as somatic	1808912	blood-bone marrow	NS	u
rs139115934	COSS1921595	COSO27985048	20_32436018_G_T	ASXL1	20	32436018	32436018	COSG63327	ENST00000375687.9	1921595	COSV60104067	COSM5020091	118885383	c.3306G>T	p.E1102D	missense_variant	23531518	ENST00000375687.9:c.3306G>T	20:g.32436018G>T	G	T	haematopoietic_and_lymphoid_tissue	NS	haematopoietic_neoplasm	chronic_myelomonocytic_leukaemia	Confirmed as somatic	1808913	blood-bone marrow	NS	u
rs139115934	COSS2005215	COSO27985048	20_32436018_G_T	ASXL1	20	32436018	32436018	COSG63327	ENST00000375687.9	MDS42	COSV60104067	COSM5020091	118885383	c.3306G>T	p.E1102D	missense_variant	23831921	ENST00000375687.9:c.3306G>T	20:g.32436018G>T	G	T	haematopoietic_and_lymphoid_tissue	NS	haematopoietic_neoplasm	chronic_myelomonocytic_leukaemia	Confirmed as somatic	1888096	NS	NS	u
rs139115934	COSS2511656	COSO27984896	20_32436018_G_T	ASXL1	20	32436018	32436018	COSG63327	ENST00000375687.9	13	COSV60104067	COSM5020091	118885383	c.3306G>T	p.E1102D	missense_variant	27127180	ENST00000375687.9:c.3306G>T	20:g.32436018G>T	G	T	haematopoietic_and_lymphoid_tissue	NS	haematopoietic_neoplasm	myelodysplastic_syndrome	Confirmed as somatic	2374029	blood-bone marrow	NS	u
rs139115934	COSS2511693	COSO27984896	20_32436018_G_T	ASXL1	20	32436018	32436018	COSG63327	ENST00000375687.9	50	COSV60104067	COSM5020091	118885383	c.3306G>T	p.E1102D	missense_variant	27127180	ENST00000375687.9:c.3306G>T	20:g.32436018G>T	G	T	haematopoietic_and_lymphoid_tissue	NS	haematopoietic_neoplasm	myelodysplastic_syndrome	Confirmed as somatic	2374066	blood-bone marrow	NS	u
rs139115934	COSS2590491	COSO27984905	20_32436018_G_T	ASXL1	20	32436018	32436018	COSG63327	ENST00000375687.9	2590491	COSV60104067	COSM5020091	118885383	c.3306G>T	p.E1102D	missense_variant	25412851	ENST00000375687.9:c.3306G>T	20:g.32436018G>T	G	T	haematopoietic_and_lymphoid_tissue	NS	haematopoietic_neoplasm	acute_myeloid_leukaemia	Confirmed as somatic	2451620	blood-bone marrow	NS	u
rs139115934	COSS2646039	COSO27985048	20_32436018_G_T	ASXL1	20	32436018	32436018	COSG63327	ENST00000375687.9	7	COSV60104067	COSM5020091	118885383	c.3306G>T	p.E1102D	missense_variant	27486981	ENST00000375687.9:c.3306G>T	20:g.32436018G>T	G	T	haematopoietic_and_lymphoid_tissue	NS	haematopoietic_neoplasm	chronic_myelomonocytic_leukaemia	Confirmed as somatic	2506248	blood-bone marrow	secondary	u
rs74638057	COSS2907964	COSO27985052	20_32436404_C_T	ASXL1	20	32436404	32436404	COSG63327	ENST00000375687.9	2907964	COSV105900478	COSM10045236	118901226	c.3692C>T	p.S1231F	missense_variant	32943879	ENST00000375687.9:c.3692C>T	20:g.32436404C>T	C	T	haematopoietic_and_lymphoid_tissue	NS	haematopoietic_neoplasm	chronic_myeloid_leukaemia	NOT confirmed as somatic	2762147	blood-bone marrow	NS	m
rs62206933	COSS2910137	COSO279818839	20_32435697_C_T	ASXL1	20	32435697	32435697	COSG63327	ENST00000375687.9	2910137	COSV60108046	COSM6232766	118893363	c.2985C>T	p.H995=	synonymous_variant	33791220	ENST00000375687.9:c.2985C>T	20:g.32435697C>T	C	T	haematopoietic_and_lymphoid_tissue	NS	other	thrombocytosis	Confirmed as somatic	2764169	blood-bone marrow	NS	u
rs143594454	COSS2917580	COSO27984896	20_32435107_G_T	ASXL1	20	32435107	32435107	COSG63327	ENST00000375687.9	2917580	COSV60123367	COSM7356730	118899862	c.2395G>T	p.D799Y	missense_variant	33386622	ENST00000375687.9:c.2395G>T	20:g.32435107G>T	G	T	haematopoietic_and_lymphoid_tissue	NS	haematopoietic_neoplasm	myelodysplastic_syndrome	NOT confirmed as somatic	2770966	NS	NS	u
rs139115934	COSS2924477	COSO279810743	20_32436018_G_T	ASXL1	20	32436018	32436018	COSG63327	ENST00000375687.9	2924477	COSV60104067	COSM5020091	118885383	c.3306G>T	p.E1102D	missense_variant	24825865	ENST00000375687.9:c.3306G>T	20:g.32436018G>T	G	T	haematopoietic_and_lymphoid_tissue	NS	lymphoid_neoplasm	T_cell_prolymphocytic_leukaemia	Confirmed as somatic	2777840	blood-bone marrow	NS	m
rs139115934	COSS2924500	COSO279810743	20_32436018_G_T	ASXL1	20	32436018	32436018	COSG63327	ENST00000375687.9	2924500	COSV60104067	COSM5020091	118885383	c.3306G>T	p.E1102D	missense_variant	24825865	ENST00000375687.9:c.3306G>T	20:g.32436018G>T	G	T	haematopoietic_and_lymphoid_tissue	NS	lymphoid_neoplasm	T_cell_prolymphocytic_leukaemia	Confirmed as somatic	2777863	blood-bone marrow	NS	u
rs139115934	COSS2924520	COSO279810743	20_32436018_G_T	ASXL1	20	32436018	32436018	COSG63327	ENST00000375687.9	2924520	COSV60104067	COSM5020091	118885383	c.3306G>T	p.E1102D	missense_variant	24825865	ENST00000375687.9:c.3306G>T	20:g.32436018G>T	G	T	haematopoietic_and_lymphoid_tissue	NS	lymphoid_neoplasm	T_cell_prolymphocytic_leukaemia	Confirmed as somatic	2777883	blood-bone marrow	NS	m
rs140896392	COSS2948435	COSO378220158	20_32437182_G_T	ASXL1	20	32437182	32437182	COSG63327	ENST00000375687.9	2948435	COSV107377198	COSM10345216	118912984	c.4470G>T	p.L1490F	missense_variant	26468873	ENST00000375687.9:c.4470G>T	20:g.32437182G>T	G	T	haematopoietic_and_lymphoid_tissue	abdomen	lymphoid_neoplasm	Burkitt_lymphoma	NOT confirmed as somatic	2801099	surgery fresh/frozen	NS	m
rs139115934	COSS2989302	COSO27985052	20_32436018_G_T	ASXL1	20	32436018	32436018	COSG63327	ENST00000375687.9	Ad36	COSV60104067	COSM5020091	118885383	c.3306G>T	p.E1102D	missense_variant	39327604	ENST00000375687.9:c.3306G>T	20:g.32436018G>T	G	T	haematopoietic_and_lymphoid_tissue	NS	haematopoietic_neoplasm	chronic_myeloid_leukaemia	Confirmed as somatic	2833033	blood-bone marrow	NS	m
rs2234997	COSS1027507	COSO27605712	11_108235716_T_A	ATM	11	108235716	108235716	COSG89944	ENST00000278616.8	D4	COSV53744888	COSM4985271	104956888	c.378T>A	p.D126E	missense_variant	12697903	ENST00000278616.8:c.378T>A	11:g.108235716T>A	T	A	haematopoietic_and_lymphoid_tissue	lymph_node	lymphoid_neoplasm	mantle_cell_lymphoma	Confirmed as somatic	944483	surgery - NOS	NS	u
rs56128736	COSS1027508	COSO27605697	11_108249096_T_C	ATM	11	108249096	108249096	COSG89944	ENST00000278616.8	D6	COSV53726818	COSM9497061	104951135	c.1229T>C	p.V410A	missense_variant	12697903	ENST00000278616.8:c.1229T>C	11:g.108249096T>C	T	C	haematopoietic_and_lymphoid_tissue	lymph_node	lymphoid_neoplasm	follicular_lymphoma	Confirmed as somatic	944484	surgery - NOS	NS	u
rs1800056	COSS1027511	COSO27604818	11_108267276_T_C	ATM	11	108267276	108267276	COSG89944	ENST00000278616.8	A6	COSV53728338	COSM6493972	104954313	c.2572T>C	p.F858L	missense_variant	12697903	ENST00000278616.8:c.2572T>C	11:g.108267276T>C	T	C	haematopoietic_and_lymphoid_tissue	lymph_node	lymphoid_neoplasm	diffuse_large_B_cell_lymphoma	NOT confirmed as somatic	944487	surgery - NOS	NS	u
rs1800056	COSS1027546	COSO27604818	11_108267276_T_C	ATM	11	108267276	108267276	COSG89944	ENST00000278616.8	A11	COSV53728338	COSM6493972	104954313	c.2572T>C	p.F858L	missense_variant	12697903	ENST00000278616.8:c.2572T>C	11:g.108267276T>C	T	C	haematopoietic_and_lymphoid_tissue	lymph_node	lymphoid_neoplasm	diffuse_large_B_cell_lymphoma	NOT confirmed as somatic	944522	surgery - NOS	NS	u
rs56128736	COSS1027854	COSO27604797	11_108249096_T_C	ATM	11	108249096	108249096	COSG89944	ENST00000278616.8	1027854	COSV53726818	COSM9497061	104951135	c.1229T>C	p.V410A	missense_variant	16631465	ENST00000278616.8:c.1229T>C	11:g.108249096T>C	T	C	haematopoietic_and_lymphoid_tissue	lymph_node	lymphoid_neoplasm	Burkitt_lymphoma	Confirmed as somatic	944830	fresh/frozen - NOS	NS	m
rs1800057	COSS1027855	COSO27604797	11_108272729_C_G	ATM	11	108272729	108272729	COSG89944	ENST00000278616.8	1027855	COSV53728348	COSM4990067	104951656	c.3161C>G	p.P1054R	missense_variant	16631465	ENST00000278616.8:c.3161C>G	11:g.108272729C>G	C	G	haematopoietic_and_lymphoid_tissue	lymph_node	lymphoid_neoplasm	Burkitt_lymphoma	Confirmed as somatic	944831	fresh/frozen - NOS	NS	m
rs1800056	COSS1027855	COSO27604797	11_108267276_T_C	ATM	11	108267276	108267276	COSG89944	ENST00000278616.8	1027855	COSV53728338	COSM6493972	104954313	c.2572T>C	p.F858L	missense_variant	16631465	ENST00000278616.8:c.2572T>C	11:g.108267276T>C	T	C	haematopoietic_and_lymphoid_tissue	lymph_node	lymphoid_neoplasm	Burkitt_lymphoma	NOT confirmed as somatic	944831	fresh/frozen - NOS	NS	m
rs2229020	COSS1028276	COSO27985045	11_108279589_A_G	ATM	11	108279589	108279589	COSG89944	ENST00000278616.8	1028276	COSV53734962	COSM21936	104955195	c.3383A>G	p.Q1128R	missense_variant	16014569	ENST00000278616.8:c.3383A>G	11:g.108279589A>G	A	G	haematopoietic_and_lymphoid_tissue	NS	lymphoid_neoplasm	chronic_lymphocytic_leukaemia-small_lymphocytic_lymphoma	NOT confirmed as somatic	945247	blood-bone marrow	NS	u
rs3092856	COSS1064808	COSO27604818	11_108289005_C_T	ATM	11	108289005	108289005	COSG89944	ENST00000278616.8	1064808	COSV53753123	COSM9180772	104954881	c.4138C>T	p.H1380Y	missense_variant	12149228	ENST00000278616.8:c.4138C>T	11:g.108289005C>T	C	T	haematopoietic_and_lymphoid_tissue	lymph_node	lymphoid_neoplasm	diffuse_large_B_cell_lymphoma	Confirmed as somatic	980853	fresh/frozen - NOS	NS	u
rs56128736	COSS1791125	COSO27985045	11_108249096_T_C	ATM	11	108249096	108249096	COSG89944	ENST00000278616.8	1791125	COSV53726818	COSM9497061	104951135	c.1229T>C	p.V410A	missense_variant	23091097	ENST00000278616.8:c.1229T>C	11:g.108249096T>C	T	C	haematopoietic_and_lymphoid_tissue	NS	lymphoid_neoplasm	chronic_lymphocytic_leukaemia-small_lymphocytic_lymphoma	Confirmed as somatic	1694104	blood-bone marrow	NS	u
rs1800056	COSS2227846	COSO290917473	11_108267276_T_C	ATM	11	108267276	108267276	COSG89944	ENST00000278616.8	2227846	COSV53728338	COSM6493972	104954313	c.2572T>C	p.F858L	missense_variant	25115387	ENST00000278616.8:c.2572T>C	11:g.108267276T>C	T	C	haematopoietic_and_lymphoid_tissue	skin	haematopoietic_neoplasm	blastic_plasmacytoid_dendritic_cell_neoplasm	NOT confirmed as somatic	2095581	surgery-fixed	NS	m
rs1800056	COSS2227848	COSO290917473	11_108267276_T_C	ATM	11	108267276	108267276	COSG89944	ENST00000278616.8	2227848	COSV53728338	COSM6493972	104954313	c.2572T>C	p.F858L	missense_variant	25115387	ENST00000278616.8:c.2572T>C	11:g.108267276T>C	T	C	haematopoietic_and_lymphoid_tissue	skin	haematopoietic_neoplasm	blastic_plasmacytoid_dendritic_cell_neoplasm	NOT confirmed as somatic	2095583	surgery-fixed	NS	m
rs1800056	COSS2227850	COSO290917473	11_108267276_T_C	ATM	11	108267276	108267276	COSG89944	ENST00000278616.8	2227850	COSV53728338	COSM6493972	104954313	c.2572T>C	p.F858L	missense_variant	25115387	ENST00000278616.8:c.2572T>C	11:g.108267276T>C	T	C	haematopoietic_and_lymphoid_tissue	skin	haematopoietic_neoplasm	blastic_plasmacytoid_dendritic_cell_neoplasm	NOT confirmed as somatic	2095585	surgery-fixed	NS	m
rs2234997	COSS2784716	COSO27985045	11_108235716_T_A	ATM	11	108235716	108235716	COSG89944	ENST00000278616.8	2784716	COSV53744888	COSM4985271	104956888	c.378T>A	p.D126E	missense_variant	25382417	ENST00000278616.8:c.378T>A	11:g.108235716T>A	T	A	haematopoietic_and_lymphoid_tissue	NS	lymphoid_neoplasm	chronic_lymphocytic_leukaemia-small_lymphocytic_lymphoma	Confirmed as somatic	2642498	blood-bone marrow	NS	m
rs1800056	COSS2898910	COSO27984905	11_108267276_T_C	ATM	11	108267276	108267276	COSG89944	ENST00000278616.8	2898910	COSV53728338	COSM6493972	104954313	c.2572T>C	p.F858L	missense_variant	27460089	ENST00000278616.8:c.2572T>C	11:g.108267276T>C	T	C	haematopoietic_and_lymphoid_tissue	NS	haematopoietic_neoplasm	acute_myeloid_leukaemia	NOT confirmed as somatic	2753181	blood-bone marrow	NS	u
rs2229032	COSS2120546	COSO27984905	3_142459302_C_T	ATR	3	142459302	142459302	COSG73559	ENST00000350721.8	SNUH_G10_S1	COSV63383988	COSM9500432	112840819	c.7274G>A	p.R2425Q	missense_variant	NA	ENST00000350721.8:c.7274G>A	3:g.142459302C>T	C	T	haematopoietic_and_lymphoid_tissue	NS	haematopoietic_neoplasm	acute_myeloid_leukaemia	Confirmed as somatic	1994782	NS	NS	u
rs2227928	COSS2120552	COSO27984905	3_142562770_A_G	ATR	3	142562770	142562770	COSG73559	ENST00000350721.8	SNUH_G16_S1	COSV63383325	COSM149487	112840823	c.632T>C	p.M211T	missense_variant	NA	ENST00000350721.8:c.632T>C	3:g.142562770A>G	A	G	haematopoietic_and_lymphoid_tissue	NS	haematopoietic_neoplasm	acute_myeloid_leukaemia	Confirmed as somatic	1994788	NS	NS	u
rs2227930	COSS2120552	COSO27984905	3_142558733_A_T	ATR	3	142558733	142558733	COSG73559	ENST00000350721.8	SNUH_G16_S1	COSV63383320	COSM149486	112841786	c.1776T>A	p.G592=	synonymous_variant	NA	ENST00000350721.8:c.1776T>A	3:g.142558733A>T	A	T	haematopoietic_and_lymphoid_tissue	NS	haematopoietic_neoplasm	acute_myeloid_leukaemia	Confirmed as somatic	1994788	NS	NS	u
rs2227929	COSS2120552	COSO27984905	3_142558694_A_G	ATR	3	142558694	142558694	COSG73559	ENST00000350721.8	SNUH_G16_S1	COSV63386203	COSM4002481	112841616	c.1815T>C	p.D605=	synonymous_variant	NA	ENST00000350721.8:c.1815T>C	3:g.142558694A>G	A	G	haematopoietic_and_lymphoid_tissue	NS	haematopoietic_neoplasm	acute_myeloid_leukaemia	Confirmed as somatic	1994788	NS	NS	u
rs12720097	COSS1921507	COSO27985045	15_90763011_G_A	BLM	15	90763011	90763011	COSG113995	ENST00000355112.7	007-0020-01TD	COSV61925440	COSM7205009	113613782	c.1928G>A	p.R643H	missense_variant	NA	ENST00000355112.7:c.1928G>A	15:g.90763011G>A	G	A	haematopoietic_and_lymphoid_tissue	NS	lymphoid_neoplasm	chronic_lymphocytic_leukaemia-small_lymphocytic_lymphoma	Confirmed as somatic	1808825	blood	NS	m
rs2227934	COSS2456284	COSO27984905	15_90803693_C_A	BLM	15	90803693	90803693	COSG113995	ENST00000355112.7	CN-AML-NR-08-Dx	COSV61922667	COSM5425635	113618564	c.3531C>A	p.A1177=	synonymous_variant	NA	ENST00000355112.7:c.3531C>A	15:g.90803693C>A	C	A	haematopoietic_and_lymphoid_tissue	NS	haematopoietic_neoplasm	acute_myeloid_leukaemia	Confirmed as somatic	2319121	blood-bone marrow	primary	u
rs2227933	COSS2456284	COSO27984905	15_90794249_G_A	BLM	15	90794249	90794249	COSG113995	ENST00000355112.7	CN-AML-NR-08-Dx	COSV61922650	COSM5425634	113616529	c.3102G>A	p.T1034=	synonymous_variant	NA	ENST00000355112.7:c.3102G>A	15:g.90794249G>A	G	A	haematopoietic_and_lymphoid_tissue	NS	haematopoietic_neoplasm	acute_myeloid_leukaemia	Confirmed as somatic	2319121	blood-bone marrow	primary	u
rs2227933	COSS2506791	COSO27984905	15_90794249_G_A	BLM	15	90794249	90794249	COSG113995	ENST00000355112.7	CN-AML-08-T	COSV61922650	COSM5425634	113616529	c.3102G>A	p.T1034=	synonymous_variant	NA	ENST00000355112.7:c.3102G>A	15:g.90794249G>A	G	A	haematopoietic_and_lymphoid_tissue	NS	haematopoietic_neoplasm	acute_myeloid_leukaemia	Confirmed as somatic	2369127	blood-bone marrow	primary	u
rs2227934	COSS2506791	COSO27984905	15_90803693_C_A	BLM	15	90803693	90803693	COSG113995	ENST00000355112.7	CN-AML-08-T	COSV61922667	COSM5425635	113618564	c.3531C>A	p.A1177=	synonymous_variant	NA	ENST00000355112.7:c.3531C>A	15:g.90803693C>A	C	A	haematopoietic_and_lymphoid_tissue	NS	haematopoietic_neoplasm	acute_myeloid_leukaemia	Confirmed as somatic	2369127	blood-bone marrow	primary	u
rs141503266	COSS2814537	COSO27984797	15_90749522_G_C	BLM	15	90749522	90749522	COSG113995	ENST00000355112.7	Daudi	COSV104422197	COSM9213391	113618985	c.254G>C	p.R85T	missense_variant	22885699	ENST00000355112.7:c.254G>C	15:g.90749522G>C	G	C	haematopoietic_and_lymphoid_tissue	NS	lymphoid_neoplasm	Burkitt_lymphoma	NOT confirmed as somatic	2670926	cell-line	NS	m
rs7167216	COSS2842873	COSO27985184	15_90811291_G_A	BLM	15	90811291	90811291	COSG113995	ENST00000355112.7	H_QD-WAPAT023-V0DHO9	COSV61921400	COSM5019572	113613199	c.3961G>A	p.V1321I	missense_variant	29563506	ENST00000355112.7:c.3961G>A	15:g.90811291G>A	G	A	haematopoietic_and_lymphoid_tissue	NS	lymphoid_neoplasm	plasma_cell_myeloma	Confirmed as somatic	2698327	blood-bone marrow	NS	u
rs2227935	COSS2842873	COSO27985184	15_90782869_C_T	BLM	15	90782869	90782869	COSG113995	ENST00000355112.7	H_QD-WAPAT023-V0DHO9	COSV61921389	COSM5019549	113613295	c.2603C>T	p.P868L	missense_variant	29563506	ENST00000355112.7:c.2603C>T	15:g.90782869C>T	C	T	haematopoietic_and_lymphoid_tissue	NS	lymphoid_neoplasm	plasma_cell_myeloma	Confirmed as somatic	2698327	blood-bone marrow	NS	u
rs16942	COSS2263462	COSO27984905	17_43091983_T_C	BRCA1	17	43091983	43091983	COSG75342	ENST00000471181.7	SNUH_G76_S1	COSV58784397	COSM148277	144280028	c.3548A>G	p.K1183R	missense_variant	NA	ENST00000471181.7:c.3548A>G	17:g.43091983T>C	T	C	haematopoietic_and_lymphoid_tissue	NS	haematopoietic_neoplasm	acute_myeloid_leukaemia	Confirmed as somatic	2130446	blood-bone marrow	primary	u
rs1060915	COSS2263462	COSO27984905	17_43082453_A_G	BRCA1	17	43082453	43082453	COSG75342	ENST00000471181.7	SNUH_G76_S1	COSV58783806	COSM4416375	144280177	c.4308T>C	p.S1436=	synonymous_variant	NA	ENST00000471181.7:c.4308T>C	17:g.43082453A>G	A	G	haematopoietic_and_lymphoid_tissue	NS	haematopoietic_neoplasm	acute_myeloid_leukaemia	Confirmed as somatic	2130446	blood-bone marrow	primary	u
rs1799966	COSS2263462	COSO27984905	17_43071077_T_C	BRCA1	17	43071077	43071077	COSG75342	ENST00000471181.7	SNUH_G76_S1	COSV58783381	COSM3755559	144280022	c.4900A>G	p.S1634G	missense_variant	NA	ENST00000471181.7:c.4900A>G	17:g.43071077T>C	T	C	haematopoietic_and_lymphoid_tissue	NS	haematopoietic_neoplasm	acute_myeloid_leukaemia	Confirmed as somatic	2130446	blood-bone marrow	primary	u
rs1799949	COSS2263462	COSO27984905	17_43093449_G_A	BRCA1	17	43093449	43093449	COSG75342	ENST00000471181.7	SNUH_G76_S1	COSV58784419	COSM148280	144280192	c.2082C>T	p.S694=	synonymous_variant	NA	ENST00000471181.7:c.2082C>T	17:g.43093449G>A	G	A	haematopoietic_and_lymphoid_tissue	NS	haematopoietic_neoplasm	acute_myeloid_leukaemia	Confirmed as somatic	2130446	blood-bone marrow	primary	u
rs799917	COSS2263462	COSO27984905	17_43092919_G_A	BRCA1	17	43092919	43092919	COSG75342	ENST00000471181.7	SNUH_G76_S1	COSV58784386	COSM3755564	144280039	c.2612C>T	p.P871L	missense_variant	NA	ENST00000471181.7:c.2612C>T	17:g.43092919G>A	G	A	haematopoietic_and_lymphoid_tissue	NS	haematopoietic_neoplasm	acute_myeloid_leukaemia	Confirmed as somatic	2130446	blood-bone marrow	primary	u
rs16940	COSS2263462	COSO27984905	17_43093220_A_G	BRCA1	17	43093220	43093220	COSG75342	ENST00000471181.7	SNUH_G76_S1	COSV58786443	COSM3755566	144280186	c.2311T>C	p.L771=	synonymous_variant	NA	ENST00000471181.7:c.2311T>C	17:g.43093220A>G	A	G	haematopoietic_and_lymphoid_tissue	NS	haematopoietic_neoplasm	acute_myeloid_leukaemia	Confirmed as somatic	2130446	blood-bone marrow	primary	u
rs16941	COSS2263462	COSO27984905	17_43092418_T_C	BRCA1	17	43092418	43092418	COSG75342	ENST00000471181.7	SNUH_G76_S1	COSV58786412	COSM3755563	144280034	c.3113A>G	p.E1038G	missense_variant	NA	ENST00000471181.7:c.3113A>G	17:g.43092418T>C	T	C	haematopoietic_and_lymphoid_tissue	NS	haematopoietic_neoplasm	acute_myeloid_leukaemia	Confirmed as somatic	2130446	blood-bone marrow	primary	u
rs1801439	COSS2120546	COSO27984905	13_32332843_A_G	BRCA2	13	32332843	32332843	COSG68498	ENST00000380152.7	SNUH_G10_S1	COSV66448386	COSM3999069	123703186	c.1365A>G	p.S455=	synonymous_variant	NA	ENST00000380152.7:c.1365A>G	13:g.32332843A>G	A	G	haematopoietic_and_lymphoid_tissue	NS	haematopoietic_neoplasm	acute_myeloid_leukaemia	Confirmed as somatic	1994782	NS	NS	u
rs144848	COSS2263337	COSO27984905	13_32332592_A_C	BRCA2	13	32332592	32332592	COSG68498	ENST00000380152.7	SNUH_G73_S1	COSV66448817	COSM3753646	123700371	c.1114A>C	p.N372H	missense_variant	NA	ENST00000380152.7:c.1114A>C	13:g.32332592A>C	A	C	haematopoietic_and_lymphoid_tissue	NS	haematopoietic_neoplasm	acute_myeloid_leukaemia	Confirmed as somatic	2130321	blood-bone marrow	primary	u
rs1801406	COSS2263337	COSO27984905	13_32337751_A_G	BRCA2	13	32337751	32337751	COSG68498	ENST00000380152.7	SNUH_G73_S1	COSV66448451	COSM4415775	123702105	c.3396A>G	p.K1132=	synonymous_variant	NA	ENST00000380152.7:c.3396A>G	13:g.32337751A>G	A	G	haematopoietic_and_lymphoid_tissue	NS	haematopoietic_neoplasm	acute_myeloid_leukaemia	Confirmed as somatic	2130321	blood-bone marrow	primary	u
rs1799955	COSS2263337	COSO27984905	13_32355095_A_G	BRCA2	13	32355095	32355095	COSG68498	ENST00000380152.7	SNUH_G73_S1	COSV66447569	COSM4415348	123701305	c.7242A>G	p.S2414=	synonymous_variant	NA	ENST00000380152.7:c.7242A>G	13:g.32355095A>G	A	G	haematopoietic_and_lymphoid_tissue	NS	haematopoietic_neoplasm	acute_myeloid_leukaemia	Confirmed as somatic	2130321	blood-bone marrow	primary	u
rs1799954	COSS2970776	COSO279811279	13_32340455_C_T	BRCA2	13	32340455	32340455	COSG68498	ENST00000380152.7	IID_H201339	COSV66461677	COSM4987322	123701302	c.6100C>T	p.R2034C	missense_variant	36723991	ENST00000380152.7:c.6100C>T	13:g.32340455C>T	C	T	haematopoietic_and_lymphoid_tissue	NS	lymphoid_neoplasm	Hodgkin_lymphoma	Confirmed as somatic	2821135	surgery fresh/frozen	primary	u
rs9344	COSS2842873	COSO27985184	11_69648142_G_A	CCND1	11	69648142	69648142	COSG100191	ENST00000227507.2	H_QD-WAPAT023-V0DHO9	COSV57118864	COSM4146233	104982244	c.723G>A	p.P241=	splice_region_variant,synonymous_variant	29563506	ENST00000227507.2:c.723G>A	11:g.69648142G>A	G	A	haematopoietic_and_lymphoid_tissue	NS	lymphoid_neoplasm	plasma_cell_myeloma	Confirmed as somatic	2698327	blood-bone marrow	NS	u
rs142763740	COSS2972087	COSO276011279	22_28694066_G_A	CHEK2	22	28694066	28694066	COSG85276	ENST00000382580.6	HL-513	COSV105899907	COSM7346972	120445790	c.1556C>T	p.T519M	missense_variant	37910143	ENST00000382580.6:c.1556C>T	22:g.28694066G>A	G	A	haematopoietic_and_lymphoid_tissue	lymph_node	lymphoid_neoplasm	Hodgkin_lymphoma	Confirmed as somatic	2822077	surgery fresh/frozen	recurrent	u
rs1064406	COSS2120579	COSO27984905	1_205620446_C_T	ELK4	1	205620446	205620446	COSG106299	ENST00000357992.8	SNUH_G45_S1	COSV56984720	COSM3997177	113712402	c.600G>A	p.P200=	synonymous_variant	NA	ENST00000357992.8:c.600G>A	1:g.205620446C>T	C	T	haematopoietic_and_lymphoid_tissue	NS	haematopoietic_neoplasm	acute_myeloid_leukaemia	Confirmed as somatic	1994815	NS	NS	u
rs148884710	COSS1517677	COSO27984818	22_41150154_C_A	EP300	22	41150154	41150154	COSG106033	ENST00000263253.8	2025	COSV54339374	COSM88779	102675122	c.2773C>A	p.P925T	missense_variant	21390126	ENST00000263253.8:c.2773C>A	22:g.41150154C>A	C	A	haematopoietic_and_lymphoid_tissue	NS	lymphoid_neoplasm	diffuse_large_B_cell_lymphoma	Confirmed as somatic	1440055	surgery - NOS	primary	u
rs2294976	COSS2120546	COSO27984905	22_41168704_C_A	EP300	22	41168704	41168704	COSG106033	ENST00000263253.8	SNUH_G10_S1	COSV54326727	COSN17152254	102675937	c.4026-17C>A	p.?	intron_variant	NA	ENST00000263253.8:c.4026-17C>A	22:g.41168704C>A	C	A	haematopoietic_and_lymphoid_tissue	NS	haematopoietic_neoplasm	acute_myeloid_leukaemia	Confirmed as somatic	1994782	NS	NS	u
rs17002316	COSS2120579	COSO27984905	22_41149746_T_C	EP300	22	41149746	41149746	COSG106033	ENST00000263253.8	SNUH_G45_S1	COSV54333432	COSN8869095	102684840	c.2380-15T>C	p.?	intron_variant	NA	ENST00000263253.8:c.2380-15T>C	22:g.41149746T>C	T	C	haematopoietic_and_lymphoid_tissue	NS	haematopoietic_neoplasm	acute_myeloid_leukaemia	Confirmed as somatic	1994815	NS	NS	u
rs17002314	COSS2120579	COSO27984905	22_41147979_C_G	EP300	22	41147979	41147979	COSG106033	ENST00000263253.8	SNUH_G45_S1	COSV54333418	COSN8869093	102684829	c.2241+33C>G	p.?	intron_variant	NA	ENST00000263253.8:c.2241+33C>G	22:g.41147979C>G	C	G	haematopoietic_and_lymphoid_tissue	NS	haematopoietic_neoplasm	acute_myeloid_leukaemia	Confirmed as somatic	1994815	NS	NS	u
rs20554	COSS2120579	COSO27984905	22_41157255_G_A	EP300	22	41157255	41157255	COSG106033	ENST00000263253.8	SNUH_G45_S1	COSV54329375	COSM4002191	102679129	c.3348G>A	p.Q1116=	synonymous_variant	NA	ENST00000263253.8:c.3348G>A	22:g.41157255G>A	G	A	haematopoietic_and_lymphoid_tissue	NS	haematopoietic_neoplasm	acute_myeloid_leukaemia	Confirmed as somatic	1994815	NS	NS	u
rs9611506	COSS2634569	COSO27985099	22_41146834_T_A	EP300	22	41146834	41146834	COSG106033	ENST00000263253.8	tumor_4110498	COSV54336594	COSN16811408	102677885	c.2131+18T>A	p.?	intron_variant	NA	ENST00000263253.8:c.2131+18T>A	22:g.41146834T>A	T	A	haematopoietic_and_lymphoid_tissue	NS	lymphoid_neoplasm	NS	Confirmed as somatic	2494965	blood-bone marrow	primary	m
rs148884710	COSS2689658	COSO29096820	22_41150154_C_A	EP300	22	41150154	41150154	COSG106033	ENST00000263253.8	2689658	COSV54339374	COSM88779	102675122	c.2773C>A	p.P925T	missense_variant	27203213	ENST00000263253.8:c.2773C>A	22:g.41150154C>A	C	A	haematopoietic_and_lymphoid_tissue	skin	lymphoid_neoplasm	anaplastic_large_cell_lymphoma	Confirmed as somatic	2548635	surgery-fixed	NS	m
rs148884710	COSS2917157	COSO574321797	22_41150154_C_A	EP300	22	41150154	41150154	COSG106033	ENST00000263253.8	2917157	COSV54339374	COSM88779	102675122	c.2773C>A	p.P925T	missense_variant	34478526	ENST00000263253.8:c.2773C>A	22:g.41150154C>A	C	A	haematopoietic_and_lymphoid_tissue	bone	lymphoid_neoplasm	primary_bone_diffuse_large_B_cell_lymphoma	Confirmed as somatic	2770543	surgery-fixed	primary	u
rs142673005	COSS2917171	COSO574321797	22_41178347_G_A	EP300	22	41178347	41178347	COSG106033	ENST00000263253.8	2917171	COSV54335362	COSM5019909	102684732	c.6636G>A	p.Q2212=	synonymous_variant	34478526	ENST00000263253.8:c.6636G>A	22:g.41178347G>A	G	A	haematopoietic_and_lymphoid_tissue	bone	lymphoid_neoplasm	primary_bone_diffuse_large_B_cell_lymphoma	NOT confirmed as somatic	2770557	surgery fresh/frozen	primary	u
rs148884710	COSS2917205	COSO574321797	22_41150154_C_A	EP300	22	41150154	41150154	COSG106033	ENST00000263253.8	2917205	COSV54339374	COSM88779	102675122	c.2773C>A	p.P925T	missense_variant	34478526	ENST00000263253.8:c.2773C>A	22:g.41150154C>A	C	A	haematopoietic_and_lymphoid_tissue	bone	lymphoid_neoplasm	primary_bone_diffuse_large_B_cell_lymphoma	Confirmed as somatic	2770591	surgery-fixed	primary	u
rs148884710	COSS2917227	COSO27984818	22_41150154_C_A	EP300	22	41150154	41150154	COSG106033	ENST00000263253.8	2917227	COSV54339374	COSM88779	102675122	c.2773C>A	p.P925T	missense_variant	34478526	ENST00000263253.8:c.2773C>A	22:g.41150154C>A	C	A	haematopoietic_and_lymphoid_tissue	NS	lymphoid_neoplasm	diffuse_large_B_cell_lymphoma	Confirmed as somatic	2770613	surgery-fixed	NS	u
rs148884710	COSS2917275	COSO27604818	22_41150154_C_A	EP300	22	41150154	41150154	COSG106033	ENST00000263253.8	2917275	COSV54339374	COSM88779	102675122	c.2773C>A	p.P925T	missense_variant	34478526	ENST00000263253.8:c.2773C>A	22:g.41150154C>A	C	A	haematopoietic_and_lymphoid_tissue	lymph_node	lymphoid_neoplasm	diffuse_large_B_cell_lymphoma	Confirmed as somatic	2770661	surgery-fixed	NS	u
rs368486518	COSS2930669	COSO27986393	22_41157259_G_A	EP300	22	41157259	41157259	COSG106033	ENST00000263253.8	2930669	COSV106385309	COSM10129116	102694703	c.3352G>A	p.V1118I	missense_variant	31880950	ENST00000263253.8:c.3352G>A	22:g.41157259G>A	G	A	haematopoietic_and_lymphoid_tissue	NS	haematopoietic_neoplasm	chronic_neutrophilic_leukaemia	NOT confirmed as somatic	2783799	blood-bone marrow	NS	u
rs368486518	COSS2930670	COSO27986393	22_41157259_G_A	EP300	22	41157259	41157259	COSG106033	ENST00000263253.8	2930670	COSV106385309	COSM10129116	102694703	c.3352G>A	p.V1118I	missense_variant	31880950	ENST00000263253.8:c.3352G>A	22:g.41157259G>A	G	A	haematopoietic_and_lymphoid_tissue	NS	haematopoietic_neoplasm	chronic_neutrophilic_leukaemia	NOT confirmed as somatic	2783799	blood-bone marrow	NS	u
rs2246468	COSS2120579	COSO27984905	21_38390961_T_C	ERG	21	38390961	38390961	COSG60964	ENST00000417133.6	SNUH_G45_S1	COSV55726505	COSN17144507	129945147	c.940+34A>G	p.?	intron_variant	NA	ENST00000417133.6:c.940+34A>G	21:g.38390961T>C	T	C	haematopoietic_and_lymphoid_tissue	NS	haematopoietic_neoplasm	acute_myeloid_leukaemia	Confirmed as somatic	1994815	NS	NS	u
rs2246468	COSS2263337	COSO27984905	21_38390961_T_C	ERG	21	38390961	38390961	COSG60964	ENST00000417133.6	SNUH_G73_S1	COSV55726505	COSN17144507	129945147	c.940+34A>G	p.?	intron_variant	NA	ENST00000417133.6:c.940+34A>G	21:g.38390961T>C	T	C	haematopoietic_and_lymphoid_tissue	NS	haematopoietic_neoplasm	acute_myeloid_leukaemia	Confirmed as somatic	2130321	blood-bone marrow	primary	u
rs9639168	COSS2120546	COSO27984905	7_13939184_T_C	ETV1	7	13939184	13939184	COSG94966	ENST00000430479.5	SNUH_G10_S1	COSV54136900	COSM1582995	133054177	c.298A>G	p.S100G	missense_variant	NA	ENST00000430479.5:c.298A>G	7:g.13939184T>C	T	C	haematopoietic_and_lymphoid_tissue	NS	haematopoietic_neoplasm	acute_myeloid_leukaemia	Confirmed as somatic	1994782	NS	NS	u
rs3823704	COSS2120552	COSO27984905	7_13986102_C_T	ETV1	7	13986102	13986102	COSG94966	ENST00000430479.5	SNUH_G16_S1	COSV54148588	COSN8872009	133062916	c.181+536G>A	p.?	intron_variant	NA	ENST00000430479.5:c.181+536G>A	7:g.13986102C>T	C	T	haematopoietic_and_lymphoid_tissue	NS	haematopoietic_neoplasm	acute_myeloid_leukaemia	Confirmed as somatic	1994788	NS	NS	u
rs10215655	COSS2120552	COSO27984905	7_13986141_T_A	ETV1	7	13986141	13986141	COSG94966	ENST00000430479.5	SNUH_G16_S1	COSV54148253	COSM3762434	133059344	c.181+497A>T	p.?	intron_variant	NA	ENST00000430479.5:c.181+497A>T	7:g.13986141T>A	T	A	haematopoietic_and_lymphoid_tissue	NS	haematopoietic_neoplasm	acute_myeloid_leukaemia	Confirmed as somatic	1994788	NS	NS	u
rs1800331	COSS2120546	COSO27984905	16_89792009_C_A	FANCA	16	89792009	89792009	COSG82650	ENST00000389301.7	SNUH_G10_S1	COSV66880253	COSM3999986	121707730	c.1143G>T	p.T381=	synonymous_variant	NA	ENST00000389301.7:c.1143G>T	16:g.89792009C>A	C	A	haematopoietic_and_lymphoid_tissue	NS	haematopoietic_neoplasm	acute_myeloid_leukaemia	Confirmed as somatic	1994782	NS	NS	u
rs2074963	COSS2120546	COSO27984905	16_89810861_T_C	FANCA	16	89810861	89810861	COSG82650	ENST00000389301.7	SNUH_G10_S1	COSV66880259	COSN17151831	121707735	c.427-59A>G	p.?	intron_variant	NA	ENST00000389301.7:c.427-59A>G	16:g.89810861T>C	T	C	haematopoietic_and_lymphoid_tissue	NS	haematopoietic_neoplasm	acute_myeloid_leukaemia	Confirmed as somatic	1994782	NS	NS	u
rs17233253	COSS2120562	COSO27984905	16_89762029_A_G	FANCA	16	89762029	89762029	COSG82650	ENST00000389301.7	SNUH_G26_S1	COSV59795620	COSM3999985	121702030	c.2779-7T>C	p.?	intron_variant,splice_region_variant	NA	ENST00000389301.7:c.2779-7T>C	16:g.89762029A>G	A	G	haematopoietic_and_lymphoid_tissue	NS	haematopoietic_neoplasm	acute_myeloid_leukaemia	Confirmed as somatic	1994798	NS	NS	u
rs17226980	COSS2120562	COSO27984905	16_89758657_G_A	FANCA	16	89758657	89758657	COSG82650	ENST00000389301.7	SNUH_G26_S1	COSV59795612	COSM3999984	121702077	c.2901C>T	p.S967=	synonymous_variant	NA	ENST00000389301.7:c.2901C>T	16:g.89758657G>A	G	A	haematopoietic_and_lymphoid_tissue	NS	haematopoietic_neoplasm	acute_myeloid_leukaemia	Confirmed as somatic	1994798	NS	NS	u
rs2074963	COSS2120562	COSO27984905	16_89810861_T_C	FANCA	16	89810861	89810861	COSG82650	ENST00000389301.7	SNUH_G26_S1	COSV66880259	COSN17151831	121707735	c.427-59A>G	p.?	intron_variant	NA	ENST00000389301.7:c.427-59A>G	16:g.89810861T>C	T	C	haematopoietic_and_lymphoid_tissue	NS	haematopoietic_neoplasm	acute_myeloid_leukaemia	Confirmed as somatic	1994798	NS	NS	u
rs17233253	COSS2263337	COSO27984905	16_89762029_A_G	FANCA	16	89762029	89762029	COSG82650	ENST00000389301.7	SNUH_G73_S1	COSV59795620	COSM3999985	121702030	c.2779-7T>C	p.?	intron_variant,splice_region_variant	NA	ENST00000389301.7:c.2779-7T>C	16:g.89762029A>G	A	G	haematopoietic_and_lymphoid_tissue	NS	haematopoietic_neoplasm	acute_myeloid_leukaemia	Confirmed as somatic	2130321	blood-bone marrow	primary	u
rs1800358	COSS2263337	COSO27984905	16_89742911_T_C	FANCA	16	89742911	89742911	COSG82650	ENST00000389301.7	SNUH_G73_S1	COSV57066232	COSM4416265	121707699	c.3654A>G	p.P1218=	synonymous_variant	NA	ENST00000389301.7:c.3654A>G	16:g.89742911T>C	T	C	haematopoietic_and_lymphoid_tissue	NS	haematopoietic_neoplasm	acute_myeloid_leukaemia	Confirmed as somatic	2130321	blood-bone marrow	primary	u
rs11076619	COSS2263337	COSO27984905	16_89764835_C_A	FANCA	16	89764835	89764835	COSG82650	ENST00000389301.7	SNUH_G73_S1	COSV59795638	COSN28828353	121704825	c.2778+55G>T	p.?	intron_variant	NA	ENST00000389301.7:c.2778+55G>T	16:g.89764835C>A	C	A	haematopoietic_and_lymphoid_tissue	NS	haematopoietic_neoplasm	acute_myeloid_leukaemia	Confirmed as somatic	2130321	blood-bone marrow	primary	u
rs11648881	COSS2263337	COSO27984905	16_89796026_T_C	FANCA	16	89796026	89796026	COSG82650	ENST00000389301.7	SNUH_G73_S1	COSV66880581	COSM4416092	121702045	c.894-8A>G	p.?	intron_variant,splice_region_variant	NA	ENST00000389301.7:c.894-8A>G	16:g.89796026T>C	T	C	haematopoietic_and_lymphoid_tissue	NS	haematopoietic_neoplasm	acute_myeloid_leukaemia	Confirmed as somatic	2130321	blood-bone marrow	primary	u
rs11646374	COSS2263337	COSO27984905	16_89791527_G_A	FANCA	16	89791527	89791527	COSG82650	ENST00000389301.7	SNUH_G73_S1	COSV66880572	COSM4415590	121707728	c.1235C>T	p.A412V	missense_variant	NA	ENST00000389301.7:c.1235C>T	16:g.89791527G>A	G	A	haematopoietic_and_lymphoid_tissue	NS	haematopoietic_neoplasm	acute_myeloid_leukaemia	Confirmed as somatic	2130321	blood-bone marrow	primary	u
rs34420680	COSS2263337	COSO27984905	16_89742763_C_T	FANCA	16	89742763	89742763	COSG82650	ENST00000389301.7	SNUH_G73_S1	COSV57066225	COSN17151331	121707697	c.3765+37G>A	p.?	intron_variant	NA	ENST00000389301.7:c.3765+37G>A	16:g.89742763C>T	C	T	haematopoietic_and_lymphoid_tissue	NS	haematopoietic_neoplasm	acute_myeloid_leukaemia	Confirmed as somatic	2130321	blood-bone marrow	primary	u
rs1800331	COSS2263337	COSO27984905	16_89792009_C_A	FANCA	16	89792009	89792009	COSG82650	ENST00000389301.7	SNUH_G73_S1	COSV66880253	COSM3999986	121707730	c.1143G>T	p.T381=	synonymous_variant	NA	ENST00000389301.7:c.1143G>T	16:g.89792009C>A	C	A	haematopoietic_and_lymphoid_tissue	NS	haematopoietic_neoplasm	acute_myeloid_leukaemia	Confirmed as somatic	2130321	blood-bone marrow	primary	u
rs17226980	COSS2263337	COSO27984905	16_89758657_G_A	FANCA	16	89758657	89758657	COSG82650	ENST00000389301.7	SNUH_G73_S1	COSV59795612	COSM3999984	121702077	c.2901C>T	p.S967=	synonymous_variant	NA	ENST00000389301.7:c.2901C>T	16:g.89758657G>A	G	A	haematopoietic_and_lymphoid_tissue	NS	haematopoietic_neoplasm	acute_myeloid_leukaemia	Confirmed as somatic	2130321	blood-bone marrow	primary	u
rs2074963	COSS2263337	COSO27984905	16_89810861_T_C	FANCA	16	89810861	89810861	COSG82650	ENST00000389301.7	SNUH_G73_S1	COSV66880259	COSN17151831	121707735	c.427-59A>G	p.?	intron_variant	NA	ENST00000389301.7:c.427-59A>G	16:g.89810861T>C	T	C	haematopoietic_and_lymphoid_tissue	NS	haematopoietic_neoplasm	acute_myeloid_leukaemia	Confirmed as somatic	2130321	blood-bone marrow	primary	u
rs11648881	COSS2339300	COSO27984905	16_89796026_T_C	FANCA	16	89796026	89796026	COSG82650	ENST00000389301.7	CN-AML-CR-54-Dx	COSV66880581	COSM4416092	121702045	c.894-8A>G	p.?	intron_variant,splice_region_variant	NA	ENST00000389301.7:c.894-8A>G	16:g.89796026T>C	T	C	haematopoietic_and_lymphoid_tissue	NS	haematopoietic_neoplasm	acute_myeloid_leukaemia	Confirmed as somatic	2204283	blood-bone marrow	primary	m
rs35195224	COSS2263337	COSO27984905	11_128781998_A_G	FLI1	11	128781998	128781998	COSG104312	ENST00000527786.6	SNUH_G73_S1	COSV55644625	COSM5826928	158500861	c.630A>G	p.Q210=	synonymous_variant	NA	ENST00000527786.6:c.630A>G	11:g.128781998A>G	A	G	haematopoietic_and_lymphoid_tissue	NS	haematopoietic_neoplasm	acute_myeloid_leukaemia	Confirmed as somatic	2130321	blood-bone marrow	primary	u
rs17875700	COSS2842873	COSO27985184	8_42305157_C_T	IKBKB	8	42305157	42305157	COSG112543	ENST00000520810.5	H_QD-WAPAT023-V0DHO9	COSV104646986	COSN32025374	156978564	c.389-30C>T	p.?	intron_variant	29563506	ENST00000520810.5:c.389-30C>T	8:g.42305157C>T	C	T	haematopoietic_and_lymphoid_tissue	NS	lymphoid_neoplasm	plasma_cell_myeloma	Confirmed as somatic	2698327	blood-bone marrow	NS	u
rs3739365	COSS2120546	COSO27984905	8_41933765_G_A	KAT6A	8	41933765	41933765	COSG110810	ENST00000396930.3	SNUH_G10_S1	COSV55901980	COSM3763347	127945634	c.4455C>T	p.S1485=	synonymous_variant	NA	ENST00000396930.3:c.4455C>T	8:g.41933765G>A	G	A	haematopoietic_and_lymphoid_tissue	NS	haematopoietic_neoplasm	acute_myeloid_leukaemia	Confirmed as somatic	1994782	NS	NS	u
rs3824275	COSS2120546	COSO27984905	8_41940899_C_T	KAT6A	8	41940899	41940899	COSG110810	ENST00000396930.3	SNUH_G10_S1	COSV55901910	COSM3763348	127945638	c.2982G>A	p.P994=	synonymous_variant	NA	ENST00000396930.3:c.2982G>A	8:g.41940899C>T	C	T	haematopoietic_and_lymphoid_tissue	NS	haematopoietic_neoplasm	acute_myeloid_leukaemia	Confirmed as somatic	1994782	NS	NS	u
rs56131485	COSS2340162	COSO27984905	8_41947655_A_C	KAT6A	8	41947655	41947655	COSG110810	ENST00000396930.3	CN-AML-CR-40-Dx	COSV55912055	COSN32840937	127946551	c.1902+96T>G	p.?	intron_variant	NA	ENST00000396930.3:c.1902+96T>G	8:g.41947655A>C	A	C	haematopoietic_and_lymphoid_tissue	NS	haematopoietic_neoplasm	acute_myeloid_leukaemia	Confirmed as somatic	2205145	blood-bone marrow	primary	m
rs2230018	COSS2120546	COSO27984905	X_45069832_C_A	KDM6A	X	45069832	45069832	COSG88842	ENST00000377967.8	SNUH_G10_S1	COSV65036981	COSM3759496	121144111	c.2177C>A	p.T726K	missense_variant	NA	ENST00000377967.8:c.2177C>A	X:g.45069832C>A	C	A	haematopoietic_and_lymphoid_tissue	NS	haematopoietic_neoplasm	acute_myeloid_leukaemia	Confirmed as somatic	1994782	NS	NS	u
rs6070	COSS2120552	COSO27984905	19_50876854_T_A	KLK2	19	50876854	50876854	COSG112026	ENST00000325321.7	SNUH_G16_S1	COSV57569752	COSN32849666	113280796	c.494-18T>A	p.?	intron_variant	NA	ENST00000325321.7:c.494-18T>A	19:g.50876854T>A	T	A	haematopoietic_and_lymphoid_tissue	NS	haematopoietic_neoplasm	acute_myeloid_leukaemia	Confirmed as somatic	1994788	NS	NS	u
rs198972	COSS2120552	COSO27984905	19_50876637_C_T	KLK2	19	50876637	50876637	COSG112026	ENST00000325321.7	SNUH_G16_S1	COSV57568989	COSM3757081	113281082	c.372C>T	p.L124=	synonymous_variant	NA	ENST00000325321.7:c.372C>T	19:g.50876637C>T	C	T	haematopoietic_and_lymphoid_tissue	NS	haematopoietic_neoplasm	acute_myeloid_leukaemia	Confirmed as somatic	1994788	NS	NS	u
rs198972	COSS2263462	COSO27984905	19_50876637_C_T	KLK2	19	50876637	50876637	COSG112026	ENST00000325321.7	SNUH_G76_S1	COSV57568989	COSM3757081	113281082	c.372C>T	p.L124=	synonymous_variant	NA	ENST00000325321.7:c.372C>T	19:g.50876637C>T	C	T	haematopoietic_and_lymphoid_tissue	NS	haematopoietic_neoplasm	acute_myeloid_leukaemia	Confirmed as somatic	2130446	blood-bone marrow	primary	u
rs198977	COSS2263462	COSO27984905	19_50878521_C_T	KLK2	19	50878521	50878521	COSG112026	ENST00000325321.7	SNUH_G76_S1	COSV57568931	COSM4417581	113280689	c.748C>T	p.R250W	missense_variant	NA	ENST00000325321.7:c.748C>T	19:g.50878521C>T	C	T	haematopoietic_and_lymphoid_tissue	NS	haematopoietic_neoplasm	acute_myeloid_leukaemia	Confirmed as somatic	2130446	blood-bone marrow	primary	u
rs6070	COSS2263462	COSO27984905	19_50876854_T_A	KLK2	19	50876854	50876854	COSG112026	ENST00000325321.7	SNUH_G76_S1	COSV57569752	COSN32849666	113280796	c.494-18T>A	p.?	intron_variant	NA	ENST00000325321.7:c.494-18T>A	19:g.50876854T>A	T	A	haematopoietic_and_lymphoid_tissue	NS	haematopoietic_neoplasm	acute_myeloid_leukaemia	Confirmed as somatic	2130446	blood-bone marrow	primary	u
rs562780	COSS2120546	COSO27984905	11_118491699_T_C	KMT2A	11	118491699	118491699	COSG86533	ENST00000534358.5	SNUH_G10_S1	COSV63282160	COSN28723326	163547775	c.4820-45T>C	p.?	intron_variant	NA	ENST00000534358.5:c.4820-45T>C	11:g.118491699T>C	T	C	haematopoietic_and_lymphoid_tissue	NS	haematopoietic_neoplasm	acute_myeloid_leukaemia	Confirmed as somatic	1994782	NS	NS	u
rs2071702	COSS2842873	COSO27985184	11_118503146_C_T	KMT2A	11	118503146	118503146	COSG86533	ENST00000534358.5	H_QD-WAPAT023-V0DHO9	COSV63283268	COSM5020404	163529463	c.7254C>T	p.N2418=	synonymous_variant	29563506	ENST00000534358.5:c.7254C>T	11:g.118503146C>T	C	T	haematopoietic_and_lymphoid_tissue	NS	lymphoid_neoplasm	plasma_cell_myeloma	Confirmed as somatic	2698327	blood-bone marrow	NS	u
rs9332801	COSS2842873	COSO27985184	11_118484927_A_C	KMT2A	11	118484927	118484927	COSG86533	ENST00000534358.5	H_QD-WAPAT023-V0DHO9	COSV63283256	COSM5020616	163530918	c.4284A>C	p.I1428=	synonymous_variant	29563506	ENST00000534358.5:c.4284A>C	11:g.118484927A>C	A	C	haematopoietic_and_lymphoid_tissue	NS	lymphoid_neoplasm	plasma_cell_myeloma	Confirmed as somatic	2698327	blood-bone marrow	NS	u
rs148585727	COSS1945122	COSO27984818	7_152162814_G_A	KMT2C	7	152162814	152162814	COSG85495	ENST00000262189.10	DLBCL833	COSV51415711	COSM1581234	105725361	c.10763C>T	p.S3588L	missense_variant	23292937	ENST00000262189.10:c.10763C>T	7:g.152162814G>A	G	A	haematopoietic_and_lymphoid_tissue	NS	lymphoid_neoplasm	diffuse_large_B_cell_lymphoma	Confirmed as somatic	1832032	fresh/frozen - NOS	primary	u
rs148585727	COSS1945177	COSO27984818	7_152162814_G_A	KMT2C	7	152162814	152162814	COSG85495	ENST00000262189.10	DLBCL895	COSV51415711	COSM1581234	105725361	c.10763C>T	p.S3588L	missense_variant	23292937	ENST00000262189.10:c.10763C>T	7:g.152162814G>A	G	A	haematopoietic_and_lymphoid_tissue	NS	lymphoid_neoplasm	diffuse_large_B_cell_lymphoma	Confirmed as somatic	1832087	fresh/frozen - NOS	primary	u
rs2537263	COSS2340604	COSO27984905	7_152248055_C_T	KMT2C	7	152248055	152248055	COSG85495	ENST00000262189.10	CN-AML-CR-60-Dx	COSV51275902	COSM452728	105675109	c.2379G>A	p.S793=	synonymous_variant	NA	ENST00000262189.10:c.2379G>A	7:g.152248055C>T	C	T	haematopoietic_and_lymphoid_tissue	NS	haematopoietic_neoplasm	acute_myeloid_leukaemia	Confirmed as somatic	2205587	blood-bone marrow	primary	m
rs201753635	COSS2456284	COSO27984905	7_152273692_G_A	KMT2C	7	152273692	152273692	COSG85495	ENST00000262189.10	CN-AML-NR-08-Dx	COSV51276755	COSN28236707	105689278	c.1012+13C>T	p.?	intron_variant	NA	ENST00000262189.10:c.1012+13C>T	7:g.152273692G>A	G	A	haematopoietic_and_lymphoid_tissue	NS	haematopoietic_neoplasm	acute_myeloid_leukaemia	Confirmed as somatic	2319121	blood-bone marrow	primary	u
rs73728782	COSS2456295	COSO27984905	7_152235812_C_A	KMT2C	7	152235812	152235812	COSG85495	ENST00000262189.10	CN-AML-NR-19-Dx	COSV51276566	COSM4767450	105694414	c.2769+5G>T	p.?	intron_variant,splice_region_variant	NA	ENST00000262189.10:c.2769+5G>T	7:g.152235812C>A	C	A	haematopoietic_and_lymphoid_tissue	NS	haematopoietic_neoplasm	acute_myeloid_leukaemia	Confirmed as somatic	2319132	blood-bone marrow	primary	u
rs62478303	COSS2456307	COSO27984905	7_152238746_G_A	KMT2C	7	152238746	152238746	COSG85495	ENST00000262189.10	CN-AML-NR-31-Dx	COSV51424983	COSM5426312	105677040	c.2613C>T	p.P871=	synonymous_variant	NA	ENST00000262189.10:c.2613C>T	7:g.152238746G>A	G	A	haematopoietic_and_lymphoid_tissue	NS	haematopoietic_neoplasm	acute_myeloid_leukaemia	Confirmed as somatic	2319144	blood-bone marrow	primary	u
rs4024420	COSS2479245	COSO525121799	7_152238768_T_C	KMT2C	7	152238768	152238768	COSG85495	ENST00000262189.10	PM-7	COSV51299528	COSM4594560	105677908	c.2591A>G	p.E864G	missense_variant	24531327	ENST00000262189.10:c.2591A>G	7:g.152238768T>C	T	C	haematopoietic_and_lymphoid_tissue	mediastinum	lymphoid_neoplasm	primary_mediastinal_diffuse_large_B_cell_lymphoma	Confirmed as somatic	2342005	surgery fresh/frozen	NS	u
rs201753635	COSS2506791	COSO27984905	7_152273692_G_A	KMT2C	7	152273692	152273692	COSG85495	ENST00000262189.10	CN-AML-08-T	COSV51276755	COSN28236707	105689278	c.1012+13C>T	p.?	intron_variant	NA	ENST00000262189.10:c.1012+13C>T	7:g.152273692G>A	G	A	haematopoietic_and_lymphoid_tissue	NS	haematopoietic_neoplasm	acute_myeloid_leukaemia	Confirmed as somatic	2369127	blood-bone marrow	primary	u
rs73728782	COSS2506802	COSO27984905	7_152235812_C_A	KMT2C	7	152235812	152235812	COSG85495	ENST00000262189.10	CN-AML-19-T	COSV51276566	COSM4767450	105694414	c.2769+5G>T	p.?	intron_variant,splice_region_variant	NA	ENST00000262189.10:c.2769+5G>T	7:g.152235812C>A	C	A	haematopoietic_and_lymphoid_tissue	NS	haematopoietic_neoplasm	acute_myeloid_leukaemia	Confirmed as somatic	2369138	blood-bone marrow	primary	u
rs62478303	COSS2506814	COSO27984905	7_152238746_G_A	KMT2C	7	152238746	152238746	COSG85495	ENST00000262189.10	CN-AML-31-T	COSV51424983	COSM5426312	105677040	c.2613C>T	p.P871=	synonymous_variant	NA	ENST00000262189.10:c.2613C>T	7:g.152238746G>A	G	A	haematopoietic_and_lymphoid_tissue	NS	haematopoietic_neoplasm	acute_myeloid_leukaemia	Confirmed as somatic	2369150	blood-bone marrow	primary	u
rs4024420	COSS2549536	COSO27984905	7_152238768_T_C	KMT2C	7	152238768	152238768	COSG85495	ENST00000262189.10	AML_14y_03_DX	COSV51299528	COSM4594560	105677908	c.2591A>G	p.E864G	missense_variant	NA	ENST00000262189.10:c.2591A>G	7:g.152238768T>C	T	C	haematopoietic_and_lymphoid_tissue	NS	haematopoietic_neoplasm	acute_myeloid_leukaemia	Confirmed as somatic	2410991	blood-bone marrow	primary	m
rs146238849	COSS2564735	COSO27984914	7_152265049_G_T	KMT2C	7	152265049	152265049	COSG85495	ENST00000262189.10	UPN034-DX	COSV51275177	COSM230133	105675591	c.1173C>A	p.C391*	stop_gained	26438511	ENST00000262189.10:c.1173C>A	7:g.152265049G>T	G	T	haematopoietic_and_lymphoid_tissue	NS	haematopoietic_neoplasm	acute_myeloid_leukaemia	Confirmed as somatic	2426129	blood-bone marrow	primary	m
rs146238849	COSS2751190	COSO27984969	7_152265049_G_T	KMT2C	7	152265049	152265049	COSG85495	ENST00000262189.10	237D	COSV51275177	COSM230133	105675591	c.1173C>A	p.C391*	stop_gained	27063598	ENST00000262189.10:c.1173C>A	7:g.152265049G>T	G	T	haematopoietic_and_lymphoid_tissue	NS	haematopoietic_neoplasm	acute_myeloid_leukaemia	Confirmed as somatic	2609886	blood-bone marrow	primary	m
rs73161892	COSS2809754	COSO27985184	7_152181521_T_G	KMT2C	7	152181521	152181521	COSG85495	ENST00000262189.10	U266	COSV100078200	COSM9165510	105696583	c.6339A>C	p.S2113=	synonymous_variant	30545397	ENST00000262189.10:c.6339A>C	7:g.152181521T>G	T	G	haematopoietic_and_lymphoid_tissue	NS	lymphoid_neoplasm	plasma_cell_myeloma	NOT confirmed as somatic	2666424	cell-line	NS	m
rs149373512	COSS2814503	COSO279820157	7_152177496_G_C	KMT2C	7	152177496	152177496	COSG85495	ENST00000262189.10	SLN2386	COSV51457214	COSM6471775	105685490	c.7957C>G	p.L2653V	missense_variant	22885699	ENST00000262189.10:c.7957C>G	7:g.152177496G>C	G	C	haematopoietic_and_lymphoid_tissue	NS	lymphoid_neoplasm	Burkitt_lymphoma	Confirmed as somatic	2670892	surgery - NOS	primary	u
rs149373512	COSS2814543	COSO27984797	7_152177496_G_C	KMT2C	7	152177496	152177496	COSG85495	ENST00000262189.10	Thomas	COSV51457214	COSM6471775	105685490	c.7957C>G	p.L2653V	missense_variant	22885699	ENST00000262189.10:c.7957C>G	7:g.152177496G>C	G	C	haematopoietic_and_lymphoid_tissue	NS	lymphoid_neoplasm	Burkitt_lymphoma	Confirmed as somatic	2670932	cell-line	NS	u
rs2479172	COSS2924481	COSO279810743	7_152247922_C_T	KMT2C	7	152247922	152247922	COSG85495	ENST00000262189.10	2924481	COSV51279050	COSM4591269	105675041	c.2512G>A	p.G838S	missense_variant	24825865	ENST00000262189.10:c.2512G>A	7:g.152247922C>T	C	T	haematopoietic_and_lymphoid_tissue	NS	lymphoid_neoplasm	T_cell_prolymphocytic_leukaemia	Confirmed as somatic	2777844	blood-bone marrow	NS	m
rs2479172	COSS2924484	COSO279810743	7_152247922_C_T	KMT2C	7	152247922	152247922	COSG85495	ENST00000262189.10	2924484	COSV51279050	COSM4591269	105675041	c.2512G>A	p.G838S	missense_variant	24825865	ENST00000262189.10:c.2512G>A	7:g.152247922C>T	C	T	haematopoietic_and_lymphoid_tissue	NS	lymphoid_neoplasm	T_cell_prolymphocytic_leukaemia	Confirmed as somatic	2777847	blood-bone marrow	NS	m
rs2479172	COSS2924485	COSO279810743	7_152247922_C_T	KMT2C	7	152247922	152247922	COSG85495	ENST00000262189.10	2924485	COSV51279050	COSM4591269	105675041	c.2512G>A	p.G838S	missense_variant	24825865	ENST00000262189.10:c.2512G>A	7:g.152247922C>T	C	T	haematopoietic_and_lymphoid_tissue	NS	lymphoid_neoplasm	T_cell_prolymphocytic_leukaemia	Confirmed as somatic	2777848	blood-bone marrow	NS	m
rs2479172	COSS2924487	COSO279810743	7_152247922_C_T	KMT2C	7	152247922	152247922	COSG85495	ENST00000262189.10	2924487	COSV51279050	COSM4591269	105675041	c.2512G>A	p.G838S	missense_variant	24825865	ENST00000262189.10:c.2512G>A	7:g.152247922C>T	C	T	haematopoietic_and_lymphoid_tissue	NS	lymphoid_neoplasm	T_cell_prolymphocytic_leukaemia	Confirmed as somatic	2777850	blood-bone marrow	NS	m
rs2479172	COSS2924488	COSO279810743	7_152247922_C_T	KMT2C	7	152247922	152247922	COSG85495	ENST00000262189.10	2924488	COSV51279050	COSM4591269	105675041	c.2512G>A	p.G838S	missense_variant	24825865	ENST00000262189.10:c.2512G>A	7:g.152247922C>T	C	T	haematopoietic_and_lymphoid_tissue	NS	lymphoid_neoplasm	T_cell_prolymphocytic_leukaemia	Confirmed as somatic	2777851	blood-bone marrow	NS	m
rs2479172	COSS2924489	COSO279810743	7_152247922_C_T	KMT2C	7	152247922	152247922	COSG85495	ENST00000262189.10	2924489	COSV51279050	COSM4591269	105675041	c.2512G>A	p.G838S	missense_variant	24825865	ENST00000262189.10:c.2512G>A	7:g.152247922C>T	C	T	haematopoietic_and_lymphoid_tissue	NS	lymphoid_neoplasm	T_cell_prolymphocytic_leukaemia	Confirmed as somatic	2777852	blood-bone marrow	NS	m
rs2479172	COSS2924490	COSO279810743	7_152247922_C_T	KMT2C	7	152247922	152247922	COSG85495	ENST00000262189.10	2924490	COSV51279050	COSM4591269	105675041	c.2512G>A	p.G838S	missense_variant	24825865	ENST00000262189.10:c.2512G>A	7:g.152247922C>T	C	T	haematopoietic_and_lymphoid_tissue	NS	lymphoid_neoplasm	T_cell_prolymphocytic_leukaemia	Confirmed as somatic	2777853	blood-bone marrow	NS	m
rs2479172	COSS2924491	COSO279810743	7_152247922_C_T	KMT2C	7	152247922	152247922	COSG85495	ENST00000262189.10	2924491	COSV51279050	COSM4591269	105675041	c.2512G>A	p.G838S	missense_variant	24825865	ENST00000262189.10:c.2512G>A	7:g.152247922C>T	C	T	haematopoietic_and_lymphoid_tissue	NS	lymphoid_neoplasm	T_cell_prolymphocytic_leukaemia	Confirmed as somatic	2777854	blood-bone marrow	NS	m
rs2479172	COSS2924492	COSO279810743	7_152247922_C_T	KMT2C	7	152247922	152247922	COSG85495	ENST00000262189.10	2924492	COSV51279050	COSM4591269	105675041	c.2512G>A	p.G838S	missense_variant	24825865	ENST00000262189.10:c.2512G>A	7:g.152247922C>T	C	T	haematopoietic_and_lymphoid_tissue	NS	lymphoid_neoplasm	T_cell_prolymphocytic_leukaemia	Confirmed as somatic	2777855	blood-bone marrow	NS	m
rs2479172	COSS2924493	COSO279810743	7_152247922_C_T	KMT2C	7	152247922	152247922	COSG85495	ENST00000262189.10	2924493	COSV51279050	COSM4591269	105675041	c.2512G>A	p.G838S	missense_variant	24825865	ENST00000262189.10:c.2512G>A	7:g.152247922C>T	C	T	haematopoietic_and_lymphoid_tissue	NS	lymphoid_neoplasm	T_cell_prolymphocytic_leukaemia	Confirmed as somatic	2777856	blood-bone marrow	NS	m
rs2479172	COSS2924495	COSO279810743	7_152247922_C_T	KMT2C	7	152247922	152247922	COSG85495	ENST00000262189.10	2924495	COSV51279050	COSM4591269	105675041	c.2512G>A	p.G838S	missense_variant	24825865	ENST00000262189.10:c.2512G>A	7:g.152247922C>T	C	T	haematopoietic_and_lymphoid_tissue	NS	lymphoid_neoplasm	T_cell_prolymphocytic_leukaemia	Confirmed as somatic	2777858	blood-bone marrow	NS	m
rs2479172	COSS2924497	COSO279810743	7_152247922_C_T	KMT2C	7	152247922	152247922	COSG85495	ENST00000262189.10	2924497	COSV51279050	COSM4591269	105675041	c.2512G>A	p.G838S	missense_variant	24825865	ENST00000262189.10:c.2512G>A	7:g.152247922C>T	C	T	haematopoietic_and_lymphoid_tissue	NS	lymphoid_neoplasm	T_cell_prolymphocytic_leukaemia	Confirmed as somatic	2777860	blood-bone marrow	NS	m
rs2479172	COSS2924498	COSO279810743	7_152247922_C_T	KMT2C	7	152247922	152247922	COSG85495	ENST00000262189.10	2924498	COSV51279050	COSM4591269	105675041	c.2512G>A	p.G838S	missense_variant	24825865	ENST00000262189.10:c.2512G>A	7:g.152247922C>T	C	T	haematopoietic_and_lymphoid_tissue	NS	lymphoid_neoplasm	T_cell_prolymphocytic_leukaemia	Confirmed as somatic	2777861	blood-bone marrow	NS	m
rs2479172	COSS2924500	COSO279810743	7_152247922_C_T	KMT2C	7	152247922	152247922	COSG85495	ENST00000262189.10	2924500	COSV51279050	COSM4591269	105675041	c.2512G>A	p.G838S	missense_variant	24825865	ENST00000262189.10:c.2512G>A	7:g.152247922C>T	C	T	haematopoietic_and_lymphoid_tissue	NS	lymphoid_neoplasm	T_cell_prolymphocytic_leukaemia	Confirmed as somatic	2777863	blood-bone marrow	NS	u
rs2479172	COSS2924501	COSO279810743	7_152247922_C_T	KMT2C	7	152247922	152247922	COSG85495	ENST00000262189.10	2924501	COSV51279050	COSM4591269	105675041	c.2512G>A	p.G838S	missense_variant	24825865	ENST00000262189.10:c.2512G>A	7:g.152247922C>T	C	T	haematopoietic_and_lymphoid_tissue	NS	lymphoid_neoplasm	T_cell_prolymphocytic_leukaemia	Confirmed as somatic	2777864	blood-bone marrow	NS	m
rs146238849	COSS2924501	COSO279810743	7_152265049_G_T	KMT2C	7	152265049	152265049	COSG85495	ENST00000262189.10	2924501	COSV51275177	COSM230133	105675591	c.1173C>A	p.C391*	stop_gained	24825865	ENST00000262189.10:c.1173C>A	7:g.152265049G>T	G	T	haematopoietic_and_lymphoid_tissue	NS	lymphoid_neoplasm	T_cell_prolymphocytic_leukaemia	Confirmed as somatic	2777864	blood-bone marrow	NS	m
rs2479172	COSS2924504	COSO279810743	7_152247922_C_T	KMT2C	7	152247922	152247922	COSG85495	ENST00000262189.10	2924504	COSV51279050	COSM4591269	105675041	c.2512G>A	p.G838S	missense_variant	24825865	ENST00000262189.10:c.2512G>A	7:g.152247922C>T	C	T	haematopoietic_and_lymphoid_tissue	NS	lymphoid_neoplasm	T_cell_prolymphocytic_leukaemia	Confirmed as somatic	2777867	blood-bone marrow	NS	m
rs2479172	COSS2924506	COSO279810743	7_152247922_C_T	KMT2C	7	152247922	152247922	COSG85495	ENST00000262189.10	2924506	COSV51279050	COSM4591269	105675041	c.2512G>A	p.G838S	missense_variant	24825865	ENST00000262189.10:c.2512G>A	7:g.152247922C>T	C	T	haematopoietic_and_lymphoid_tissue	NS	lymphoid_neoplasm	T_cell_prolymphocytic_leukaemia	Confirmed as somatic	2777869	blood-bone marrow	NS	m
rs2479172	COSS2924507	COSO279810743	7_152247922_C_T	KMT2C	7	152247922	152247922	COSG85495	ENST00000262189.10	2924507	COSV51279050	COSM4591269	105675041	c.2512G>A	p.G838S	missense_variant	24825865	ENST00000262189.10:c.2512G>A	7:g.152247922C>T	C	T	haematopoietic_and_lymphoid_tissue	NS	lymphoid_neoplasm	T_cell_prolymphocytic_leukaemia	Confirmed as somatic	2777870	blood-bone marrow	NS	m
rs2479172	COSS2924509	COSO279810743	7_152247922_C_T	KMT2C	7	152247922	152247922	COSG85495	ENST00000262189.10	2924509	COSV51279050	COSM4591269	105675041	c.2512G>A	p.G838S	missense_variant	24825865	ENST00000262189.10:c.2512G>A	7:g.152247922C>T	C	T	haematopoietic_and_lymphoid_tissue	NS	lymphoid_neoplasm	T_cell_prolymphocytic_leukaemia	Confirmed as somatic	2777872	blood-bone marrow	NS	m
rs2479172	COSS2924512	COSO279810743	7_152247922_C_T	KMT2C	7	152247922	152247922	COSG85495	ENST00000262189.10	2924512	COSV51279050	COSM4591269	105675041	c.2512G>A	p.G838S	missense_variant	24825865	ENST00000262189.10:c.2512G>A	7:g.152247922C>T	C	T	haematopoietic_and_lymphoid_tissue	NS	lymphoid_neoplasm	T_cell_prolymphocytic_leukaemia	Confirmed as somatic	2777875	blood-bone marrow	NS	m
rs2479172	COSS2924513	COSO279810743	7_152247922_C_T	KMT2C	7	152247922	152247922	COSG85495	ENST00000262189.10	2924513	COSV51279050	COSM4591269	105675041	c.2512G>A	p.G838S	missense_variant	24825865	ENST00000262189.10:c.2512G>A	7:g.152247922C>T	C	T	haematopoietic_and_lymphoid_tissue	NS	lymphoid_neoplasm	T_cell_prolymphocytic_leukaemia	Confirmed as somatic	2777876	blood-bone marrow	NS	m
rs2479172	COSS2924514	COSO279810743	7_152247922_C_T	KMT2C	7	152247922	152247922	COSG85495	ENST00000262189.10	2924514	COSV51279050	COSM4591269	105675041	c.2512G>A	p.G838S	missense_variant	24825865	ENST00000262189.10:c.2512G>A	7:g.152247922C>T	C	T	haematopoietic_and_lymphoid_tissue	NS	lymphoid_neoplasm	T_cell_prolymphocytic_leukaemia	Confirmed as somatic	2777877	blood-bone marrow	NS	m
rs2479172	COSS2924515	COSO279810743	7_152247922_C_T	KMT2C	7	152247922	152247922	COSG85495	ENST00000262189.10	2924515	COSV51279050	COSM4591269	105675041	c.2512G>A	p.G838S	missense_variant	24825865	ENST00000262189.10:c.2512G>A	7:g.152247922C>T	C	T	haematopoietic_and_lymphoid_tissue	NS	lymphoid_neoplasm	T_cell_prolymphocytic_leukaemia	Confirmed as somatic	2777878	blood-bone marrow	NS	m
rs2479172	COSS2924516	COSO279810743	7_152247922_C_T	KMT2C	7	152247922	152247922	COSG85495	ENST00000262189.10	2924516	COSV51279050	COSM4591269	105675041	c.2512G>A	p.G838S	missense_variant	24825865	ENST00000262189.10:c.2512G>A	7:g.152247922C>T	C	T	haematopoietic_and_lymphoid_tissue	NS	lymphoid_neoplasm	T_cell_prolymphocytic_leukaemia	Confirmed as somatic	2777879	blood-bone marrow	NS	m
rs77735469	COSS2924516	COSO279810743	7_152229940_A_G	KMT2C	7	152229940	152229940	COSG85495	ENST00000262189.10	2924516	COSV51274668	COSM253768	105678034	c.2959T>C	p.Y987H	missense_variant	24825865	ENST00000262189.10:c.2959T>C	7:g.152229940A>G	A	G	haematopoietic_and_lymphoid_tissue	NS	lymphoid_neoplasm	T_cell_prolymphocytic_leukaemia	Confirmed as somatic	2777879	blood-bone marrow	NS	m
rs2479172	COSS2924517	COSO279810743	7_152247922_C_T	KMT2C	7	152247922	152247922	COSG85495	ENST00000262189.10	2924517	COSV51279050	COSM4591269	105675041	c.2512G>A	p.G838S	missense_variant	24825865	ENST00000262189.10:c.2512G>A	7:g.152247922C>T	C	T	haematopoietic_and_lymphoid_tissue	NS	lymphoid_neoplasm	T_cell_prolymphocytic_leukaemia	Confirmed as somatic	2777880	blood-bone marrow	NS	m
rs77735469	COSS2924517	COSO279810743	7_152229940_A_G	KMT2C	7	152229940	152229940	COSG85495	ENST00000262189.10	2924517	COSV51274668	COSM253768	105678034	c.2959T>C	p.Y987H	missense_variant	24825865	ENST00000262189.10:c.2959T>C	7:g.152229940A>G	A	G	haematopoietic_and_lymphoid_tissue	NS	lymphoid_neoplasm	T_cell_prolymphocytic_leukaemia	Confirmed as somatic	2777880	blood-bone marrow	NS	m
rs77735469	COSS2924518	COSO279810743	7_152229940_A_G	KMT2C	7	152229940	152229940	COSG85495	ENST00000262189.10	2924518	COSV51274668	COSM253768	105678034	c.2959T>C	p.Y987H	missense_variant	24825865	ENST00000262189.10:c.2959T>C	7:g.152229940A>G	A	G	haematopoietic_and_lymphoid_tissue	NS	lymphoid_neoplasm	T_cell_prolymphocytic_leukaemia	Confirmed as somatic	2777881	blood-bone marrow	NS	m
rs2479172	COSS2924518	COSO279810743	7_152247922_C_T	KMT2C	7	152247922	152247922	COSG85495	ENST00000262189.10	2924518	COSV51279050	COSM4591269	105675041	c.2512G>A	p.G838S	missense_variant	24825865	ENST00000262189.10:c.2512G>A	7:g.152247922C>T	C	T	haematopoietic_and_lymphoid_tissue	NS	lymphoid_neoplasm	T_cell_prolymphocytic_leukaemia	Confirmed as somatic	2777881	blood-bone marrow	NS	m
rs2479172	COSS2924519	COSO279810743	7_152247922_C_T	KMT2C	7	152247922	152247922	COSG85495	ENST00000262189.10	2924519	COSV51279050	COSM4591269	105675041	c.2512G>A	p.G838S	missense_variant	24825865	ENST00000262189.10:c.2512G>A	7:g.152247922C>T	C	T	haematopoietic_and_lymphoid_tissue	NS	lymphoid_neoplasm	T_cell_prolymphocytic_leukaemia	Confirmed as somatic	2777882	blood-bone marrow	NS	m
rs79608986	COSS2924519	COSO279810743	7_152229931_T_C	KMT2C	7	152229931	152229931	COSG85495	ENST00000262189.10	2924519	COSV51283026	COSM225883	105676595	c.2968A>G	p.S990G	missense_variant	24825865	ENST00000262189.10:c.2968A>G	7:g.152229931T>C	T	C	haematopoietic_and_lymphoid_tissue	NS	lymphoid_neoplasm	T_cell_prolymphocytic_leukaemia	Confirmed as somatic	2777882	blood-bone marrow	NS	m
rs77735469	COSS2924519	COSO279810743	7_152229940_A_G	KMT2C	7	152229940	152229940	COSG85495	ENST00000262189.10	2924519	COSV51274668	COSM253768	105678034	c.2959T>C	p.Y987H	missense_variant	24825865	ENST00000262189.10:c.2959T>C	7:g.152229940A>G	A	G	haematopoietic_and_lymphoid_tissue	NS	lymphoid_neoplasm	T_cell_prolymphocytic_leukaemia	Confirmed as somatic	2777882	blood-bone marrow	NS	m
rs2479172	COSS2924520	COSO279810743	7_152247922_C_T	KMT2C	7	152247922	152247922	COSG85495	ENST00000262189.10	2924520	COSV51279050	COSM4591269	105675041	c.2512G>A	p.G838S	missense_variant	24825865	ENST00000262189.10:c.2512G>A	7:g.152247922C>T	C	T	haematopoietic_and_lymphoid_tissue	NS	lymphoid_neoplasm	T_cell_prolymphocytic_leukaemia	Confirmed as somatic	2777883	blood-bone marrow	NS	m
rs77735469	COSS2924520	COSO279810743	7_152229940_A_G	KMT2C	7	152229940	152229940	COSG85495	ENST00000262189.10	2924520	COSV51274668	COSM253768	105678034	c.2959T>C	p.Y987H	missense_variant	24825865	ENST00000262189.10:c.2959T>C	7:g.152229940A>G	A	G	haematopoietic_and_lymphoid_tissue	NS	lymphoid_neoplasm	T_cell_prolymphocytic_leukaemia	Confirmed as somatic	2777883	blood-bone marrow	NS	m
rs146238849	COSS2930819	COSO279811280	7_152265049_G_T	KMT2C	7	152265049	152265049	COSG85495	ENST00000262189.10	2930819	COSV51275177	COSM230133	105675591	c.1173C>A	p.C391*	stop_gained	25488972	ENST00000262189.10:c.1173C>A	7:g.152265049G>T	G	T	haematopoietic_and_lymphoid_tissue	NS	lymphoid_neoplasm	Hodgkin_lymphoma	Confirmed as somatic	2783926	surgery fresh/frozen	primary	u
rs73728782	COSS2930821	COSO279811279	7_152235812_C_A	KMT2C	7	152235812	152235812	COSG85495	ENST00000262189.10	2930821	COSV51276566	COSM4767450	105694414	c.2769+5G>T	p.?	intron_variant,splice_region_variant	25488972	ENST00000262189.10:c.2769+5G>T	7:g.152235812C>A	C	A	haematopoietic_and_lymphoid_tissue	NS	lymphoid_neoplasm	Hodgkin_lymphoma	Confirmed as somatic	2783928	surgery fresh/frozen	primary	u
rs77735469	COSS2961403	COSO27985184	7_152229940_A_G	KMT2C	7	152229940	152229940	COSG85495	ENST00000262189.10	MM-0242-T	COSV51274668	COSM253768	105678034	c.2959T>C	p.Y987H	missense_variant	24434212	ENST00000262189.10:c.2959T>C	7:g.152229940A>G	A	G	haematopoietic_and_lymphoid_tissue	NS	lymphoid_neoplasm	plasma_cell_myeloma	Confirmed as somatic	2813277	blood-bone marrow	NS	m
rs775803041	COSS2971086	COSO27984818	7_152265205_C_G	KMT2C	7	152265205	152265205	COSG85495	ENST00000262189.10	2971086	COSV51276408	COSM4587277	105700120	c.1017G>C	p.K339N	missense_variant	37333831	ENST00000262189.10:c.1017G>C	7:g.152265205C>G	C	G	haematopoietic_and_lymphoid_tissue	NS	lymphoid_neoplasm	diffuse_large_B_cell_lymphoma	Confirmed as somatic	2821380	surgery fresh/frozen	NS	m
rs202076833	COSS1889517	COSO27985184	12_49051609_G_T	KMT2D	12	49051609	49051609	COSG107783	ENST00000301067.11	L363	COSV56428706	COSM674149	107622590	c.2074C>A	p.P692T	missense_variant	23396385	ENST00000301067.11:c.2074C>A	12:g.49051609G>T	G	T	haematopoietic_and_lymphoid_tissue	NS	lymphoid_neoplasm	plasma_cell_myeloma	NOT confirmed as somatic	1778957	cell-line	NS	u
rs2241726	COSS2120579	COSO27984905	12_49050762_G_A	KMT2D	12	49050762	49050762	COSG107783	ENST00000301067.11	SNUH_G45_S1	COSV56407742	COSM147497	107598745	c.2826C>T	p.I942=	synonymous_variant	NA	ENST00000301067.11:c.2826C>T	12:g.49050762G>A	G	A	haematopoietic_and_lymphoid_tissue	NS	haematopoietic_neoplasm	acute_myeloid_leukaemia	Confirmed as somatic	1994815	NS	NS	u
rs3741622	COSS2120579	COSO27984905	12_49032195_T_C	KMT2D	12	49032195	49032195	COSG107783	ENST00000301067.11	SNUH_G45_S1	COSV56407671	COSM147495	107598739	c.12510A>G	p.P4170=	synonymous_variant	NA	ENST00000301067.11:c.12510A>G	12:g.49032195T>C	T	C	haematopoietic_and_lymphoid_tissue	NS	haematopoietic_neoplasm	acute_myeloid_leukaemia	Confirmed as somatic	1994815	NS	NS	u
rs12580349	COSS2120579	COSO27984905	12_49042941_A_G	KMT2D	12	49042941	49042941	COSG107783	ENST00000301067.11	SNUH_G45_S1	COSV56443563	COSN31763478	107606654	c.5645-63T>C	p.?	intron_variant	NA	ENST00000301067.11:c.5645-63T>C	12:g.49042941A>G	A	G	haematopoietic_and_lymphoid_tissue	NS	haematopoietic_neoplasm	acute_myeloid_leukaemia	Confirmed as somatic	1994815	NS	NS	u
rs3782357	COSS2120579	COSO27984905	12_49033869_C_T	KMT2D	12	49033869	49033869	COSG107783	ENST00000301067.11	SNUH_G45_S1	COSV56407688	COSM431203	107598969	c.10836G>A	p.Q3612=	synonymous_variant	NA	ENST00000301067.11:c.10836G>A	12:g.49033869C>T	C	T	haematopoietic_and_lymphoid_tissue	NS	haematopoietic_neoplasm	acute_myeloid_leukaemia	Confirmed as somatic	1994815	NS	NS	u
rs10747559	COSS2340284	COSO27984905	12_49040291_C_A	KMT2D	12	49040291	49040291	COSG107783	ENST00000301067.11	CN-AML-CR-2-Dx	COSV56407715	COSM3722550	107597617	c.7479G>T	p.G2493=	synonymous_variant	NA	ENST00000301067.11:c.7479G>T	12:g.49040291C>A	C	A	haematopoietic_and_lymphoid_tissue	NS	haematopoietic_neoplasm	acute_myeloid_leukaemia	Confirmed as somatic	2205267	blood-bone marrow	primary	m
rs202076833	COSS2809894	COSO27604820	12_49051609_G_T	KMT2D	12	49051609	49051609	COSG107783	ENST00000301067.11	2809894	COSV56428706	COSM674149	107622590	c.2074C>A	p.P692T	missense_variant	25257991	ENST00000301067.11:c.2074C>A	12:g.49051609G>T	G	T	haematopoietic_and_lymphoid_tissue	lymph_node	lymphoid_neoplasm	peripheral_T_cell_lymphoma_unspecified	NOT confirmed as somatic	2666556	surgery-fixed	NS	u
rs189888707	COSS2809914	COSO27984820	12_49040100_G_A	KMT2D	12	49040100	49040100	COSG107783	ENST00000301067.11	2809914	COSV56411192	COSM1362024	107613002	c.7670C>T	p.P2557L	missense_variant	25257991	ENST00000301067.11:c.7670C>T	12:g.49040100G>A	G	A	haematopoietic_and_lymphoid_tissue	NS	lymphoid_neoplasm	peripheral_T_cell_lymphoma_unspecified	Confirmed as somatic	2666576	surgery-fixed	NS	u
rs112236653	COSS2917180	COSO574321797	12_49050016_G_A	KMT2D	12	49050016	49050016	COSG107783	ENST00000301067.11	2917180	COSV56461401	COSM6964227	107609301	c.3572C>T	p.P1191L	missense_variant	34478526	ENST00000301067.11:c.3572C>T	12:g.49050016G>A	G	A	haematopoietic_and_lymphoid_tissue	bone	lymphoid_neoplasm	primary_bone_diffuse_large_B_cell_lymphoma	Confirmed as somatic	2770566	surgery fresh/frozen	primary	u
rs201218526	COSS2917217	COSO57434818	12_49040273_G_A	KMT2D	12	49040273	49040273	COSG107783	ENST00000301067.11	2917217	COSV56422934	COSM4575450	107595317	c.7497C>T	p.P2499=	synonymous_variant	34478526	ENST00000301067.11:c.7497C>T	12:g.49040273G>A	G	A	haematopoietic_and_lymphoid_tissue	bone	lymphoid_neoplasm	diffuse_large_B_cell_lymphoma	Confirmed as somatic	2770603	surgery-fixed	NS	u
rs201218526	COSS2917255	COSO57434818	12_49040273_G_A	KMT2D	12	49040273	49040273	COSG107783	ENST00000301067.11	2917255	COSV56422934	COSM4575450	107595317	c.7497C>T	p.P2499=	synonymous_variant	34478526	ENST00000301067.11:c.7497C>T	12:g.49040273G>A	G	A	haematopoietic_and_lymphoid_tissue	bone	lymphoid_neoplasm	diffuse_large_B_cell_lymphoma	Confirmed as somatic	2770641	surgery-fixed	NS	u
rs376483324	COSS2917511	COSO27604818	12_49040692_G_C	KMT2D	12	49040692	49040692	COSG107783	ENST00000301067.11	2917511	COSV106058652	COSM10089348	107661868	c.7078C>G	p.P2360A	missense_variant	32877514	ENST00000301067.11:c.7078C>G	12:g.49040692G>C	G	C	haematopoietic_and_lymphoid_tissue	lymph_node	lymphoid_neoplasm	diffuse_large_B_cell_lymphoma	NOT confirmed as somatic	2770897	surgery-fixed	NS	m
rs190995850	COSS2924495	COSO279810743	12_49042122_T_C	KMT2D	12	49042122	49042122	COSG107783	ENST00000301067.11	2924495	COSV56436285	COSM6494189	107604713	c.6076A>G	p.I2026V	missense_variant	24825865	ENST00000301067.11:c.6076A>G	12:g.49042122T>C	T	C	haematopoietic_and_lymphoid_tissue	NS	lymphoid_neoplasm	T_cell_prolymphocytic_leukaemia	NOT confirmed as somatic	2777858	blood-bone marrow	NS	m
rs5030617	COSS2842873	COSO27985184	X_71128467_G_C	MED12	X	71128467	71128467	COSG113013	ENST00000374080.7	H_QD-WAPAT023-V0DHO9	COSV61332975	COSN28697246	123267692	c.3354+27G>C	p.?	intron_variant	29563506	ENST00000374080.7:c.3354+27G>C	X:g.71128467G>C	G	C	haematopoietic_and_lymphoid_tissue	NS	lymphoid_neoplasm	plasma_cell_myeloma	Confirmed as somatic	2698327	blood-bone marrow	NS	u
rs2075790	COSS2842873	COSO27985184	X_71125743_C_T	MED12	X	71125743	71125743	COSG113013	ENST00000374080.7	H_QD-WAPAT023-V0DHO9	COSV61330752	COSN26728820	123283080	c.2422+30C>T	p.?	intron_variant	29563506	ENST00000374080.7:c.2422+30C>T	X:g.71125743C>T	C	T	haematopoietic_and_lymphoid_tissue	NS	lymphoid_neoplasm	plasma_cell_myeloma	Confirmed as somatic	2698327	blood-bone marrow	NS	u
rs147354926	COSS2948435	COSO378220158	X_71137285_G_A	MED12	X	71137285	71137285	COSG113013	ENST00000374080.7	2948435	COSV107371103	COSM10347351	123305639	c.5650G>A	p.G1884S	missense_variant	26468873	ENST00000374080.7:c.5650G>A	X:g.71137285G>A	G	A	haematopoietic_and_lymphoid_tissue	abdomen	lymphoid_neoplasm	Burkitt_lymphoma	NOT confirmed as somatic	2801099	surgery fresh/frozen	NS	m
rs55985569	COSS2227838	COSO290917473	7_116699588_G_T	MET	7	116699588	116699588	COSG91620	ENST00000318493.10	2227838	COSV59258005	COSM706	111244926	c.504G>T	p.E168D	missense_variant	25115387	ENST00000318493.10:c.504G>T	7:g.116699588G>T	G	T	haematopoietic_and_lymphoid_tissue	skin	haematopoietic_neoplasm	blastic_plasmacytoid_dendritic_cell_neoplasm	Confirmed as somatic	2095573	surgery-fixed	NS	m
rs55985569	COSS2227858	COSO290917473	7_116699588_G_T	MET	7	116699588	116699588	COSG91620	ENST00000318493.10	2227858	COSV59258005	COSM706	111244926	c.504G>T	p.E168D	missense_variant	25115387	ENST00000318493.10:c.504G>T	7:g.116699588G>T	G	T	haematopoietic_and_lymphoid_tissue	skin	haematopoietic_neoplasm	blastic_plasmacytoid_dendritic_cell_neoplasm	Confirmed as somatic	2095593	surgery-fixed	NS	m
rs2023748	COSS2263337	COSO27984905	7_116795968_G_A	MET	7	116795968	116795968	COSG91620	ENST00000318493.10	SNUH_G73_S1	COSV59255937	COSM150378	111244865	c.4071G>A	p.A1357=	synonymous_variant	NA	ENST00000318493.10:c.4071G>A	7:g.116795968G>A	G	A	haematopoietic_and_lymphoid_tissue	NS	haematopoietic_neoplasm	acute_myeloid_leukaemia	Confirmed as somatic	2130321	blood-bone marrow	primary	u
rs41736	COSS2263337	COSO27984905	7_116795714_C_T	MET	7	116795714	116795714	COSG91620	ENST00000318493.10	SNUH_G73_S1	COSV59255908	COSM150377	111244863	c.3912C>T	p.D1304=	synonymous_variant	NA	ENST00000318493.10:c.3912C>T	7:g.116795714C>T	C	T	haematopoietic_and_lymphoid_tissue	NS	haematopoietic_neoplasm	acute_myeloid_leukaemia	Confirmed as somatic	2130321	blood-bone marrow	primary	u
rs41737	COSS2263337	COSO27984905	7_116796043_G_A	MET	7	116796043	116796043	COSG91620	ENST00000318493.10	SNUH_G73_S1	COSV59255944	COSM150379	111244869	c.4146G>A	p.P1382=	synonymous_variant	NA	ENST00000318493.10:c.4146G>A	7:g.116796043G>A	G	A	haematopoietic_and_lymphoid_tissue	NS	haematopoietic_neoplasm	acute_myeloid_leukaemia	Confirmed as somatic	2130321	blood-bone marrow	primary	u
rs80153920	COSS2263462	COSO27984905	7_116695757_A_T	MET	7	116695757	116695757	COSG91620	ENST00000318493.10	SNUH_G76_S1	COSV59261148	COSN31987005	111244039	c.-14-3314A>T	p.?	intron_variant	NA	ENST00000318493.10:c.-14-3314A>T	7:g.116695757A>T	A	T	haematopoietic_and_lymphoid_tissue	NS	haematopoietic_neoplasm	acute_myeloid_leukaemia	Confirmed as somatic	2130446	blood-bone marrow	primary	u
rs13223756	COSS2263462	COSO27984905	7_116757518_A_G	MET	7	116757518	116757518	COSG91620	ENST00000318493.10	SNUH_G76_S1	COSV59257388	COSM4419559	111243995	c.1944A>G	p.Q648=	synonymous_variant	NA	ENST00000318493.10:c.1944A>G	7:g.116757518A>G	A	G	haematopoietic_and_lymphoid_tissue	NS	haematopoietic_neoplasm	acute_myeloid_leukaemia	Confirmed as somatic	2130446	blood-bone marrow	primary	u
rs33917957	COSS2898921	COSO27984905	7_116700208_A_G	MET	7	116700208	116700208	COSG91620	ENST00000318493.10	2898921	COSV59260365	COSM5020653	111244784	c.1124A>G	p.N375S	missense_variant	27460089	ENST00000318493.10:c.1124A>G	7:g.116700208A>G	A	G	haematopoietic_and_lymphoid_tissue	NS	haematopoietic_neoplasm	acute_myeloid_leukaemia	Confirmed as somatic	2753192	blood-bone marrow	NS	u
rs33917957	COSS2898923	COSO27984905	7_116700208_A_G	MET	7	116700208	116700208	COSG91620	ENST00000318493.10	2898923	COSV59260365	COSM5020653	111244784	c.1124A>G	p.N375S	missense_variant	27460089	ENST00000318493.10:c.1124A>G	7:g.116700208A>G	A	G	haematopoietic_and_lymphoid_tissue	NS	haematopoietic_neoplasm	acute_myeloid_leukaemia	Confirmed as somatic	2753194	blood-bone marrow	NS	u
rs33917957	COSS2898942	COSO27984905	7_116700208_A_G	MET	7	116700208	116700208	COSG91620	ENST00000318493.10	2898942	COSV59260365	COSM5020653	111244784	c.1124A>G	p.N375S	missense_variant	27460089	ENST00000318493.10:c.1124A>G	7:g.116700208A>G	A	G	haematopoietic_and_lymphoid_tissue	NS	haematopoietic_neoplasm	acute_myeloid_leukaemia	Confirmed as somatic	2753213	blood-bone marrow	NS	u
rs33917957	COSS2898943	COSO27984905	7_116700208_A_G	MET	7	116700208	116700208	COSG91620	ENST00000318493.10	2898943	COSV59260365	COSM5020653	111244784	c.1124A>G	p.N375S	missense_variant	27460089	ENST00000318493.10:c.1124A>G	7:g.116700208A>G	A	G	haematopoietic_and_lymphoid_tissue	NS	haematopoietic_neoplasm	acute_myeloid_leukaemia	Confirmed as somatic	2753214	blood-bone marrow	NS	u
rs41562513	COSS2263462	COSO27984905	3_37028946_G_A	MLH1	3	37028946	37028946	COSG61713	ENST00000231790.6	SNUH_G76_S1	COSV51618587	COSN31761966	106089974	c.1558+14G>A	p.?	intron_variant	NA	ENST00000231790.6:c.1558+14G>A	3:g.37028946G>A	G	A	haematopoietic_and_lymphoid_tissue	NS	haematopoietic_neoplasm	acute_myeloid_leukaemia	Confirmed as somatic	2130446	blood-bone marrow	primary	u
rs1799977	COSS2842873	COSO27985184	3_37012077_A_G	MLH1	3	37012077	37012077	COSG61713	ENST00000231790.6	H_QD-WAPAT023-V0DHO9	COSV51613800	COSM1131469	106086138	c.655A>G	p.I219V	missense_variant	29563506	ENST00000231790.6:c.655A>G	3:g.37012077A>G	A	G	haematopoietic_and_lymphoid_tissue	NS	lymphoid_neoplasm	plasma_cell_myeloma	Confirmed as somatic	2698327	blood-bone marrow	NS	u
rs2275527	COSS2120552	COSO27984905	1_11130589_G_A	MTOR	1	11130589	11130589	COSG77957	ENST00000361445.8	SNUH_G16_S1	COSV63871083	COSM3996746	116953266	c.5553C>T	p.S1851=	synonymous_variant	NA	ENST00000361445.8:c.5553C>T	1:g.11130589G>A	G	A	haematopoietic_and_lymphoid_tissue	NS	haematopoietic_neoplasm	acute_myeloid_leukaemia	Confirmed as somatic	1994788	NS	NS	u
rs11121691	COSS2120552	COSO27984905	1_11121270_C_T	MTOR	1	11121270	11121270	COSG77957	ENST00000361445.8	SNUH_G16_S1	COSV63870864	COSM3996743	116953259	c.6909G>A	p.L2303=	synonymous_variant	NA	ENST00000361445.8:c.6909G>A	1:g.11121270C>T	C	T	haematopoietic_and_lymphoid_tissue	NS	haematopoietic_neoplasm	acute_myeloid_leukaemia	Confirmed as somatic	1994788	NS	NS	u
rs28730687	COSS2120558	COSO27984905	1_11216296_C_A	MTOR	1	11216296	11216296	COSG77957	ENST00000361445.8	SNUH_G22_S1	COSV63869162	COSN31789192	116955575	c.3031-62G>T	p.?	intron_variant	NA	ENST00000361445.8:c.3031-62G>T	1:g.11216296C>A	C	A	haematopoietic_and_lymphoid_tissue	NS	haematopoietic_neoplasm	acute_myeloid_leukaemia	Confirmed as somatic	1994794	NS	NS	u
rs11121691	COSS2263337	COSO27984905	1_11121270_C_T	MTOR	1	11121270	11121270	COSG77957	ENST00000361445.8	SNUH_G73_S1	COSV63870864	COSM3996743	116953259	c.6909G>A	p.L2303=	synonymous_variant	NA	ENST00000361445.8:c.6909G>A	1:g.11121270C>T	C	T	haematopoietic_and_lymphoid_tissue	NS	haematopoietic_neoplasm	acute_myeloid_leukaemia	Confirmed as somatic	2130321	blood-bone marrow	primary	u
rs35903812	COSS2917185	COSO27984818	1_11247950_C_T	MTOR	1	11247950	11247950	COSG77957	ENST00000361445.8	2917185	COSV63870597	COSM5227567	116953306	c.985G>A	p.A329T	missense_variant	34478526	ENST00000361445.8:c.985G>A	1:g.11247950C>T	C	T	haematopoietic_and_lymphoid_tissue	NS	lymphoid_neoplasm	diffuse_large_B_cell_lymphoma	NOT confirmed as somatic	2770571	surgery-fixed	NS	u
rs41274506	COSS2917197	COSO57434818	1_11109363_G_A	MTOR	1	11109363	11109363	COSG77957	ENST00000361445.8	2917197	COSV104671652	COSM9494796	116958486	c.7455C>T	p.D2485=	synonymous_variant	34478526	ENST00000361445.8:c.7455C>T	1:g.11109363G>A	G	A	haematopoietic_and_lymphoid_tissue	bone	lymphoid_neoplasm	diffuse_large_B_cell_lymphoma	NOT confirmed as somatic	2770583	surgery fresh/frozen	NS	u
rs41274506	COSS2917208	COSO574321797	1_11109363_G_A	MTOR	1	11109363	11109363	COSG77957	ENST00000361445.8	2917208	COSV104671652	COSM9494796	116958486	c.7455C>T	p.D2485=	synonymous_variant	34478526	ENST00000361445.8:c.7455C>T	1:g.11109363G>A	G	A	haematopoietic_and_lymphoid_tissue	bone	lymphoid_neoplasm	primary_bone_diffuse_large_B_cell_lymphoma	NOT confirmed as somatic	2770594	surgery-fixed	primary	u
rs41274506	COSS2917284	COSO27604818	1_11109363_G_A	MTOR	1	11109363	11109363	COSG77957	ENST00000361445.8	2917284	COSV104671652	COSM9494796	116958486	c.7455C>T	p.D2485=	synonymous_variant	34478526	ENST00000361445.8:c.7455C>T	1:g.11109363G>A	G	A	haematopoietic_and_lymphoid_tissue	lymph_node	lymphoid_neoplasm	diffuse_large_B_cell_lymphoma	NOT confirmed as somatic	2770670	surgery-fixed	NS	u
rs35903812	COSS2917290	COSO57434818	1_11247950_C_T	MTOR	1	11247950	11247950	COSG77957	ENST00000361445.8	2917290	COSV63870597	COSM5227567	116953306	c.985G>A	p.A329T	missense_variant	34478526	ENST00000361445.8:c.985G>A	1:g.11247950C>T	C	T	haematopoietic_and_lymphoid_tissue	bone	lymphoid_neoplasm	diffuse_large_B_cell_lymphoma	NOT confirmed as somatic	2770676	surgery-fixed	NS	u
rs2233327	COSS2263337	COSO27984905	8_133259263_G_A	NDRG1	8	133259263	133259263	COSG109165	ENST00000414097.6	SNUH_G73_S1	COSV60484165	COSN32841201	130967013	c.327-33C>T	p.?	intron_variant	NA	ENST00000414097.6:c.327-33C>T	8:g.133259263G>A	G	A	haematopoietic_and_lymphoid_tissue	NS	haematopoietic_neoplasm	acute_myeloid_leukaemia	Confirmed as somatic	2130321	blood-bone marrow	primary	u
rs2272653	COSS2263337	COSO27984905	8_133280273_A_G	NDRG1	8	133280273	133280273	COSG109165	ENST00000414097.6	SNUH_G73_S1	COSV60484172	COSM4415277	130968728	c.64-6T>C	p.?	intron_variant,splice_region_variant	NA	ENST00000414097.6:c.64-6T>C	8:g.133280273A>G	A	G	haematopoietic_and_lymphoid_tissue	NS	haematopoietic_neoplasm	acute_myeloid_leukaemia	Confirmed as somatic	2130321	blood-bone marrow	primary	u
rs2233327	COSS2263462	COSO27984905	8_133259263_G_A	NDRG1	8	133259263	133259263	COSG109165	ENST00000414097.6	SNUH_G76_S1	COSV60484165	COSN32841201	130967013	c.327-33C>T	p.?	intron_variant	NA	ENST00000414097.6:c.327-33C>T	8:g.133259263G>A	G	A	haematopoietic_and_lymphoid_tissue	NS	haematopoietic_neoplasm	acute_myeloid_leukaemia	Confirmed as somatic	2130446	blood-bone marrow	primary	u
rs2233336	COSS2263462	COSO27984905	8_133248705_A_G	NDRG1	8	133248705	133248705	COSG109165	ENST00000414097.6	SNUH_G76_S1	COSV60484160	COSM4418818	130967004	c.755+10T>C	p.?	intron_variant	NA	ENST00000414097.6:c.755+10T>C	8:g.133248705A>G	A	G	haematopoietic_and_lymphoid_tissue	NS	haematopoietic_neoplasm	acute_myeloid_leukaemia	Confirmed as somatic	2130446	blood-bone marrow	primary	u
rs2272653	COSS2263462	COSO27984905	8_133280273_A_G	NDRG1	8	133280273	133280273	COSG109165	ENST00000414097.6	SNUH_G76_S1	COSV60484172	COSM4415277	130968728	c.64-6T>C	p.?	intron_variant,splice_region_variant	NA	ENST00000414097.6:c.64-6T>C	8:g.133280273A>G	A	G	haematopoietic_and_lymphoid_tissue	NS	haematopoietic_neoplasm	acute_myeloid_leukaemia	Confirmed as somatic	2130446	blood-bone marrow	primary	u
rs17849079	COSS1222791	COSO27985045	3_179234232_C_T	PIK3CA	3	179234232	179234232	COSG95525	ENST00000263967.3	1222791	COSV55876934	COSM21451	104103168	c.3075C>T	p.T1025=	synonymous_variant	19330652	ENST00000263967.3:c.3075C>T	3:g.179234232C>T	C	T	haematopoietic_and_lymphoid_tissue	NS	lymphoid_neoplasm	chronic_lymphocytic_leukaemia-small_lymphocytic_lymphoma	Confirmed as somatic	1134629	blood-bone marrow	NS	u
rs17849079	COSS1226776	COSO27984908	3_179234232_C_T	PIK3CA	3	179234232	179234232	COSG95525	ENST00000263967.3	1226776	COSV55876934	COSM21451	104103168	c.3075C>T	p.T1025=	synonymous_variant	19473701	ENST00000263967.3:c.3075C>T	3:g.179234232C>T	C	T	haematopoietic_and_lymphoid_tissue	NS	lymphoid_neoplasm	acute_lymphoblastic_T_cell_leukaemia	Confirmed as somatic	1138599	NS	primary	u
rs2230461	COSS1762474	COSO27985184	3_179209622_A_G	PIK3CA	3	179209622	179209622	COSG95525	ENST00000263967.3	1762474	COSV55885079	COSM328028	104099787	c.1173A>G	p.I391M	missense_variant	22939401	ENST00000263967.3:c.1173A>G	3:g.179209622A>G	A	G	haematopoietic_and_lymphoid_tissue	NS	lymphoid_neoplasm	plasma_cell_myeloma	Confirmed as somatic	1666980	blood-bone marrow	primary	u
rs2230461	COSS2968874	COSO27984818	3_179209622_A_G	PIK3CA	3	179209622	179209622	COSG95525	ENST00000263967.3	RA201908160149	COSV55885079	COSM328028	104099787	c.1173A>G	p.I391M	missense_variant	36465410	ENST00000263967.3:c.1173A>G	3:g.179209622A>G	A	G	haematopoietic_and_lymphoid_tissue	NS	lymphoid_neoplasm	diffuse_large_B_cell_lymphoma	Confirmed as somatic	2819283	circulating tumour	NS	m
rs1805323	COSS2120546	COSO27984905	7_5987311_G_T	PMS2	7	5987311	5987311	COSG60293	ENST00000265849.11	SNUH_G10_S1	COSV56219377	COSM150232	108427241	c.1454C>A	p.T485K	missense_variant	NA	ENST00000265849.11:c.1454C>A	7:g.5987311G>T	G	T	haematopoietic_and_lymphoid_tissue	NS	haematopoietic_neoplasm	acute_myeloid_leukaemia	Confirmed as somatic	1994782	NS	NS	u
rs1434775	COSS2120546	COSO27984905	8_68055936_G_A	PREX2	8	68055936	68055936	COSG89056	ENST00000288368.4	SNUH_G10_S1	COSV55751423	COSM3982570	105942322	c.1200G>A	p.K400=	synonymous_variant	NA	ENST00000288368.4:c.1200G>A	8:g.68055936G>A	G	A	haematopoietic_and_lymphoid_tissue	NS	haematopoietic_neoplasm	acute_myeloid_leukaemia	Confirmed as somatic	1994782	NS	NS	u
rs1369164	COSS2120546	COSO27984905	8_68060672_C_G	PREX2	8	68060672	68060672	COSG89056	ENST00000288368.4	SNUH_G10_S1	COSV55751442	COSM3982572	105938428	c.1239-7C>G	p.?	intron_variant,splice_region_variant	NA	ENST00000288368.4:c.1239-7C>G	8:g.68060672C>G	C	G	haematopoietic_and_lymphoid_tissue	NS	haematopoietic_neoplasm	acute_myeloid_leukaemia	Confirmed as somatic	1994782	NS	NS	u
rs10504417	COSS2120546	COSO27984905	8_68053286_C_T	PREX2	8	68053286	68053286	COSG89056	ENST00000288368.4	SNUH_G10_S1	COSV55751382	COSN32841004	105942311	c.1093+40C>T	p.?	intron_variant	NA	ENST00000288368.4:c.1093+40C>T	8:g.68053286C>T	C	T	haematopoietic_and_lymphoid_tissue	NS	haematopoietic_neoplasm	acute_myeloid_leukaemia	Confirmed as somatic	1994782	NS	NS	u
rs1434774	COSS2120546	COSO27984905	8_68055931_C_A	PREX2	8	68055931	68055931	COSG89056	ENST00000288368.4	SNUH_G10_S1	COSV55751403	COSM3982569	105942314	c.1195C>A	p.R399=	synonymous_variant	NA	ENST00000288368.4:c.1195C>A	8:g.68055931C>A	C	A	haematopoietic_and_lymphoid_tissue	NS	haematopoietic_neoplasm	acute_myeloid_leukaemia	Confirmed as somatic	1994782	NS	NS	u
rs3793379	COSS2120579	COSO27984905	8_68134174_G_A	PREX2	8	68134174	68134174	COSG89056	ENST00000288368.4	SNUH_G45_S1	COSV55772588	COSM3982578	105938609	c.3882G>A	p.K1294=	synonymous_variant	NA	ENST00000288368.4:c.3882G>A	8:g.68134174G>A	G	A	haematopoietic_and_lymphoid_tissue	NS	haematopoietic_neoplasm	acute_myeloid_leukaemia	Confirmed as somatic	1994815	NS	NS	u
rs3812458	COSS2120579	COSO27984905	8_68097033_C_T	PREX2	8	68097033	68097033	COSG89056	ENST00000288368.4	SNUH_G45_S1	COSV55768127	COSM3763382	105938375	c.2385C>T	p.F795=	synonymous_variant	NA	ENST00000288368.4:c.2385C>T	8:g.68097033C>T	C	T	haematopoietic_and_lymphoid_tissue	NS	haematopoietic_neoplasm	acute_myeloid_leukaemia	Confirmed as somatic	1994815	NS	NS	u
rs4260880	COSS2263337	COSO27984905	8_68108261_T_C	PREX2	8	68108261	68108261	COSG89056	ENST00000288368.4	SNUH_G73_S1	COSV55748962	COSM3763384	105939818	c.2868T>C	p.S956=	synonymous_variant	NA	ENST00000288368.4:c.2868T>C	8:g.68108261T>C	T	C	haematopoietic_and_lymphoid_tissue	NS	haematopoietic_neoplasm	acute_myeloid_leukaemia	Confirmed as somatic	2130321	blood-bone marrow	primary	u
rs34854177	COSS2263462	COSO27984905	8_68087690_C_T	PREX2	8	68087690	68087690	COSG89056	ENST00000288368.4	SNUH_G76_S1	COSV55758719	COSN31860630	105938436	c.2028-34C>T	p.?	intron_variant	NA	ENST00000288368.4:c.2028-34C>T	8:g.68087690C>T	C	T	haematopoietic_and_lymphoid_tissue	NS	haematopoietic_neoplasm	acute_myeloid_leukaemia	Confirmed as somatic	2130446	blood-bone marrow	primary	u
rs765050918	COSS2699228	COSO29096562	8_68138449_T_C	PREX2	8	68138449	68138449	COSG89056	ENST00000288368.4	2699228	COSV105165571	COSM9556161	105965882	c.4019T>C	p.V1340A	missense_variant	27121473	ENST00000288368.4:c.4019T>C	8:g.68138449T>C	T	C	haematopoietic_and_lymphoid_tissue	skin	lymphoid_neoplasm	mycosis_fungoides-Sezary_syndrome	NOT confirmed as somatic	2558132	blood-bone marrow	NS	u
rs45457497	COSS2263462	COSO27984905	15_40706144_T_G	RAD51	15	40706144	40706144	COSG99649	ENST00000382643.7	SNUH_G76_S1	COSV51111815	COSN15324583	120528602	c.347-2881T>G	p.?	intron_variant	NA	ENST00000382643.7:c.347-2881T>G	15:g.40706144T>G	T	G	haematopoietic_and_lymphoid_tissue	NS	haematopoietic_neoplasm	acute_myeloid_leukaemia	Confirmed as somatic	2130446	blood-bone marrow	primary	u
rs2596828	COSS2263337	COSO27984905	3_12603508_C_T	RAF1	3	12603508	12603508	COSG112523	ENST00000251849.8	SNUH_G73_S1	COSV52576294	COSM4416085	106953655	c.834+628G>A	p.?	intron_variant	NA	ENST00000251849.8:c.834+628G>A	3:g.12603508C>T	C	T	haematopoietic_and_lymphoid_tissue	NS	haematopoietic_neoplasm	acute_myeloid_leukaemia	Confirmed as somatic	2130321	blood-bone marrow	primary	u
rs2043112	COSS2120546	COSO27984905	5_38955694_G_A	RICTOR	5	38955694	38955694	COSG71764	ENST00000296782.9	SNUH_G10_S1	COSV57117211	COSM4003525	106325374	c.2510C>T	p.S837F	missense_variant	NA	ENST00000296782.9:c.2510C>T	5:g.38955694G>A	G	A	haematopoietic_and_lymphoid_tissue	NS	haematopoietic_neoplasm	acute_myeloid_leukaemia	Confirmed as somatic	1994782	NS	NS	u
rs77252032	COSS2120552	COSO27984905	3_47067164_T_C	SETD2	3	47067164	47067164	COSG98373	ENST00000409792.3	SNUH_G16_S1	COSV57433250	COSN166870	131297028	c.6061-46A>G	p.?	intron_variant	NA	ENST00000409792.3:c.6061-46A>G	3:g.47067164T>C	T	C	haematopoietic_and_lymphoid_tissue	NS	haematopoietic_neoplasm	acute_myeloid_leukaemia	Confirmed as somatic	1994788	NS	NS	u
rs76208147	COSS2120579	COSO27984905	3_47121396_C_T	SETD2	3	47121396	47121396	COSG98373	ENST00000409792.3	SNUH_G45_S1	COSV57433278	COSM149377	131297041	c.3240G>A	p.M1080I	missense_variant	NA	ENST00000409792.3:c.3240G>A	3:g.47121396C>T	C	T	haematopoietic_and_lymphoid_tissue	NS	haematopoietic_neoplasm	acute_myeloid_leukaemia	Confirmed as somatic	1994815	NS	NS	u
rs77252032	COSS2263462	COSO27984905	3_47067164_T_C	SETD2	3	47067164	47067164	COSG98373	ENST00000409792.3	SNUH_G76_S1	COSV57433250	COSN166870	131297028	c.6061-46A>G	p.?	intron_variant	NA	ENST00000409792.3:c.6061-46A>G	3:g.47067164T>C	T	C	haematopoietic_and_lymphoid_tissue	NS	haematopoietic_neoplasm	acute_myeloid_leukaemia	Confirmed as somatic	2130446	blood-bone marrow	primary	u
rs76208147	COSS2263462	COSO27984905	3_47121396_C_T	SETD2	3	47121396	47121396	COSG98373	ENST00000409792.3	SNUH_G76_S1	COSV57433278	COSM149377	131297041	c.3240G>A	p.M1080I	missense_variant	NA	ENST00000409792.3:c.3240G>A	3:g.47121396C>T	C	T	haematopoietic_and_lymphoid_tissue	NS	haematopoietic_neoplasm	acute_myeloid_leukaemia	Confirmed as somatic	2130446	blood-bone marrow	primary	u
rs76208147	COSS2784696	COSO27985045	3_47121396_C_T	SETD2	3	47121396	47121396	COSG98373	ENST00000409792.3	2784696	COSV57433278	COSM149377	131297041	c.3240G>A	p.M1080I	missense_variant	25382417	ENST00000409792.3:c.3240G>A	3:g.47121396C>T	C	T	haematopoietic_and_lymphoid_tissue	NS	lymphoid_neoplasm	chronic_lymphocytic_leukaemia-small_lymphocytic_lymphoma	Confirmed as somatic	2642478	blood-bone marrow	NS	m
rs4082155	COSS2842873	COSO27985184	3_47083895_G_A	SETD2	3	47083895	47083895	COSG98373	ENST00000409792.3	H_QD-WAPAT023-V0DHO9	COSV57428846	COSM149375	131296509	c.5885C>T	p.P1962L	missense_variant	29563506	ENST00000409792.3:c.5885C>T	3:g.47083895G>A	G	A	haematopoietic_and_lymphoid_tissue	NS	lymphoid_neoplasm	plasma_cell_myeloma	Confirmed as somatic	2698327	blood-bone marrow	NS	u
rs6767907	COSS2842873	COSO27985184	3_47121171_A_G	SETD2	3	47121171	47121171	COSG98373	ENST00000409792.3	H_QD-WAPAT023-V0DHO9	COSV57430115	COSM6353099	131298522	c.3465T>C	p.N1155=	synonymous_variant	29563506	ENST00000409792.3:c.3465T>C	3:g.47121171A>G	A	G	haematopoietic_and_lymphoid_tissue	NS	lymphoid_neoplasm	plasma_cell_myeloma	Confirmed as somatic	2698327	blood-bone marrow	NS	u
rs56927917	COSS2120552	COSO27984905	1_205664445_T_C	SLC45A3	1	205664445	205664445	COSG90757	ENST00000367145.3	SNUH_G16_S1	COSV65655326	COSN8861891	115473794	c.172+40A>G	p.?	intron_variant	NA	ENST00000367145.3:c.172+40A>G	1:g.205664445T>C	T	C	haematopoietic_and_lymphoid_tissue	NS	haematopoietic_neoplasm	acute_myeloid_leukaemia	Confirmed as somatic	1994788	NS	NS	u
rs12329760	COSS2263462	COSO27984905	21_41480570_C_T	TMPRSS2	21	41480570	41480570	COSG82247	ENST00000398585.7	SNUH_G76_S1	COSV59820912	COSM7447223	124429728	c.589G>A	p.V197M	missense_variant	NA	ENST00000398585.7:c.589G>A	21:g.41480570C>T	C	T	haematopoietic_and_lymphoid_tissue	NS	haematopoietic_neoplasm	acute_myeloid_leukaemia	Confirmed as somatic	2130446	blood-bone marrow	primary	u
rs464431	COSS2263462	COSO27984905	21_41472033_A_G	TMPRSS2	21	41472033	41472033	COSG82247	ENST00000398585.7	SNUH_G76_S1	COSV59823391	COSN32850587	124430460	c.1011-52T>C	p.?	intron_variant	NA	ENST00000398585.7:c.1011-52T>C	21:g.41472033A>G	A	G	haematopoietic_and_lymphoid_tissue	NS	haematopoietic_neoplasm	acute_myeloid_leukaemia	Confirmed as somatic	2130446	blood-bone marrow	primary	u
rs422471	COSS2340799	COSO27984905	21_41488380_C_T	TMPRSS2	21	41488380	41488380	COSG82247	ENST00000398585.7	CN-AML-CR-13-Dx	COSV59821998	COSN19626677	124429765	c.556+14G>A	p.?	intron_variant	NA	ENST00000398585.7:c.556+14G>A	21:g.41488380C>T	C	T	haematopoietic_and_lymphoid_tissue	NS	haematopoietic_neoplasm	acute_myeloid_leukaemia	Confirmed as somatic	2205782	blood-bone marrow	primary	m
rs75603675	COSS2689658	COSO29096820	21_41507982_C_A	TMPRSS2	21	41507982	41507982	COSG82247	ENST00000398585.7	2689658	COSV59827803	COSM3766655	124430076	c.23G>T	p.G8V	missense_variant	27203213	ENST00000398585.7:c.23G>T	21:g.41507982C>A	C	A	haematopoietic_and_lymphoid_tissue	skin	lymphoid_neoplasm	anaplastic_large_cell_lymphoma	Confirmed as somatic	2548635	surgery-fixed	NS	m
rs11540652	COSS1358084	COSO27984818	17_7674220_C_T	TP53	17	7674220	7674220	COSG115384	ENST00000269305.8	STO00-438/89	COSV52661580	COSM10662	104796360	c.743G>A	p.R248Q	missense_variant	10956404	ENST00000269305.8:c.743G>A	17:g.7674220C>T	C	T	haematopoietic_and_lymphoid_tissue	NS	lymphoid_neoplasm	diffuse_large_B_cell_lymphoma	Confirmed as somatic	1268125	surgery - NOS	NS	u
rs28934578	COSS1358086	COSO27984818	17_7675088_C_T	TP53	17	7675088	7675088	COSG115384	ENST00000269305.8	STO00-122/84	COSV52661038	COSM10648	104796184	c.524G>A	p.R175H	missense_variant	10956404	ENST00000269305.8:c.524G>A	17:g.7675088C>T	C	T	haematopoietic_and_lymphoid_tissue	NS	lymphoid_neoplasm	diffuse_large_B_cell_lymphoma	Confirmed as somatic	1268127	surgery - NOS	NS	u
rs28934578	COSS1358563	COSO27984896	17_7675088_C_T	TP53	17	7675088	7675088	COSG115384	ENST00000269305.8	SUG93-1	COSV52661038	COSM10648	104796184	c.524G>A	p.R175H	missense_variant	8499637	ENST00000269305.8:c.524G>A	17:g.7675088C>T	C	T	haematopoietic_and_lymphoid_tissue	NS	haematopoietic_neoplasm	myelodysplastic_syndrome	Confirmed as somatic	1268604	surgery - NOS	NS	u
rs28934578	COSS1358905	COSO27984916	17_7675088_C_T	TP53	17	7675088	7675088	COSG115384	ENST00000269305.8	NIS95-4	COSV52661038	COSM10648	104796184	c.524G>A	p.R175H	missense_variant	7723391	ENST00000269305.8:c.524G>A	17:g.7675088C>T	C	T	haematopoietic_and_lymphoid_tissue	NS	lymphoid_neoplasm	acute_lymphoblastic_leukaemia	Confirmed as somatic	1268946	surgery - NOS	primary	m
rs11540652	COSS1358905	COSO27984916	17_7674220_C_T	TP53	17	7674220	7674220	COSG115384	ENST00000269305.8	NIS95-4	COSV52661580	COSM10662	104796360	c.743G>A	p.R248Q	missense_variant	7723391	ENST00000269305.8:c.743G>A	17:g.7674220C>T	C	T	haematopoietic_and_lymphoid_tissue	NS	lymphoid_neoplasm	acute_lymphoblastic_leukaemia	Confirmed as somatic	1268946	surgery - NOS	primary	m
rs11540652	COSS1358912	COSO27984916	17_7674220_C_T	TP53	17	7674220	7674220	COSG115384	ENST00000269305.8	NIS95-3	COSV52661580	COSM10662	104796360	c.743G>A	p.R248Q	missense_variant	7723391	ENST00000269305.8:c.743G>A	17:g.7674220C>T	C	T	haematopoietic_and_lymphoid_tissue	NS	lymphoid_neoplasm	acute_lymphoblastic_leukaemia	Confirmed as somatic	1268953	surgery - NOS	primary	m
rs28934578	COSS1361732	COSO27604818	17_7675088_C_T	TP53	17	7675088	7675088	COSG115384	ENST00000269305.8	AKA00-893	COSV52661038	COSM10648	104796184	c.524G>A	p.R175H	missense_variant	10653866	ENST00000269305.8:c.524G>A	17:g.7675088C>T	C	T	haematopoietic_and_lymphoid_tissue	lymph_node	lymphoid_neoplasm	diffuse_large_B_cell_lymphoma	Confirmed as somatic	1271773	NS	primary	u
rs11540652	COSS1363059	COSO27985064	17_7674220_C_T	TP53	17	7674220	7674220	COSG115384	ENST00000269305.8	C108/2	COSV52661580	COSM10662	104796360	c.743G>A	p.R248Q	missense_variant	7658697	ENST00000269305.8:c.743G>A	17:g.7674220C>T	C	T	haematopoietic_and_lymphoid_tissue	NS	haematopoietic_neoplasm	blast_phase_chronic_myeloid_leukaemia	Confirmed as somatic	1273100	surgery - NOS	NS	u
rs11540652	COSS1363061	COSO27985064	17_7674220_C_T	TP53	17	7674220	7674220	COSG115384	ENST00000269305.8	C85/3	COSV52661580	COSM10662	104796360	c.743G>A	p.R248Q	missense_variant	7658697	ENST00000269305.8:c.743G>A	17:g.7674220C>T	C	T	haematopoietic_and_lymphoid_tissue	NS	haematopoietic_neoplasm	blast_phase_chronic_myeloid_leukaemia	Confirmed as somatic	1273102	surgery - NOS	NS	u
rs28934578	COSS1363964	COSO27984818	17_7675088_C_T	TP53	17	7675088	7675088	COSG115384	ENST00000269305.8	KUZ96-3_1	COSV52661038	COSM10648	104796184	c.524G>A	p.R175H	missense_variant	10846560	ENST00000269305.8:c.524G>A	17:g.7675088C>T	C	T	haematopoietic_and_lymphoid_tissue	NS	lymphoid_neoplasm	diffuse_large_B_cell_lymphoma	Confirmed as somatic	1274005	surgery - NOS	primary	u
rs28934578	COSS1363967	COSO27984818	17_7675088_C_T	TP53	17	7675088	7675088	COSG115384	ENST00000269305.8	KUZ96-3_2	COSV52661038	COSM10648	104796184	c.524G>A	p.R175H	missense_variant	10846560	ENST00000269305.8:c.524G>A	17:g.7675088C>T	C	T	haematopoietic_and_lymphoid_tissue	NS	lymphoid_neoplasm	diffuse_large_B_cell_lymphoma	Confirmed as somatic	1274008	surgery - NOS	primary	u
rs11540652	COSS1365490	COSO27985178	17_7674220_C_T	TP53	17	7674220	7674220	COSG115384	ENST00000269305.8	JON91-1118	COSV52661580	COSM10662	104796360	c.743G>A	p.R248Q	missense_variant	1766671	ENST00000269305.8:c.743G>A	17:g.7674220C>T	C	T	haematopoietic_and_lymphoid_tissue	NS	haematopoietic_neoplasm	myelodysplastic_syndrome_therapy_related	Confirmed as somatic	1275531	blood-bone marrow	secondary	m
rs28934578	COSS1368199	COSO27985045	17_7675088_C_T	TP53	17	7675088	7675088	COSG115384	ENST00000269305.8	STU03-106	COSV52661038	COSM10648	104796184	c.524G>A	p.R175H	missense_variant	12719725	ENST00000269305.8:c.524G>A	17:g.7675088C>T	C	T	haematopoietic_and_lymphoid_tissue	NS	lymphoid_neoplasm	chronic_lymphocytic_leukaemia-small_lymphocytic_lymphoma	Confirmed as somatic	1278240	blood	NS	u
rs11540652	COSS1368910	COSO27605697	17_7674220_C_T	TP53	17	7674220	7674220	COSG115384	ENST00000269305.8	ROS07-15	COSV52661580	COSM10662	104796360	c.743G>A	p.R248Q	missense_variant	17699855	ENST00000269305.8:c.743G>A	17:g.7674220C>T	C	T	haematopoietic_and_lymphoid_tissue	lymph_node	lymphoid_neoplasm	follicular_lymphoma	Confirmed as somatic	1278951	surgery - NOS	primary	u
rs28934578	COSS1370297	COSO27984916	17_7675088_C_T	TP53	17	7675088	7675088	COSG115384	ENST00000269305.8	HAM95-28	COSV52661038	COSM10648	104796184	c.524G>A	p.R175H	missense_variant	7845017	ENST00000269305.8:c.524G>A	17:g.7675088C>T	C	T	haematopoietic_and_lymphoid_tissue	NS	lymphoid_neoplasm	acute_lymphoblastic_leukaemia	Confirmed as somatic	1280338	surgery - NOS	NS	u
rs28934578	COSS1370298	COSO27984916	17_7675088_C_T	TP53	17	7675088	7675088	COSG115384	ENST00000269305.8	HAM95-40	COSV52661038	COSM10648	104796184	c.524G>A	p.R175H	missense_variant	7845017	ENST00000269305.8:c.524G>A	17:g.7675088C>T	C	T	haematopoietic_and_lymphoid_tissue	NS	lymphoid_neoplasm	acute_lymphoblastic_leukaemia	Confirmed as somatic	1280339	surgery - NOS	NS	u
rs11540652	COSS1371659	COSO27985712	17_7674220_C_T	TP53	17	7674220	7674220	COSG115384	ENST00000269305.8	GRE96-4	COSV52661580	COSM10662	104796360	c.743G>A	p.R248Q	missense_variant	8639789	ENST00000269305.8:c.743G>A	17:g.7674220C>T	C	T	haematopoietic_and_lymphoid_tissue	NS	lymphoid_neoplasm	mantle_cell_lymphoma	Confirmed as somatic	1281700	surgery - NOS	NS	u
rs11540652	COSS1371660	COSO27985712	17_7674220_C_T	TP53	17	7674220	7674220	COSG115384	ENST00000269305.8	GRE96-5	COSV52661580	COSM10662	104796360	c.743G>A	p.R248Q	missense_variant	8639789	ENST00000269305.8:c.743G>A	17:g.7674220C>T	C	T	haematopoietic_and_lymphoid_tissue	NS	lymphoid_neoplasm	mantle_cell_lymphoma	Confirmed as somatic	1281701	surgery - NOS	NS	u
rs11540652	COSS1372144	COSO27604818	17_7674220_C_T	TP53	17	7674220	7674220	COSG115384	ENST00000269305.8	PK97-2590	COSV52661580	COSM10662	104796360	c.743G>A	p.R248Q	missense_variant	9354678	ENST00000269305.8:c.743G>A	17:g.7674220C>T	C	T	haematopoietic_and_lymphoid_tissue	lymph_node	lymphoid_neoplasm	diffuse_large_B_cell_lymphoma	Confirmed as somatic	1282185	surgery - NOS	NS	u
rs28934578	COSS1372150	COSO27604818	17_7675088_C_T	TP53	17	7675088	7675088	COSG115384	ENST00000269305.8	PK97-1017	COSV52661038	COSM10648	104796184	c.524G>A	p.R175H	missense_variant	9354678	ENST00000269305.8:c.524G>A	17:g.7675088C>T	C	T	haematopoietic_and_lymphoid_tissue	lymph_node	lymphoid_neoplasm	diffuse_large_B_cell_lymphoma	Confirmed as somatic	1282191	surgery - NOS	NS	u
rs11540652	COSS1372152	COSO27604818	17_7674220_C_T	TP53	17	7674220	7674220	COSG115384	ENST00000269305.8	PK97-541	COSV52661580	COSM10662	104796360	c.743G>A	p.R248Q	missense_variant	9354678	ENST00000269305.8:c.743G>A	17:g.7674220C>T	C	T	haematopoietic_and_lymphoid_tissue	lymph_node	lymphoid_neoplasm	diffuse_large_B_cell_lymphoma	Confirmed as somatic	1282193	surgery - NOS	NS	u
rs28934578	COSS1372581	COSO27985184	17_7675088_C_T	TP53	17	7675088	7675088	COSG115384	ENST00000269305.8	POR92-10	COSV52661038	COSM10648	104796184	c.524G>A	p.R175H	missense_variant	1461658	ENST00000269305.8:c.524G>A	17:g.7675088C>T	C	T	haematopoietic_and_lymphoid_tissue	NS	lymphoid_neoplasm	plasma_cell_myeloma	Confirmed as somatic	1282622	surgery - NOS	NS	u
rs11540652	COSS1372821	COSO27984896	17_7674220_C_T	TP53	17	7674220	7674220	COSG115384	ENST00000269305.8	LUD92-3	COSV52661580	COSM10662	104796360	c.743G>A	p.R248Q	missense_variant	1453775	ENST00000269305.8:c.743G>A	17:g.7674220C>T	C	T	haematopoietic_and_lymphoid_tissue	NS	haematopoietic_neoplasm	myelodysplastic_syndrome	Confirmed as somatic	1282862	surgery - NOS	NS	u
rs11540652	COSS1374033	COSO27985197	17_7674220_C_T	TP53	17	7674220	7674220	COSG115384	ENST00000269305.8	NER96-647	COSV52661580	COSM10662	104796360	c.743G>A	p.R248Q	missense_variant	8652390	ENST00000269305.8:c.743G>A	17:g.7674220C>T	C	T	haematopoietic_and_lymphoid_tissue	NS	haematopoietic_neoplasm	essential_thrombocythaemia	Confirmed as somatic	1284074	surgery - NOS	NS	m
rs11540652	COSS1374035	COSO279818349	17_7674220_C_T	TP53	17	7674220	7674220	COSG115384	ENST00000269305.8	NER96-668	COSV52661580	COSM10662	104796360	c.743G>A	p.R248Q	missense_variant	8652390	ENST00000269305.8:c.743G>A	17:g.7674220C>T	C	T	haematopoietic_and_lymphoid_tissue	NS	haematopoietic_neoplasm	acute_leukaemic_transformation_of_essential_thrombocythaemia	Confirmed as somatic	1284076	surgery - NOS	NS	m
rs11540652	COSS1374947	COSO27984896	17_7674220_C_T	TP53	17	7674220	7674220	COSG115384	ENST00000269305.8	RAP98-2	COSV52661580	COSM10662	104796360	c.743G>A	p.R248Q	missense_variant	9639416	ENST00000269305.8:c.743G>A	17:g.7674220C>T	C	T	haematopoietic_and_lymphoid_tissue	NS	haematopoietic_neoplasm	myelodysplastic_syndrome	Confirmed as somatic	1284988	surgery - NOS	primary	u
rs11540652	COSS1374948	COSO27984896	17_7674220_C_T	TP53	17	7674220	7674220	COSG115384	ENST00000269305.8	RAP98-1	COSV52661580	COSM10662	104796360	c.743G>A	p.R248Q	missense_variant	9639416	ENST00000269305.8:c.743G>A	17:g.7674220C>T	C	T	haematopoietic_and_lymphoid_tissue	NS	haematopoietic_neoplasm	myelodysplastic_syndrome	Confirmed as somatic	1284989	surgery - NOS	primary	u
rs11540652	COSS1375579	COSO27984916	17_7674220_C_T	TP53	17	7674220	7674220	COSG115384	ENST00000269305.8	DND-41_2	COSV52661580	COSM10662	104796360	c.743G>A	p.R248Q	missense_variant	10071127	ENST00000269305.8:c.743G>A	17:g.7674220C>T	C	T	haematopoietic_and_lymphoid_tissue	NS	lymphoid_neoplasm	acute_lymphoblastic_leukaemia	Confirmed as somatic	1285620	cell-line	NS	u
rs28934578	COSS1375581	COSO27984916	17_7675088_C_T	TP53	17	7675088	7675088	COSG115384	ENST00000269305.8	T-ALL-1	COSV52661038	COSM10648	104796184	c.524G>A	p.R175H	missense_variant	10071127	ENST00000269305.8:c.524G>A	17:g.7675088C>T	C	T	haematopoietic_and_lymphoid_tissue	NS	lymphoid_neoplasm	acute_lymphoblastic_leukaemia	Confirmed as somatic	1285622	cell-line	NS	u
rs11540652	COSS1375582	COSO27984908	17_7674220_C_T	TP53	17	7674220	7674220	COSG115384	ENST00000269305.8	P12-ICHIKAWA	COSV52661580	COSM10662	104796360	c.743G>A	p.R248Q	missense_variant	10071127	ENST00000269305.8:c.743G>A	17:g.7674220C>T	C	T	haematopoietic_and_lymphoid_tissue	NS	lymphoid_neoplasm	acute_lymphoblastic_T_cell_leukaemia	Confirmed as somatic	1285623	cell-line	NS	m
rs11540652	COSS1375583	COSO27984916	17_7674220_C_T	TP53	17	7674220	7674220	COSG115384	ENST00000269305.8	MK99-P1	COSV52661580	COSM10662	104796360	c.743G>A	p.R248Q	missense_variant	10071127	ENST00000269305.8:c.743G>A	17:g.7674220C>T	C	T	haematopoietic_and_lymphoid_tissue	NS	lymphoid_neoplasm	acute_lymphoblastic_leukaemia	Confirmed as somatic	1285624	NS	NS	m
rs28934578	COSS1375584	COSO27984916	17_7675088_C_T	TP53	17	7675088	7675088	COSG115384	ENST00000269305.8	THP-6_2	COSV52661038	COSM10648	104796184	c.524G>A	p.R175H	missense_variant	10071127	ENST00000269305.8:c.524G>A	17:g.7675088C>T	C	T	haematopoietic_and_lymphoid_tissue	NS	lymphoid_neoplasm	acute_lymphoblastic_leukaemia	Confirmed as somatic	1285625	cell-line	NS	u
rs11540652	COSS1375584	COSO27984916	17_7674220_C_T	TP53	17	7674220	7674220	COSG115384	ENST00000269305.8	THP-6_2	COSV52661580	COSM10662	104796360	c.743G>A	p.R248Q	missense_variant	10071127	ENST00000269305.8:c.743G>A	17:g.7674220C>T	C	T	haematopoietic_and_lymphoid_tissue	NS	lymphoid_neoplasm	acute_lymphoblastic_leukaemia	Confirmed as somatic	1285625	cell-line	NS	u
rs11540652	COSS1375585	COSO27984916	17_7674220_C_T	TP53	17	7674220	7674220	COSG115384	ENST00000269305.8	L-KAW_2	COSV52661580	COSM10662	104796360	c.743G>A	p.R248Q	missense_variant	10071127	ENST00000269305.8:c.743G>A	17:g.7674220C>T	C	T	haematopoietic_and_lymphoid_tissue	NS	lymphoid_neoplasm	acute_lymphoblastic_leukaemia	Confirmed as somatic	1285626	cell-line	NS	u
rs11540652	COSS1375587	COSO27984916	17_7674220_C_T	TP53	17	7674220	7674220	COSG115384	ENST00000269305.8	CCRF_2	COSV52661580	COSM10662	104796360	c.743G>A	p.R248Q	missense_variant	10071127	ENST00000269305.8:c.743G>A	17:g.7674220C>T	C	T	haematopoietic_and_lymphoid_tissue	NS	lymphoid_neoplasm	acute_lymphoblastic_leukaemia	Confirmed as somatic	1285628	cell-line	NS	u
rs28934578	COSS1375587	COSO27984916	17_7675088_C_T	TP53	17	7675088	7675088	COSG115384	ENST00000269305.8	CCRF_2	COSV52661038	COSM10648	104796184	c.524G>A	p.R175H	missense_variant	10071127	ENST00000269305.8:c.524G>A	17:g.7675088C>T	C	T	haematopoietic_and_lymphoid_tissue	NS	lymphoid_neoplasm	acute_lymphoblastic_leukaemia	Confirmed as somatic	1285628	cell-line	NS	u
rs11540652	COSS1375589	COSO27984916	17_7674220_C_T	TP53	17	7674220	7674220	COSG115384	ENST00000269305.8	MK99-P6	COSV52661580	COSM10662	104796360	c.743G>A	p.R248Q	missense_variant	10071127	ENST00000269305.8:c.743G>A	17:g.7674220C>T	C	T	haematopoietic_and_lymphoid_tissue	NS	lymphoid_neoplasm	acute_lymphoblastic_leukaemia	Confirmed as somatic	1285630	NS	NS	m
rs28934578	COSS1375590	COSO27984916	17_7675088_C_T	TP53	17	7675088	7675088	COSG115384	ENST00000269305.8	MK99-P2	COSV52661038	COSM10648	104796184	c.524G>A	p.R175H	missense_variant	10071127	ENST00000269305.8:c.524G>A	17:g.7675088C>T	C	T	haematopoietic_and_lymphoid_tissue	NS	lymphoid_neoplasm	acute_lymphoblastic_leukaemia	Confirmed as somatic	1285631	NS	NS	m
rs11540652	COSS1375593	COSO27984916	17_7674220_C_T	TP53	17	7674220	7674220	COSG115384	ENST00000269305.8	L-SAK_2	COSV52661580	COSM10662	104796360	c.743G>A	p.R248Q	missense_variant	10071127	ENST00000269305.8:c.743G>A	17:g.7674220C>T	C	T	haematopoietic_and_lymphoid_tissue	NS	lymphoid_neoplasm	acute_lymphoblastic_leukaemia	Confirmed as somatic	1285634	cell-line	NS	u
rs11540652	COSS1376886	COSO27985045	17_7674220_C_T	TP53	17	7674220	7674220	COSG115384	ENST00000269305.8	NEW95-455	COSV52661580	COSM10662	104796360	c.743G>A	p.R248Q	missense_variant	7576105	ENST00000269305.8:c.743G>A	17:g.7674220C>T	C	T	haematopoietic_and_lymphoid_tissue	NS	lymphoid_neoplasm	chronic_lymphocytic_leukaemia-small_lymphocytic_lymphoma	Confirmed as somatic	1286927	surgery - NOS	NS	u
rs11540652	COSS1378045	COSO27605710	17_7674220_C_T	TP53	17	7674220	7674220	COSG115384	ENST00000269305.8	G1918	COSV52661580	COSM10662	104796360	c.743G>A	p.R248Q	missense_variant	8541549	ENST00000269305.8:c.743G>A	17:g.7674220C>T	C	T	haematopoietic_and_lymphoid_tissue	lymph_node	lymphoid_neoplasm	MALT_lymphoma	Confirmed as somatic	1288086	NS	NS	u
rs11540652	COSS1381025	COSO27985184	17_7674220_C_T	TP53	17	7674220	7674220	COSG115384	ENST00000269305.8	COR94-M27	COSV52661580	COSM10662	104796360	c.743G>A	p.R248Q	missense_variant	8182933	ENST00000269305.8:c.743G>A	17:g.7674220C>T	C	T	haematopoietic_and_lymphoid_tissue	NS	lymphoid_neoplasm	plasma_cell_myeloma	Confirmed as somatic	1291066	surgery - NOS	NS	u
rs28934578	COSS1381201	COSO27984905	17_7675088_C_T	TP53	17	7675088	7675088	COSG115384	ENST00000269305.8	MOR95-3	COSV52661038	COSM10648	104796184	c.524G>A	p.R175H	missense_variant	8551805	ENST00000269305.8:c.524G>A	17:g.7675088C>T	C	T	haematopoietic_and_lymphoid_tissue	NS	haematopoietic_neoplasm	acute_myeloid_leukaemia	Confirmed as somatic	1291242	surgery - NOS	NS	u
rs28934578	COSS1381640	COSO32555510	17_7675088_C_T	TP53	17	7675088	7675088	COSG115384	ENST00000269305.8	HON05-61	COSV52661038	COSM10648	104796184	c.524G>A	p.R175H	missense_variant	15643509	ENST00000269305.8:c.524G>A	17:g.7675088C>T	C	T	haematopoietic_and_lymphoid_tissue	sinonasal_and_nasal_cavity	lymphoid_neoplasm	NK-T_cell_lymphoma	Confirmed as somatic	1291681	NS	NS	u
rs28934578	COSS1381642	COSO32555510	17_7675088_C_T	TP53	17	7675088	7675088	COSG115384	ENST00000269305.8	HON05-3	COSV52661038	COSM10648	104796184	c.524G>A	p.R175H	missense_variant	15643509	ENST00000269305.8:c.524G>A	17:g.7675088C>T	C	T	haematopoietic_and_lymphoid_tissue	sinonasal_and_nasal_cavity	lymphoid_neoplasm	NK-T_cell_lymphoma	Confirmed as somatic	1291683	NS	NS	u
rs11540652	COSS1381994	COSO27605099	17_7674220_C_T	TP53	17	7674220	7674220	COSG115384	ENST00000269305.8	AI97-9	COSV52661580	COSM10662	104796360	c.743G>A	p.R248Q	missense_variant	9262496	ENST00000269305.8:c.743G>A	17:g.7674220C>T	C	T	haematopoietic_and_lymphoid_tissue	lymph_node	lymphoid_neoplasm	NS	Confirmed as somatic	1292035	surgery - NOS	NS	u
rs11540652	COSS1382002	COSO27605099	17_7674220_C_T	TP53	17	7674220	7674220	COSG115384	ENST00000269305.8	AI97-13	COSV52661580	COSM10662	104796360	c.743G>A	p.R248Q	missense_variant	9262496	ENST00000269305.8:c.743G>A	17:g.7674220C>T	C	T	haematopoietic_and_lymphoid_tissue	lymph_node	lymphoid_neoplasm	NS	Confirmed as somatic	1292043	surgery - NOS	NS	u
rs28934578	COSS1383230	COSO27984797	17_7675088_C_T	TP53	17	7675088	7675088	COSG115384	ENST00000269305.8	LAN95-541GS	COSV52661038	COSM10648	104796184	c.524G>A	p.R175H	missense_variant	7596184	ENST00000269305.8:c.524G>A	17:g.7675088C>T	C	T	haematopoietic_and_lymphoid_tissue	NS	lymphoid_neoplasm	Burkitt_lymphoma	Confirmed as somatic	1293271	surgery - NOS	NS	u
rs11540652	COSS1383232	COSO27984797	17_7674220_C_T	TP53	17	7674220	7674220	COSG115384	ENST00000269305.8	LAN95-929GS	COSV52661580	COSM10662	104796360	c.743G>A	p.R248Q	missense_variant	7596184	ENST00000269305.8:c.743G>A	17:g.7674220C>T	C	T	haematopoietic_and_lymphoid_tissue	NS	lymphoid_neoplasm	Burkitt_lymphoma	Confirmed as somatic	1293273	surgery - NOS	NS	u
rs28934578	COSS1383233	COSO27984797	17_7675088_C_T	TP53	17	7675088	7675088	COSG115384	ENST00000269305.8	LAN95-210GG	COSV52661038	COSM10648	104796184	c.524G>A	p.R175H	missense_variant	7596184	ENST00000269305.8:c.524G>A	17:g.7675088C>T	C	T	haematopoietic_and_lymphoid_tissue	NS	lymphoid_neoplasm	Burkitt_lymphoma	Confirmed as somatic	1293274	surgery - NOS	NS	u
rs11540652	COSS1385775	COSO27605712	17_7674220_C_T	TP53	17	7674220	7674220	COSG115384	ENST00000269305.8	GRE06-1128	COSV52661580	COSM10662	104796360	c.743G>A	p.R248Q	missense_variant	16461462	ENST00000269305.8:c.743G>A	17:g.7674220C>T	C	T	haematopoietic_and_lymphoid_tissue	lymph_node	lymphoid_neoplasm	mantle_cell_lymphoma	Confirmed as somatic	1295816	surgery - NOS	NS	u
rs11540652	COSS1385787	COSO27605712	17_7674220_C_T	TP53	17	7674220	7674220	COSG115384	ENST00000269305.8	GRE06-931	COSV52661580	COSM10662	104796360	c.743G>A	p.R248Q	missense_variant	16461462	ENST00000269305.8:c.743G>A	17:g.7674220C>T	C	T	haematopoietic_and_lymphoid_tissue	lymph_node	lymphoid_neoplasm	mantle_cell_lymphoma	Confirmed as somatic	1295828	surgery - NOS	NS	u
rs28934578	COSS1386885	COSO27604818	17_7675088_C_T	TP53	17	7675088	7675088	COSG115384	ENST00000269305.8	NAN06-2	COSV52661038	COSM10648	104796184	c.524G>A	p.R175H	missense_variant	17064992	ENST00000269305.8:c.524G>A	17:g.7675088C>T	C	T	haematopoietic_and_lymphoid_tissue	lymph_node	lymphoid_neoplasm	diffuse_large_B_cell_lymphoma	Confirmed as somatic	1296926	NS	NS	u
rs11540652	COSS1386888	COSO27604818	17_7674220_C_T	TP53	17	7674220	7674220	COSG115384	ENST00000269305.8	NAN06-5	COSV52661580	COSM10662	104796360	c.743G>A	p.R248Q	missense_variant	17064992	ENST00000269305.8:c.743G>A	17:g.7674220C>T	C	T	haematopoietic_and_lymphoid_tissue	lymph_node	lymphoid_neoplasm	diffuse_large_B_cell_lymphoma	Confirmed as somatic	1296929	NS	NS	u
rs28934578	COSS1389504	COSO27986820	17_7675088_C_T	TP53	17	7675088	7675088	COSG115384	ENST00000269305.8	MAE95-N167	COSV52661038	COSM10648	104796184	c.524G>A	p.R175H	missense_variant	7756655	ENST00000269305.8:c.524G>A	17:g.7675088C>T	C	T	haematopoietic_and_lymphoid_tissue	NS	lymphoid_neoplasm	anaplastic_large_cell_lymphoma	Confirmed as somatic	1299545	surgery - NOS	NS	u
rs11540652	COSS1391843	COSO27985045	17_7674220_C_T	TP53	17	7674220	7674220	COSG115384	ENST00000269305.8	PET01-39	COSV52661580	COSM10662	104796360	c.743G>A	p.R248Q	missense_variant	11468183	ENST00000269305.8:c.743G>A	17:g.7674220C>T	C	T	haematopoietic_and_lymphoid_tissue	NS	lymphoid_neoplasm	chronic_lymphocytic_leukaemia-small_lymphocytic_lymphoma	Confirmed as somatic	1301884	NS	primary	u
rs34949160	COSS1391892	COSO27604818	17_7674828_T_C	TP53	17	7674828	7674828	COSG115384	ENST00000269305.8	LER02-R1397	COSV52745548	COSM4775026	104811117	c.672+31A>G	p.?	intron_variant	12176791	ENST00000269305.8:c.672+31A>G	17:g.7674828T>C	T	C	haematopoietic_and_lymphoid_tissue	lymph_node	lymphoid_neoplasm	diffuse_large_B_cell_lymphoma	Confirmed as somatic	1301933	surgery - NOS	primary	u
rs28934578	COSS1391895	COSO27604818	17_7675088_C_T	TP53	17	7675088	7675088	COSG115384	ENST00000269305.8	LER02-R1372	COSV52661038	COSM10648	104796184	c.524G>A	p.R175H	missense_variant	12176791	ENST00000269305.8:c.524G>A	17:g.7675088C>T	C	T	haematopoietic_and_lymphoid_tissue	lymph_node	lymphoid_neoplasm	diffuse_large_B_cell_lymphoma	Confirmed as somatic	1301936	surgery - NOS	primary	u
rs11540652	COSS1394004	COSO27985099	17_7674220_C_T	TP53	17	7674220	7674220	COSG115384	ENST00000269305.8	LEN97-2	COSV52661580	COSM10662	104796360	c.743G>A	p.R248Q	missense_variant	9058723	ENST00000269305.8:c.743G>A	17:g.7674220C>T	C	T	haematopoietic_and_lymphoid_tissue	NS	lymphoid_neoplasm	NS	Confirmed as somatic	1304045	surgery - NOS	NS	u
rs28934578	COSS1394121	COSO27985042	17_7675088_C_T	TP53	17	7675088	7675088	COSG115384	ENST00000269305.8	HOS02-8	COSV52661038	COSM10648	104796184	c.524G>A	p.R175H	missense_variant	11896204	ENST00000269305.8:c.524G>A	17:g.7675088C>T	C	T	haematopoietic_and_lymphoid_tissue	NS	lymphoid_neoplasm	adult_T_cell_lymphoma-leukaemia	Confirmed as somatic	1304162	surgery - NOS	primary	m
rs11540652	COSS1396793	COSO27985697	17_7674220_C_T	TP53	17	7674220	7674220	COSG115384	ENST00000269305.8	BEL02-8	COSV52661580	COSM10662	104796360	c.743G>A	p.R248Q	missense_variant	12217802	ENST00000269305.8:c.743G>A	17:g.7674220C>T	C	T	haematopoietic_and_lymphoid_tissue	NS	lymphoid_neoplasm	follicular_lymphoma	Confirmed as somatic	1306834	NS	primary	u
rs28934578	COSS1402773	COSO27604818	17_7675088_C_T	TP53	17	7675088	7675088	COSG115384	ENST00000269305.8	KER04-45	COSV52661038	COSM10648	104796184	c.524G>A	p.R175H	missense_variant	15370252	ENST00000269305.8:c.524G>A	17:g.7675088C>T	C	T	haematopoietic_and_lymphoid_tissue	lymph_node	lymphoid_neoplasm	diffuse_large_B_cell_lymphoma	Confirmed as somatic	1312814	surgery - NOS	primary	u
rs11540652	COSS1403366	COSO27604818	17_7674220_C_T	TP53	17	7674220	7674220	COSG115384	ENST00000269305.8	NAK93-5	COSV52661580	COSM10662	104796360	c.743G>A	p.R248Q	missense_variant	8338955	ENST00000269305.8:c.743G>A	17:g.7674220C>T	C	T	haematopoietic_and_lymphoid_tissue	lymph_node	lymphoid_neoplasm	diffuse_large_B_cell_lymphoma	Confirmed as somatic	1313407	surgery - NOS	NS	u
rs11540652	COSS1403491	COSO27604818	17_7674220_C_T	TP53	17	7674220	7674220	COSG115384	ENST00000269305.8	YOU07-14	COSV52661580	COSM10662	104796360	c.743G>A	p.R248Q	missense_variant	17881637	ENST00000269305.8:c.743G>A	17:g.7674220C>T	C	T	haematopoietic_and_lymphoid_tissue	lymph_node	lymphoid_neoplasm	diffuse_large_B_cell_lymphoma	Confirmed as somatic	1313532	NS	NS	u
rs28934578	COSS1403493	COSO27604818	17_7675088_C_T	TP53	17	7675088	7675088	COSG115384	ENST00000269305.8	YOU07-5	COSV52661038	COSM10648	104796184	c.524G>A	p.R175H	missense_variant	17881637	ENST00000269305.8:c.524G>A	17:g.7675088C>T	C	T	haematopoietic_and_lymphoid_tissue	lymph_node	lymphoid_neoplasm	diffuse_large_B_cell_lymphoma	Confirmed as somatic	1313534	NS	NS	u
rs11540652	COSS1403499	COSO27604818	17_7674220_C_T	TP53	17	7674220	7674220	COSG115384	ENST00000269305.8	YOU07-16	COSV52661580	COSM10662	104796360	c.743G>A	p.R248Q	missense_variant	17881637	ENST00000269305.8:c.743G>A	17:g.7674220C>T	C	T	haematopoietic_and_lymphoid_tissue	lymph_node	lymphoid_neoplasm	diffuse_large_B_cell_lymphoma	Confirmed as somatic	1313540	NS	NS	u
rs11540652	COSS1403502	COSO27604818	17_7674220_C_T	TP53	17	7674220	7674220	COSG115384	ENST00000269305.8	YOU07-15	COSV52661580	COSM10662	104796360	c.743G>A	p.R248Q	missense_variant	17881637	ENST00000269305.8:c.743G>A	17:g.7674220C>T	C	T	haematopoietic_and_lymphoid_tissue	lymph_node	lymphoid_neoplasm	diffuse_large_B_cell_lymphoma	Confirmed as somatic	1313543	NS	NS	u
rs28934578	COSS1404481	COSO27984920	17_7675088_C_T	TP53	17	7675088	7675088	COSG115384	ENST00000269305.8	Wad93-2	COSV52661038	COSM10648	104796184	c.524G>A	p.R175H	missense_variant	8219205	ENST00000269305.8:c.524G>A	17:g.7675088C>T	C	T	haematopoietic_and_lymphoid_tissue	NS	lymphoid_neoplasm	acute_lymphoblastic_B_cell_leukaemia	Confirmed as somatic	1314522	surgery - NOS	NS	m
rs11540652	COSS1404484	COSO27984920	17_7674220_C_T	TP53	17	7674220	7674220	COSG115384	ENST00000269305.8	WAD93-5	COSV52661580	COSM10662	104796360	c.743G>A	p.R248Q	missense_variant	8219205	ENST00000269305.8:c.743G>A	17:g.7674220C>T	C	T	haematopoietic_and_lymphoid_tissue	NS	lymphoid_neoplasm	acute_lymphoblastic_B_cell_leukaemia	Confirmed as somatic	1314525	surgery - NOS	NS	m
rs11540652	COSS1406468	COSO27984797	17_7674220_C_T	TP53	17	7674220	7674220	COSG115384	ENST00000269305.8	BHA92-IN	COSV52661580	COSM10662	104796360	c.743G>A	p.R248Q	missense_variant	1638540	ENST00000269305.8:c.743G>A	17:g.7674220C>T	C	T	haematopoietic_and_lymphoid_tissue	NS	lymphoid_neoplasm	Burkitt_lymphoma	Confirmed as somatic	1316509	surgery - NOS	NS	u
rs28934578	COSS1406619	COSO27985099	17_7675088_C_T	TP53	17	7675088	7675088	COSG115384	ENST00000269305.8	CHI96-6MF	COSV52661038	COSM10648	104796184	c.524G>A	p.R175H	missense_variant	8916968	ENST00000269305.8:c.524G>A	17:g.7675088C>T	C	T	haematopoietic_and_lymphoid_tissue	NS	lymphoid_neoplasm	NS	Confirmed as somatic	1316660	surgery - NOS	NS	u
rs28934578	COSS1406622	COSO27985099	17_7675088_C_T	TP53	17	7675088	7675088	COSG115384	ENST00000269305.8	CHI96-7SA	COSV52661038	COSM10648	104796184	c.524G>A	p.R175H	missense_variant	8916968	ENST00000269305.8:c.524G>A	17:g.7675088C>T	C	T	haematopoietic_and_lymphoid_tissue	NS	lymphoid_neoplasm	NS	Confirmed as somatic	1316663	surgery - NOS	NS	u
rs11540652	COSS1413743	COSO27985045	17_7674220_C_T	TP53	17	7674220	7674220	COSG115384	ENST00000269305.8	TRB06-M11	COSV52661580	COSM10662	104796360	c.743G>A	p.R248Q	missense_variant	16572201	ENST00000269305.8:c.743G>A	17:g.7674220C>T	C	T	haematopoietic_and_lymphoid_tissue	NS	lymphoid_neoplasm	chronic_lymphocytic_leukaemia-small_lymphocytic_lymphoma	Confirmed as somatic	1323784	blood	NS	u
rs11540652	COSS1414046	COSO27985045	17_7674220_C_T	TP53	17	7674220	7674220	COSG115384	ENST00000269305.8	BAR01-31	COSV52661580	COSM10662	104796360	c.743G>A	p.R248Q	missense_variant	11180073	ENST00000269305.8:c.743G>A	17:g.7674220C>T	C	T	haematopoietic_and_lymphoid_tissue	NS	lymphoid_neoplasm	chronic_lymphocytic_leukaemia-small_lymphocytic_lymphoma	Confirmed as somatic	1324087	surgery - NOS	primary	u
rs28934578	COSS1486214	COSO27984965	17_7675088_C_T	TP53	17	7675088	7675088	COSG115384	ENST00000269305.8	MI-AML-147	COSV52661038	COSM10648	104796184	c.524G>A	p.R175H	missense_variant	20404136	ENST00000269305.8:c.524G>A	17:g.7675088C>T	C	T	haematopoietic_and_lymphoid_tissue	NS	haematopoietic_neoplasm	acute_myeloid_leukaemia	Confirmed as somatic	1409835	blood-bone marrow	primary	u
rs11540652	COSS1533504	COSO279817473	17_7674220_C_T	TP53	17	7674220	7674220	COSG115384	ENST00000269305.8	1533504	COSV52661580	COSM10662	104796360	c.743G>A	p.R248Q	missense_variant	21275969	ENST00000269305.8:c.743G>A	17:g.7674220C>T	C	T	haematopoietic_and_lymphoid_tissue	NS	haematopoietic_neoplasm	blastic_plasmacytoid_dendritic_cell_neoplasm	Confirmed as somatic	1455843	blood-bone marrow	recurrent	m
rs11540652	COSS1533505	COSO279817473	17_7674220_C_T	TP53	17	7674220	7674220	COSG115384	ENST00000269305.8	1533505	COSV52661580	COSM10662	104796360	c.743G>A	p.R248Q	missense_variant	21275969	ENST00000269305.8:c.743G>A	17:g.7674220C>T	C	T	haematopoietic_and_lymphoid_tissue	NS	haematopoietic_neoplasm	blastic_plasmacytoid_dendritic_cell_neoplasm	Confirmed as somatic	1455844	blood-bone marrow	NS	m
rs11540652	COSS1578645	COSO27984905	17_7674220_C_T	TP53	17	7674220	7674220	COSG115384	ENST00000269305.8	PD8227a	COSV52661580	COSM10662	104796360	c.743G>A	p.R248Q	missense_variant	27276561	ENST00000269305.8:c.743G>A	17:g.7674220C>T	C	T	haematopoietic_and_lymphoid_tissue	NS	haematopoietic_neoplasm	acute_myeloid_leukaemia	Confirmed as somatic	1500065	NS	NS	u
rs28934578	COSS1578875	COSO27984905	17_7675088_C_T	TP53	17	7675088	7675088	COSG115384	ENST00000269305.8	PD8457a	COSV52661038	COSM10648	104796184	c.524G>A	p.R175H	missense_variant	27276561	ENST00000269305.8:c.524G>A	17:g.7675088C>T	C	T	haematopoietic_and_lymphoid_tissue	NS	haematopoietic_neoplasm	acute_myeloid_leukaemia	Confirmed as somatic	1500295	NS	NS	u
rs11540652	COSS1578955	COSO27984905	17_7674220_C_T	TP53	17	7674220	7674220	COSG115384	ENST00000269305.8	PD8537a	COSV52661580	COSM10662	104796360	c.743G>A	p.R248Q	missense_variant	27276561	ENST00000269305.8:c.743G>A	17:g.7674220C>T	C	T	haematopoietic_and_lymphoid_tissue	NS	haematopoietic_neoplasm	acute_myeloid_leukaemia	Confirmed as somatic	1500375	NS	NS	u
rs28934578	COSS1579000	COSO27984905	17_7675088_C_T	TP53	17	7675088	7675088	COSG115384	ENST00000269305.8	PD8576a	COSV52661038	COSM10648	104796184	c.524G>A	p.R175H	missense_variant	27276561	ENST00000269305.8:c.524G>A	17:g.7675088C>T	C	T	haematopoietic_and_lymphoid_tissue	NS	haematopoietic_neoplasm	acute_myeloid_leukaemia	Confirmed as somatic	1500414	NS	NS	u
rs11540652	COSS1631741	COSO27984905	17_7674220_C_T	TP53	17	7674220	7674220	COSG115384	ENST00000269305.8	PD9230a	COSV52661580	COSM10662	104796360	c.743G>A	p.R248Q	missense_variant	27276561	ENST00000269305.8:c.743G>A	17:g.7674220C>T	C	T	haematopoietic_and_lymphoid_tissue	NS	haematopoietic_neoplasm	acute_myeloid_leukaemia	Confirmed as somatic	1548611	NS	NS	u
rs28934578	COSS1631770	COSO27984905	17_7675088_C_T	TP53	17	7675088	7675088	COSG115384	ENST00000269305.8	PD9259a	COSV52661038	COSM10648	104796184	c.524G>A	p.R175H	missense_variant	27276561	ENST00000269305.8:c.524G>A	17:g.7675088C>T	C	T	haematopoietic_and_lymphoid_tissue	NS	haematopoietic_neoplasm	acute_myeloid_leukaemia	Confirmed as somatic	1548640	NS	NS	u
rs11540652	COSS1631771	COSO27984905	17_7674220_C_T	TP53	17	7674220	7674220	COSG115384	ENST00000269305.8	PD9260a	COSV52661580	COSM10662	104796360	c.743G>A	p.R248Q	missense_variant	27276561	ENST00000269305.8:c.743G>A	17:g.7674220C>T	C	T	haematopoietic_and_lymphoid_tissue	NS	haematopoietic_neoplasm	acute_myeloid_leukaemia	Confirmed as somatic	1548641	NS	NS	u
rs28934578	COSS1631802	COSO27984905	17_7675088_C_T	TP53	17	7675088	7675088	COSG115384	ENST00000269305.8	PD9291a	COSV52661038	COSM10648	104796184	c.524G>A	p.R175H	missense_variant	27276561	ENST00000269305.8:c.524G>A	17:g.7675088C>T	C	T	haematopoietic_and_lymphoid_tissue	NS	haematopoietic_neoplasm	acute_myeloid_leukaemia	Confirmed as somatic	1548672	NS	NS	u
rs28934578	COSS1631823	COSO27984905	17_7675088_C_T	TP53	17	7675088	7675088	COSG115384	ENST00000269305.8	PD9312a	COSV52661038	COSM10648	104796184	c.524G>A	p.R175H	missense_variant	27276561	ENST00000269305.8:c.524G>A	17:g.7675088C>T	C	T	haematopoietic_and_lymphoid_tissue	NS	haematopoietic_neoplasm	acute_myeloid_leukaemia	Confirmed as somatic	1548693	NS	NS	u
rs28934578	COSS1631890	COSO27984905	17_7675088_C_T	TP53	17	7675088	7675088	COSG115384	ENST00000269305.8	PD9379a	COSV52661038	COSM10648	104796184	c.524G>A	p.R175H	missense_variant	27276561	ENST00000269305.8:c.524G>A	17:g.7675088C>T	C	T	haematopoietic_and_lymphoid_tissue	NS	haematopoietic_neoplasm	acute_myeloid_leukaemia	Confirmed as somatic	1548760	NS	NS	u
rs11540652	COSS1715725	COSO27604916	17_7674220_C_T	TP53	17	7674220	7674220	COSG115384	ENST00000269305.8	9906_052	COSV52661580	COSM10662	104796360	c.743G>A	p.R248Q	missense_variant	21680795	ENST00000269305.8:c.743G>A	17:g.7674220C>T	C	T	haematopoietic_and_lymphoid_tissue	lymph_node	lymphoid_neoplasm	acute_lymphoblastic_leukaemia	Confirmed as somatic	1623288	blood-bone marrow	NS	u
rs28934578	COSS1738492	COSO27984905	17_7675088_C_T	TP53	17	7675088	7675088	COSG115384	ENST00000269305.8	PD10903a	COSV52661038	COSM10648	104796184	c.524G>A	p.R175H	missense_variant	27276561	ENST00000269305.8:c.524G>A	17:g.7675088C>T	C	T	haematopoietic_and_lymphoid_tissue	NS	haematopoietic_neoplasm	acute_myeloid_leukaemia	Confirmed as somatic	1644323	NS	NS	u
rs11540652	COSS1738552	COSO27984905	17_7674220_C_T	TP53	17	7674220	7674220	COSG115384	ENST00000269305.8	PD10963a	COSV52661580	COSM10662	104796360	c.743G>A	p.R248Q	missense_variant	27276561	ENST00000269305.8:c.743G>A	17:g.7674220C>T	C	T	haematopoietic_and_lymphoid_tissue	NS	haematopoietic_neoplasm	acute_myeloid_leukaemia	Confirmed as somatic	1644383	NS	NS	u
rs11540652	COSS1738657	COSO27984905	17_7674220_C_T	TP53	17	7674220	7674220	COSG115384	ENST00000269305.8	PD11068a	COSV52661580	COSM10662	104796360	c.743G>A	p.R248Q	missense_variant	27276561	ENST00000269305.8:c.743G>A	17:g.7674220C>T	C	T	haematopoietic_and_lymphoid_tissue	NS	haematopoietic_neoplasm	acute_myeloid_leukaemia	Confirmed as somatic	1644488	NS	NS	u
rs11540652	COSS1738674	COSO27984905	17_7674220_C_T	TP53	17	7674220	7674220	COSG115384	ENST00000269305.8	PD11085a	COSV52661580	COSM10662	104796360	c.743G>A	p.R248Q	missense_variant	27276561	ENST00000269305.8:c.743G>A	17:g.7674220C>T	C	T	haematopoietic_and_lymphoid_tissue	NS	haematopoietic_neoplasm	acute_myeloid_leukaemia	Confirmed as somatic	1644505	NS	NS	u
rs11540652	COSS1799791	COSO27984797	17_7674220_C_T	TP53	17	7674220	7674220	COSG115384	ENST00000269305.8	BL-26	COSV52661580	COSM10662	104796360	c.743G>A	p.R248Q	missense_variant	23091298	ENST00000269305.8:c.743G>A	17:g.7674220C>T	C	T	haematopoietic_and_lymphoid_tissue	NS	lymphoid_neoplasm	Burkitt_lymphoma	Confirmed as somatic	1701527	fixed - NOS	primary	u
rs11540652	COSS1799793	COSO27984797	17_7674220_C_T	TP53	17	7674220	7674220	COSG115384	ENST00000269305.8	BL-28	COSV52661580	COSM10662	104796360	c.743G>A	p.R248Q	missense_variant	23091298	ENST00000269305.8:c.743G>A	17:g.7674220C>T	C	T	haematopoietic_and_lymphoid_tissue	NS	lymphoid_neoplasm	Burkitt_lymphoma	Confirmed as somatic	1701529	fixed - NOS	primary	u
rs28934578	COSS1857305	COSO279817849	17_7675088_C_T	TP53	17	7675088	7675088	COSG115384	ENST00000269305.8	1857305	COSV52661038	COSM10648	104796184	c.524G>A	p.R175H	missense_variant	23349305	ENST00000269305.8:c.524G>A	17:g.7675088C>T	C	T	haematopoietic_and_lymphoid_tissue	NS	haematopoietic_neoplasm	acute_myeloid_leukaemia_myelodysplastic_syndrome_therapy_related_NOS	Confirmed as somatic	1749823	blood-bone marrow	NS	u
rs28934578	COSS1897458	COSO27985045	17_7675088_C_T	TP53	17	7675088	7675088	COSG115384	ENST00000269305.8	CLL065	COSV52661038	COSM10648	104796184	c.524G>A	p.R175H	missense_variant	23415222	ENST00000269305.8:c.524G>A	17:g.7675088C>T	C	T	haematopoietic_and_lymphoid_tissue	NS	lymphoid_neoplasm	chronic_lymphocytic_leukaemia-small_lymphocytic_lymphoma	Confirmed as somatic	1786142	blood-bone marrow	NS	u
rs11540652	COSS1897463	COSO27985045	17_7674220_C_T	TP53	17	7674220	7674220	COSG115384	ENST00000269305.8	CLL003	COSV52661580	COSM10662	104796360	c.743G>A	p.R248Q	missense_variant	23415222	ENST00000269305.8:c.743G>A	17:g.7674220C>T	C	T	haematopoietic_and_lymphoid_tissue	NS	lymphoid_neoplasm	chronic_lymphocytic_leukaemia-small_lymphocytic_lymphoma	Confirmed as somatic	1786147	blood-bone marrow	NS	u
rs28934578	COSS1998437	COSO27984916	17_7675088_C_T	TP53	17	7675088	7675088	COSG115384	ENST00000269305.8	CCRF-CEM	COSV52661038	COSM10648	104796184	c.524G>A	p.R175H	missense_variant	23856246	ENST00000269305.8:c.524G>A	17:g.7675088C>T	C	T	haematopoietic_and_lymphoid_tissue	NS	lymphoid_neoplasm	acute_lymphoblastic_leukaemia	Confirmed as somatic	1883509	cell-line	primary	u
rs11540652	COSS1998437	COSO27984916	17_7674220_C_T	TP53	17	7674220	7674220	COSG115384	ENST00000269305.8	CCRF-CEM	COSV52661580	COSM10662	104796360	c.743G>A	p.R248Q	missense_variant	23856246	ENST00000269305.8:c.743G>A	17:g.7674220C>T	C	T	haematopoietic_and_lymphoid_tissue	NS	lymphoid_neoplasm	acute_lymphoblastic_leukaemia	Confirmed as somatic	1883509	cell-line	primary	u
rs1800372	COSS2005230	COSO27985143	17_7674892_T_C	TP53	17	7674892	7674892	COSG115384	ENST00000269305.8	MDS32	COSV52679610	COSM249885	104801190	c.639A>G	p.R213=	synonymous_variant	23831921	ENST00000269305.8:c.639A>G	17:g.7674892T>C	T	C	haematopoietic_and_lymphoid_tissue	NS	haematopoietic_neoplasm	myelodysplastic_syndrome	Confirmed as somatic	1888111	NS	NS	u
rs11540652	COSS2026909	COSO27985045	17_7674220_C_T	TP53	17	7674220	7674220	COSG115384	ENST00000269305.8	2026909	COSV52661580	COSM10662	104796360	c.743G>A	p.R248Q	missense_variant	24032483	ENST00000269305.8:c.743G>A	17:g.7674220C>T	C	T	haematopoietic_and_lymphoid_tissue	NS	lymphoid_neoplasm	chronic_lymphocytic_leukaemia-small_lymphocytic_lymphoma	Confirmed as somatic	1908993	blood-bone marrow	NS	u
rs11540652	COSS2060461	COSO279818221	17_7674220_C_T	TP53	17	7674220	7674220	COSG115384	ENST00000269305.8	4-RSII	COSV52661580	COSM10662	104796360	c.743G>A	p.R248Q	missense_variant	24127483	ENST00000269305.8:c.743G>A	17:g.7674220C>T	C	T	haematopoietic_and_lymphoid_tissue	NS	lymphoid_neoplasm	chronic_lymphocytic_leukaemia-small_lymphocytic_lymphoma	Confirmed as somatic	1940668	blood-bone marrow	primary	u
rs11540652	COSS2081513	COSO27985045	17_7674220_C_T	TP53	17	7674220	7674220	COSG115384	ENST00000269305.8	14470	COSV52661580	COSM10662	104796360	c.743G>A	p.R248Q	missense_variant	23243274	ENST00000269305.8:c.743G>A	17:g.7674220C>T	C	T	haematopoietic_and_lymphoid_tissue	NS	lymphoid_neoplasm	chronic_lymphocytic_leukaemia-small_lymphocytic_lymphoma	Confirmed as somatic	1959963	blood-bone marrow	NS	u
rs11540652	COSS2081549	COSO276018221	17_7674220_C_T	TP53	17	7674220	7674220	COSG115384	ENST00000269305.8	4304	COSV52661580	COSM10662	104796360	c.743G>A	p.R248Q	missense_variant	23243274	ENST00000269305.8:c.743G>A	17:g.7674220C>T	C	T	haematopoietic_and_lymphoid_tissue	lymph_node	lymphoid_neoplasm	chronic_lymphocytic_leukaemia-small_lymphocytic_lymphoma	Confirmed as somatic	1959980	blood-bone marrow	recurrent	u
rs11540652	COSS2121041	COSO27985099	17_7674220_C_T	TP53	17	7674220	7674220	COSG115384	ENST00000269305.8	tumor_4194891	COSV52661580	COSM10662	104796360	c.743G>A	p.R248Q	missense_variant	NA	ENST00000269305.8:c.743G>A	17:g.7674220C>T	C	T	haematopoietic_and_lymphoid_tissue	NS	lymphoid_neoplasm	NS	Confirmed as somatic	1995277	NS	NS	u
rs28934578	COSS2151166	COSO27605712	17_7675088_C_T	TP53	17	7675088	7675088	COSG115384	ENST00000269305.8	1806	COSV52661038	COSM10648	104796184	c.524G>A	p.R175H	missense_variant	24682267	ENST00000269305.8:c.524G>A	17:g.7675088C>T	C	T	haematopoietic_and_lymphoid_tissue	lymph_node	lymphoid_neoplasm	mantle_cell_lymphoma	Confirmed as somatic	2020210	NS	NS	m
rs11540652	COSS2177230	COSO27984932	17_7674220_C_T	TP53	17	7674220	7674220	COSG115384	ENST00000269305.8	TARGET-10-PAKSWW-09A-01D	COSV52661580	COSM10662	104796360	c.743G>A	p.R248Q	missense_variant	NA	ENST00000269305.8:c.743G>A	17:g.7674220C>T	C	T	haematopoietic_and_lymphoid_tissue	NS	haematopoietic_neoplasm	acute_lymphoblastic_leukaemia	Confirmed as somatic	2045528	NS	NS	u
rs11540652	COSS2194122	COSO27984905	17_7674220_C_T	TP53	17	7674220	7674220	COSG115384	ENST00000269305.8	TCGA-AB-2935-03	COSV52661580	COSM10662	104796360	c.743G>A	p.R248Q	missense_variant	NA	ENST00000269305.8:c.743G>A	17:g.7674220C>T	C	T	haematopoietic_and_lymphoid_tissue	NS	haematopoietic_neoplasm	acute_myeloid_leukaemia	Confirmed as somatic	2062400	NS	NS	m
rs11540652	COSS2222635	COSO279810499	17_7674220_C_T	TP53	17	7674220	7674220	COSG115384	ENST00000269305.8	40	COSV52661580	COSM10662	104796360	c.743G>A	p.R248Q	missense_variant	24345752	ENST00000269305.8:c.743G>A	17:g.7674220C>T	C	T	haematopoietic_and_lymphoid_tissue	NS	lymphoid_neoplasm	angioimmunoblastic_T_cell_lymphoma	Confirmed as somatic	2090617	fixed - NOS	NS	u
rs11540652	COSS2222680	COSO279810499	17_7674220_C_T	TP53	17	7674220	7674220	COSG115384	ENST00000269305.8	99	COSV52661580	COSM10662	104796360	c.743G>A	p.R248Q	missense_variant	24345752	ENST00000269305.8:c.743G>A	17:g.7674220C>T	C	T	haematopoietic_and_lymphoid_tissue	NS	lymphoid_neoplasm	angioimmunoblastic_T_cell_lymphoma	Confirmed as somatic	2090662	fixed - NOS	NS	u
rs11540652	COSS2301055	COSO27984916	17_7674220_C_T	TP53	17	7674220	7674220	COSG115384	ENST00000269305.8	SJHYPO012	COSV52661580	COSM10662	104796360	c.743G>A	p.R248Q	missense_variant	NA	ENST00000269305.8:c.743G>A	17:g.7674220C>T	C	T	haematopoietic_and_lymphoid_tissue	NS	lymphoid_neoplasm	acute_lymphoblastic_leukaemia	Confirmed as somatic	2166336	NS	NS	u
rs11540652	COSS2309896	COSO27985045	17_7674220_C_T	TP53	17	7674220	7674220	COSG115384	ENST00000269305.8	2309896	COSV52661580	COSM10662	104796360	c.743G>A	p.R248Q	missense_variant	25480502	ENST00000269305.8:c.743G>A	17:g.7674220C>T	C	T	haematopoietic_and_lymphoid_tissue	NS	lymphoid_neoplasm	chronic_lymphocytic_leukaemia-small_lymphocytic_lymphoma	Confirmed as somatic	2175094	blood-bone marrow	NS	u
rs11540652	COSS2309939	COSO27985045	17_7674220_C_T	TP53	17	7674220	7674220	COSG115384	ENST00000269305.8	2309939	COSV52661580	COSM10662	104796360	c.743G>A	p.R248Q	missense_variant	25480502	ENST00000269305.8:c.743G>A	17:g.7674220C>T	C	T	haematopoietic_and_lymphoid_tissue	NS	lymphoid_neoplasm	chronic_lymphocytic_leukaemia-small_lymphocytic_lymphoma	Confirmed as somatic	2175137	blood-bone marrow	NS	u
rs34949160	COSS2321330	COSO27984908	17_7674828_T_C	TP53	17	7674828	7674828	COSG115384	ENST00000269305.8	2321330	COSV52745548	COSM4775026	104811117	c.672+31A>G	p.?	intron_variant	25595890	ENST00000269305.8:c.672+31A>G	17:g.7674828T>C	T	C	haematopoietic_and_lymphoid_tissue	NS	lymphoid_neoplasm	acute_lymphoblastic_T_cell_leukaemia	Confirmed as somatic	2186484	NS	NS	u
rs11540652	COSS2332743	COSO27985045	17_7674220_C_T	TP53	17	7674220	7674220	COSG115384	ENST00000269305.8	NJ-31	COSV52661580	COSM10662	104796360	c.743G>A	p.R248Q	missense_variant	25605254	ENST00000269305.8:c.743G>A	17:g.7674220C>T	C	T	haematopoietic_and_lymphoid_tissue	NS	lymphoid_neoplasm	chronic_lymphocytic_leukaemia-small_lymphocytic_lymphoma	Confirmed as somatic	2197723	blood-bone marrow	NS	u
rs11540652	COSS2367595	COSO27984920	17_7674220_C_T	TP53	17	7674220	7674220	COSG115384	ENST00000269305.8	PAPEFH	COSV52661580	COSM10662	104796360	c.743G>A	p.R248Q	missense_variant	25790293	ENST00000269305.8:c.743G>A	17:g.7674220C>T	C	T	haematopoietic_and_lymphoid_tissue	NS	lymphoid_neoplasm	acute_lymphoblastic_B_cell_leukaemia	Confirmed as somatic	2230433	NS	NS	u
rs11540652	COSS2367610	COSO27984920	17_7674220_C_T	TP53	17	7674220	7674220	COSG115384	ENST00000269305.8	PASFXA	COSV52661580	COSM10662	104796360	c.743G>A	p.R248Q	missense_variant	25790293	ENST00000269305.8:c.743G>A	17:g.7674220C>T	C	T	haematopoietic_and_lymphoid_tissue	NS	lymphoid_neoplasm	acute_lymphoblastic_B_cell_leukaemia	Confirmed as somatic	2230448	NS	NS	u
rs11540652	COSS2384978	COSO27984932	17_7674220_C_T	TP53	17	7674220	7674220	COSG115384	ENST00000269305.8	TARGET-10-PARLAF-09A-01D	COSV52661580	COSM10662	104796360	c.743G>A	p.R248Q	missense_variant	NA	ENST00000269305.8:c.743G>A	17:g.7674220C>T	C	T	haematopoietic_and_lymphoid_tissue	NS	haematopoietic_neoplasm	acute_lymphoblastic_leukaemia	Confirmed as somatic	2247810	blood-bone marrow	primary	m
rs11540652	COSS2434075	COSO27985510	17_7674220_C_T	TP53	17	7674220	7674220	COSG115384	ENST00000269305.8	2434075	COSV52661580	COSM10662	104796360	c.743G>A	p.R248Q	missense_variant	26192917	ENST00000269305.8:c.743G>A	17:g.7674220C>T	C	T	haematopoietic_and_lymphoid_tissue	NS	lymphoid_neoplasm	NK-T_cell_lymphoma	Confirmed as somatic	2296952	surgery fresh/frozen	NS	m
rs28934578	COSS2460305	COSO27984905	17_7675088_C_T	TP53	17	7675088	7675088	COSG115384	ENST00000269305.8	TARGET-20-PARFAL-04A-01D	COSV52661038	COSM10648	104796184	c.524G>A	p.R175H	missense_variant	NA	ENST00000269305.8:c.524G>A	17:g.7675088C>T	C	T	haematopoietic_and_lymphoid_tissue	NS	haematopoietic_neoplasm	acute_myeloid_leukaemia	Confirmed as somatic	2323142	blood-bone marrow	recurrent	m
rs28934578	COSS2468151	COSO27985045	17_7675088_C_T	TP53	17	7675088	7675088	COSG115384	ENST00000269305.8	S37_pre	COSV52661038	COSM10648	104796184	c.524G>A	p.R175H	missense_variant	26675346	ENST00000269305.8:c.524G>A	17:g.7675088C>T	C	T	haematopoietic_and_lymphoid_tissue	NS	lymphoid_neoplasm	chronic_lymphocytic_leukaemia-small_lymphocytic_lymphoma	Confirmed as somatic	2330982	blood-bone marrow	NS	m
rs28934578	COSS2468152	COSO27985045	17_7675088_C_T	TP53	17	7675088	7675088	COSG115384	ENST00000269305.8	S37_post	COSV52661038	COSM10648	104796184	c.524G>A	p.R175H	missense_variant	26675346	ENST00000269305.8:c.524G>A	17:g.7675088C>T	C	T	haematopoietic_and_lymphoid_tissue	NS	lymphoid_neoplasm	chronic_lymphocytic_leukaemia-small_lymphocytic_lymphoma	Confirmed as somatic	2330983	blood-bone marrow	recurrent	m
rs28934578	COSS2468193	COSO27985045	17_7675088_C_T	TP53	17	7675088	7675088	COSG115384	ENST00000269305.8	S45-pre	COSV52661038	COSM10648	104796184	c.524G>A	p.R175H	missense_variant	26675346	ENST00000269305.8:c.524G>A	17:g.7675088C>T	C	T	haematopoietic_and_lymphoid_tissue	NS	lymphoid_neoplasm	chronic_lymphocytic_leukaemia-small_lymphocytic_lymphoma	Confirmed as somatic	2331024	blood-bone marrow	NS	m
rs28934578	COSS2468194	COSO27985045	17_7675088_C_T	TP53	17	7675088	7675088	COSG115384	ENST00000269305.8	S45-post	COSV52661038	COSM10648	104796184	c.524G>A	p.R175H	missense_variant	26675346	ENST00000269305.8:c.524G>A	17:g.7675088C>T	C	T	haematopoietic_and_lymphoid_tissue	NS	lymphoid_neoplasm	chronic_lymphocytic_leukaemia-small_lymphocytic_lymphoma	Confirmed as somatic	2331025	blood-bone marrow	recurrent	m
rs11540652	COSS2491113	COSO27984818	17_7674220_C_T	TP53	17	7674220	7674220	COSG115384	ENST00000269305.8	GHE0624	COSV52661580	COSM10662	104796360	c.743G>A	p.R248Q	missense_variant	26608593	ENST00000269305.8:c.743G>A	17:g.7674220C>T	C	T	haematopoietic_and_lymphoid_tissue	NS	lymphoid_neoplasm	diffuse_large_B_cell_lymphoma	Confirmed as somatic	2353759	NS	recurrent	u
rs11540652	COSS2520547	COSO27984905	17_7674220_C_T	TP53	17	7674220	7674220	COSG115384	ENST00000269305.8	AML_625	COSV52661580	COSM10662	104796360	c.743G>A	p.R248Q	missense_variant	27288520	ENST00000269305.8:c.743G>A	17:g.7674220C>T	C	T	haematopoietic_and_lymphoid_tissue	NS	haematopoietic_neoplasm	acute_myeloid_leukaemia	Confirmed as somatic	2382896	blood-bone marrow	primary	m
rs11540652	COSS2520601	COSO27984905	17_7674220_C_T	TP53	17	7674220	7674220	COSG115384	ENST00000269305.8	AML_76	COSV52661580	COSM10662	104796360	c.743G>A	p.R248Q	missense_variant	27288520	ENST00000269305.8:c.743G>A	17:g.7674220C>T	C	T	haematopoietic_and_lymphoid_tissue	NS	haematopoietic_neoplasm	acute_myeloid_leukaemia	Confirmed as somatic	2382950	blood-bone marrow	primary	m
rs28934578	COSS2590491	COSO27984905	17_7675088_C_T	TP53	17	7675088	7675088	COSG115384	ENST00000269305.8	2590491	COSV52661038	COSM10648	104796184	c.524G>A	p.R175H	missense_variant	25412851	ENST00000269305.8:c.524G>A	17:g.7675088C>T	C	T	haematopoietic_and_lymphoid_tissue	NS	haematopoietic_neoplasm	acute_myeloid_leukaemia	Confirmed as somatic	2451620	blood-bone marrow	NS	u
rs11540652	COSS2590493	COSO27984905	17_7674220_C_T	TP53	17	7674220	7674220	COSG115384	ENST00000269305.8	2590493	COSV52661580	COSM10662	104796360	c.743G>A	p.R248Q	missense_variant	25412851	ENST00000269305.8:c.743G>A	17:g.7674220C>T	C	T	haematopoietic_and_lymphoid_tissue	NS	haematopoietic_neoplasm	acute_myeloid_leukaemia	Confirmed as somatic	2451622	blood-bone marrow	NS	u
rs28934578	COSS2590511	COSO27984905	17_7675088_C_T	TP53	17	7675088	7675088	COSG115384	ENST00000269305.8	2590511	COSV52661038	COSM10648	104796184	c.524G>A	p.R175H	missense_variant	25412851	ENST00000269305.8:c.524G>A	17:g.7675088C>T	C	T	haematopoietic_and_lymphoid_tissue	NS	haematopoietic_neoplasm	acute_myeloid_leukaemia	Confirmed as somatic	2451640	blood-bone marrow	NS	u
rs28934578	COSS2590545	COSO27984905	17_7675088_C_T	TP53	17	7675088	7675088	COSG115384	ENST00000269305.8	2590545	COSV52661038	COSM10648	104796184	c.524G>A	p.R175H	missense_variant	25412851	ENST00000269305.8:c.524G>A	17:g.7675088C>T	C	T	haematopoietic_and_lymphoid_tissue	NS	haematopoietic_neoplasm	acute_myeloid_leukaemia	Confirmed as somatic	2451674	blood-bone marrow	NS	u
rs11540652	COSS2592403	COSO27984905	17_7674220_C_T	TP53	17	7674220	7674220	COSG115384	ENST00000269305.8	MI-AML-214	COSV52661580	COSM10662	104796360	c.743G>A	p.R248Q	missense_variant	25652455	ENST00000269305.8:c.743G>A	17:g.7674220C>T	C	T	haematopoietic_and_lymphoid_tissue	NS	haematopoietic_neoplasm	acute_myeloid_leukaemia	Confirmed as somatic	2453284	blood-bone marrow	primary	m
rs28934578	COSS2634695	COSO27985099	17_7675088_C_T	TP53	17	7675088	7675088	COSG115384	ENST00000269305.8	tumor_4161696	COSV52661038	COSM10648	104796184	c.524G>A	p.R175H	missense_variant	NA	ENST00000269305.8:c.524G>A	17:g.7675088C>T	C	T	haematopoietic_and_lymphoid_tissue	NS	lymphoid_neoplasm	NS	Confirmed as somatic	2495091	blood-bone marrow	primary	m
rs11540652	COSS2634740	COSO27985099	17_7674220_C_T	TP53	17	7674220	7674220	COSG115384	ENST00000269305.8	tumor_4183136	COSV52661580	COSM10662	104796360	c.743G>A	p.R248Q	missense_variant	NA	ENST00000269305.8:c.743G>A	17:g.7674220C>T	C	T	haematopoietic_and_lymphoid_tissue	NS	lymphoid_neoplasm	NS	Confirmed as somatic	2495136	NS	primary	m
rs11540652	COSS2689646	COSO29094820	17_7674220_C_T	TP53	17	7674220	7674220	COSG115384	ENST00000269305.8	2689646	COSV52661580	COSM10662	104796360	c.743G>A	p.R248Q	missense_variant	27203213	ENST00000269305.8:c.743G>A	17:g.7674220C>T	C	T	haematopoietic_and_lymphoid_tissue	skin	lymphoid_neoplasm	peripheral_T_cell_lymphoma_unspecified	Confirmed as somatic	2548623	surgery-fixed	NS	m
rs28934578	COSS2701840	COSO27984818	17_7675088_C_T	TP53	17	7675088	7675088	COSG115384	ENST00000269305.8	08-0075-644-Pheresis	COSV52661038	COSM10648	104796184	c.524G>A	p.R175H	missense_variant	29386642	ENST00000269305.8:c.524G>A	17:g.7675088C>T	C	T	haematopoietic_and_lymphoid_tissue	NS	lymphoid_neoplasm	diffuse_large_B_cell_lymphoma	Confirmed as somatic	2560731	blood-bone marrow	NS	m
rs28934578	COSS2726704	COSO27604799	17_7675088_C_T	TP53	17	7675088	7675088	COSG115384	ENST00000269305.8	P-0011077-T01-IM5	COSV52661038	COSM10648	104796184	c.524G>A	p.R175H	missense_variant	28481359	ENST00000269305.8:c.524G>A	17:g.7675088C>T	C	T	haematopoietic_and_lymphoid_tissue	lymph_node	lymphoid_neoplasm	B_cell_lymphoma_unspecified	Confirmed as somatic	2585525	surgery-fixed	primary	m
rs11540652	COSS2756356	COSO27984818	17_7674220_C_T	TP53	17	7674220	7674220	COSG115384	ENST00000269305.8	UPN121	COSV52661580	COSM10662	104796360	c.743G>A	p.R248Q	missense_variant	28302137	ENST00000269305.8:c.743G>A	17:g.7674220C>T	C	T	haematopoietic_and_lymphoid_tissue	NS	lymphoid_neoplasm	diffuse_large_B_cell_lymphoma	Confirmed as somatic	2615049	surgery-fixed	primary	u
rs28934578	COSS2757296	COSO279817517	17_7675088_C_T	TP53	17	7675088	7675088	COSG115384	ENST00000269305.8	L16	COSV52661038	COSM10648	104796184	c.524G>A	p.R175H	missense_variant	28419429	ENST00000269305.8:c.524G>A	17:g.7675088C>T	C	T	haematopoietic_and_lymphoid_tissue	NS	lymphoid_neoplasm	post_transplant_lymphoproliferative_disorder	Confirmed as somatic	2615938	surgery-fixed	NS	u
rs11540652	COSS2757296	COSO279817517	17_7674220_C_T	TP53	17	7674220	7674220	COSG115384	ENST00000269305.8	L16	COSV52661580	COSM10662	104796360	c.743G>A	p.R248Q	missense_variant	28419429	ENST00000269305.8:c.743G>A	17:g.7674220C>T	C	T	haematopoietic_and_lymphoid_tissue	NS	lymphoid_neoplasm	post_transplant_lymphoproliferative_disorder	Confirmed as somatic	2615938	surgery-fixed	NS	u
rs11540652	COSS2776432	COSO27985045	17_7674220_C_T	TP53	17	7674220	7674220	COSG115384	ENST00000269305.8	2776432	COSV52661580	COSM10662	104796360	c.743G>A	p.R248Q	missense_variant	26053404	ENST00000269305.8:c.743G>A	17:g.7674220C>T	C	T	haematopoietic_and_lymphoid_tissue	NS	lymphoid_neoplasm	chronic_lymphocytic_leukaemia-small_lymphocytic_lymphoma	Confirmed as somatic	2634568	blood-bone marrow	NS	m
rs28934578	COSS2776445	COSO27985045	17_7675088_C_T	TP53	17	7675088	7675088	COSG115384	ENST00000269305.8	2776445	COSV52661038	COSM10648	104796184	c.524G>A	p.R175H	missense_variant	26053404	ENST00000269305.8:c.524G>A	17:g.7675088C>T	C	T	haematopoietic_and_lymphoid_tissue	NS	lymphoid_neoplasm	chronic_lymphocytic_leukaemia-small_lymphocytic_lymphoma	Confirmed as somatic	2634581	blood-bone marrow	NS	m
rs28934578	COSS2776632	COSO27985197	17_7675088_C_T	TP53	17	7675088	7675088	COSG115384	ENST00000269305.8	422	COSV52661038	COSM10648	104796184	c.524G>A	p.R175H	missense_variant	30304655	ENST00000269305.8:c.524G>A	17:g.7675088C>T	C	T	haematopoietic_and_lymphoid_tissue	NS	haematopoietic_neoplasm	essential_thrombocythaemia	Confirmed as somatic	2634768	blood-bone marrow	NS	u
rs28934578	COSS2776991	COSO279810976	17_7675088_C_T	TP53	17	7675088	7675088	COSG115384	ENST00000269305.8	1529	COSV52661038	COSM10648	104796184	c.524G>A	p.R175H	missense_variant	30304655	ENST00000269305.8:c.524G>A	17:g.7675088C>T	C	T	haematopoietic_and_lymphoid_tissue	NS	haematopoietic_neoplasm	myelofibrosis	Confirmed as somatic	2635127	blood-bone marrow	NS	u
rs11540652	COSS2780584	COSO27984905	17_7674220_C_T	TP53	17	7674220	7674220	COSG115384	ENST00000269305.8	2780584	COSV52661580	COSM10662	104796360	c.743G>A	p.R248Q	missense_variant	26728869	ENST00000269305.8:c.743G>A	17:g.7674220C>T	C	T	haematopoietic_and_lymphoid_tissue	NS	haematopoietic_neoplasm	acute_myeloid_leukaemia	Confirmed as somatic	2638431	blood-bone marrow	NS	m
rs28934578	COSS2780783	COSO27985146	17_7675088_C_T	TP53	17	7675088	7675088	COSG115384	ENST00000269305.8	2780783	COSV52661038	COSM10648	104796184	c.524G>A	p.R175H	missense_variant	26728869	ENST00000269305.8:c.524G>A	17:g.7675088C>T	C	T	haematopoietic_and_lymphoid_tissue	NS	haematopoietic_neoplasm	myelodysplastic_syndrome	Confirmed as somatic	2638630	blood-bone marrow	NS	m
rs11540652	COSS2811764	COSO27984905	17_7674220_C_T	TP53	17	7674220	7674220	COSG115384	ENST00000269305.8	2811764	COSV52661580	COSM10662	104796360	c.743G>A	p.R248Q	missense_variant	25213837	ENST00000269305.8:c.743G>A	17:g.7674220C>T	C	T	haematopoietic_and_lymphoid_tissue	NS	haematopoietic_neoplasm	acute_myeloid_leukaemia	Confirmed as somatic	2668387	blood-bone marrow	NS	u
rs28934578	COSS2811768	COSO27984905	17_7675088_C_T	TP53	17	7675088	7675088	COSG115384	ENST00000269305.8	2811768	COSV52661038	COSM10648	104796184	c.524G>A	p.R175H	missense_variant	25213837	ENST00000269305.8:c.524G>A	17:g.7675088C>T	C	T	haematopoietic_and_lymphoid_tissue	NS	haematopoietic_neoplasm	acute_myeloid_leukaemia	Confirmed as somatic	2668391	blood-bone marrow	NS	u
rs28934578	COSS2811772	COSO27984905	17_7675088_C_T	TP53	17	7675088	7675088	COSG115384	ENST00000269305.8	2811772	COSV52661038	COSM10648	104796184	c.524G>A	p.R175H	missense_variant	25213837	ENST00000269305.8:c.524G>A	17:g.7675088C>T	C	T	haematopoietic_and_lymphoid_tissue	NS	haematopoietic_neoplasm	acute_myeloid_leukaemia	Confirmed as somatic	2668395	blood-bone marrow	NS	u
rs28934578	COSS2811809	COSO27984905	17_7675088_C_T	TP53	17	7675088	7675088	COSG115384	ENST00000269305.8	2811809	COSV52661038	COSM10648	104796184	c.524G>A	p.R175H	missense_variant	25213837	ENST00000269305.8:c.524G>A	17:g.7675088C>T	C	T	haematopoietic_and_lymphoid_tissue	NS	haematopoietic_neoplasm	acute_myeloid_leukaemia	Confirmed as somatic	2668432	blood-bone marrow	NS	u
rs11540652	COSS2811824	COSO27984905	17_7674220_C_T	TP53	17	7674220	7674220	COSG115384	ENST00000269305.8	2811824	COSV52661580	COSM10662	104796360	c.743G>A	p.R248Q	missense_variant	25213837	ENST00000269305.8:c.743G>A	17:g.7674220C>T	C	T	haematopoietic_and_lymphoid_tissue	NS	haematopoietic_neoplasm	acute_myeloid_leukaemia	Confirmed as somatic	2668447	blood-bone marrow	NS	u
rs11540652	COSS2821268	COSO279810975	17_7674220_C_T	TP53	17	7674220	7674220	COSG115384	ENST00000269305.8	FP-73b	COSV52661580	COSM10662	104796360	c.743G>A	p.R248Q	missense_variant	31776465	ENST00000269305.8:c.743G>A	17:g.7674220C>T	C	T	haematopoietic_and_lymphoid_tissue	NS	haematopoietic_neoplasm	myelofibrosis	Confirmed as somatic	2677182	blood-bone marrow	NS	m
rs11540652	COSS2821314	COSO279810975	17_7674220_C_T	TP53	17	7674220	7674220	COSG115384	ENST00000269305.8	SD-19b	COSV52661580	COSM10662	104796360	c.743G>A	p.R248Q	missense_variant	31776465	ENST00000269305.8:c.743G>A	17:g.7674220C>T	C	T	haematopoietic_and_lymphoid_tissue	NS	haematopoietic_neoplasm	myelofibrosis	Confirmed as somatic	2677205	blood-bone marrow	NS	m
rs11540652	COSS2823120	COSO279811439	17_7674220_C_T	TP53	17	7674220	7674220	COSG115384	ENST00000269305.8	BPLL_10	COSV52661580	COSM10662	104796360	c.743G>A	p.R248Q	missense_variant	31527074	ENST00000269305.8:c.743G>A	17:g.7674220C>T	C	T	haematopoietic_and_lymphoid_tissue	NS	lymphoid_neoplasm	B_cell_prolymphocytic_leukaemia	Confirmed as somatic	2678974	blood-bone marrow	NS	u
rs11540652	COSS2824056	COSO27984908	17_7674220_C_T	TP53	17	7674220	7674220	COSG115384	ENST00000269305.8	SJALL040471-R	COSV52661580	COSM10662	104796360	c.743G>A	p.R248Q	missense_variant	31697823	ENST00000269305.8:c.743G>A	17:g.7674220C>T	C	T	haematopoietic_and_lymphoid_tissue	NS	lymphoid_neoplasm	acute_lymphoblastic_T_cell_leukaemia	Confirmed as somatic	2679884	blood-bone marrow	recurrent	m
rs11540652	COSS2824058	COSO27984908	17_7674220_C_T	TP53	17	7674220	7674220	COSG115384	ENST00000269305.8	SJALL040472-R	COSV52661580	COSM10662	104796360	c.743G>A	p.R248Q	missense_variant	31697823	ENST00000269305.8:c.743G>A	17:g.7674220C>T	C	T	haematopoietic_and_lymphoid_tissue	NS	lymphoid_neoplasm	acute_lymphoblastic_T_cell_leukaemia	Confirmed as somatic	2679886	blood-bone marrow	recurrent	m
rs11540652	COSS2824136	COSO27984920	17_7674220_C_T	TP53	17	7674220	7674220	COSG115384	ENST00000269305.8	SJALL043859-R	COSV52661580	COSM10662	104796360	c.743G>A	p.R248Q	missense_variant	31697823	ENST00000269305.8:c.743G>A	17:g.7674220C>T	C	T	haematopoietic_and_lymphoid_tissue	NS	lymphoid_neoplasm	acute_lymphoblastic_B_cell_leukaemia	Confirmed as somatic	2679964	blood-bone marrow	recurrent	m
rs11540652	COSS2824176	COSO27984908	17_7674220_C_T	TP53	17	7674220	7674220	COSG115384	ENST00000269305.8	SJTALL013797-R	COSV52661580	COSM10662	104796360	c.743G>A	p.R248Q	missense_variant	31697823	ENST00000269305.8:c.743G>A	17:g.7674220C>T	C	T	haematopoietic_and_lymphoid_tissue	NS	lymphoid_neoplasm	acute_lymphoblastic_T_cell_leukaemia	Confirmed as somatic	2680004	blood-bone marrow	recurrent	m
rs11540652	COSS2834043	COSO27985045	17_7674220_C_T	TP53	17	7674220	7674220	COSG115384	ENST00000269305.8	2834043	COSV52661580	COSM10662	104796360	c.743G>A	p.R248Q	missense_variant	30807786	ENST00000269305.8:c.743G>A	17:g.7674220C>T	C	T	haematopoietic_and_lymphoid_tissue	NS	lymphoid_neoplasm	chronic_lymphocytic_leukaemia-small_lymphocytic_lymphoma	Confirmed as somatic	2689852	blood-bone marrow	NS	u
rs28934578	COSS2835704	COSO27985045	17_7675088_C_T	TP53	17	7675088	7675088	COSG115384	ENST00000269305.8	2835704	COSV52661038	COSM10648	104796184	c.524G>A	p.R175H	missense_variant	30508305	ENST00000269305.8:c.524G>A	17:g.7675088C>T	C	T	haematopoietic_and_lymphoid_tissue	NS	lymphoid_neoplasm	chronic_lymphocytic_leukaemia-small_lymphocytic_lymphoma	Confirmed as somatic	2691487	blood-bone marrow	NS	m
rs11540652	COSS2835737	COSO279818221	17_7674220_C_T	TP53	17	7674220	7674220	COSG115384	ENST00000269305.8	2835737	COSV52661580	COSM10662	104796360	c.743G>A	p.R248Q	missense_variant	30508305	ENST00000269305.8:c.743G>A	17:g.7674220C>T	C	T	haematopoietic_and_lymphoid_tissue	NS	lymphoid_neoplasm	chronic_lymphocytic_leukaemia-small_lymphocytic_lymphoma	Confirmed as somatic	2691520	blood-bone marrow	recurrent	m
rs11540652	COSS2835738	COSO279818221	17_7674220_C_T	TP53	17	7674220	7674220	COSG115384	ENST00000269305.8	2835738	COSV52661580	COSM10662	104796360	c.743G>A	p.R248Q	missense_variant	30508305	ENST00000269305.8:c.743G>A	17:g.7674220C>T	C	T	haematopoietic_and_lymphoid_tissue	NS	lymphoid_neoplasm	chronic_lymphocytic_leukaemia-small_lymphocytic_lymphoma	Confirmed as somatic	2691520	blood-bone marrow	recurrent	m
rs28934578	COSS2838897	COSO279818350	17_7675088_C_T	TP53	17	7675088	7675088	COSG115384	ENST00000269305.8	AM0L5	COSV52661038	COSM10648	104796184	c.524G>A	p.R175H	missense_variant	29148089	ENST00000269305.8:c.524G>A	17:g.7675088C>T	C	T	haematopoietic_and_lymphoid_tissue	NS	haematopoietic_neoplasm	acute_leukaemic_transformation_of_myeloproliferative_neoplasm	Confirmed as somatic	2694667	blood-bone marrow	secondary	u
rs11540652	COSS2840487	COSO279818350	17_7674220_C_T	TP53	17	7674220	7674220	COSG115384	ENST00000269305.8	AML42	COSV52661580	COSM10662	104796360	c.743G>A	p.R248Q	missense_variant	29148089	ENST00000269305.8:c.743G>A	17:g.7674220C>T	C	T	haematopoietic_and_lymphoid_tissue	NS	haematopoietic_neoplasm	acute_leukaemic_transformation_of_myeloproliferative_neoplasm	Confirmed as somatic	2696047	blood-bone marrow	secondary	u
rs28934578	COSS2840494	COSO279818350	17_7675088_C_T	TP53	17	7675088	7675088	COSG115384	ENST00000269305.8	AML49	COSV52661038	COSM10648	104796184	c.524G>A	p.R175H	missense_variant	29148089	ENST00000269305.8:c.524G>A	17:g.7675088C>T	C	T	haematopoietic_and_lymphoid_tissue	NS	haematopoietic_neoplasm	acute_leukaemic_transformation_of_myeloproliferative_neoplasm	Confirmed as somatic	2696054	blood-bone marrow	secondary	u
rs11540652	COSS2842888	COSO27985184	17_7674220_C_T	TP53	17	7674220	7674220	COSG115384	ENST00000269305.8	H_QD-WAPAT038-V0DHP3	COSV52661580	COSM10662	104796360	c.743G>A	p.R248Q	missense_variant	29563506	ENST00000269305.8:c.743G>A	17:g.7674220C>T	C	T	haematopoietic_and_lymphoid_tissue	NS	lymphoid_neoplasm	plasma_cell_myeloma	Confirmed as somatic	2698342	blood-bone marrow	NS	u
rs11540652	COSS2843225	COSO27985184	17_7674220_C_T	TP53	17	7674220	7674220	COSG115384	ENST00000269305.8	2843225	COSV52661580	COSM10662	104796360	c.743G>A	p.R248Q	missense_variant	25302557	ENST00000269305.8:c.743G>A	17:g.7674220C>T	C	T	haematopoietic_and_lymphoid_tissue	NS	lymphoid_neoplasm	plasma_cell_myeloma	Confirmed as somatic	2698678	blood-bone marrow	NS	u
rs28934578	COSS2843246	COSO27985184	17_7675088_C_T	TP53	17	7675088	7675088	COSG115384	ENST00000269305.8	2843246	COSV52661038	COSM10648	104796184	c.524G>A	p.R175H	missense_variant	25302557	ENST00000269305.8:c.524G>A	17:g.7675088C>T	C	T	haematopoietic_and_lymphoid_tissue	NS	lymphoid_neoplasm	plasma_cell_myeloma	Confirmed as somatic	2698699	blood-bone marrow	NS	u
rs28934578	COSS2843954	COSO27984920	17_7675088_C_T	TP53	17	7675088	7675088	COSG115384	ENST00000269305.8	B-ALL_REL_235	COSV52661038	COSM10648	104796184	c.524G>A	p.R175H	missense_variant	27655895	ENST00000269305.8:c.524G>A	17:g.7675088C>T	C	T	haematopoietic_and_lymphoid_tissue	NS	lymphoid_neoplasm	acute_lymphoblastic_B_cell_leukaemia	Confirmed as somatic	2699362	blood-bone marrow	recurrent	u
rs11540652	COSS2843965	COSO27984920	17_7674220_C_T	TP53	17	7674220	7674220	COSG115384	ENST00000269305.8	B-ALL_REL_339	COSV52661580	COSM10662	104796360	c.743G>A	p.R248Q	missense_variant	27655895	ENST00000269305.8:c.743G>A	17:g.7674220C>T	C	T	haematopoietic_and_lymphoid_tissue	NS	lymphoid_neoplasm	acute_lymphoblastic_B_cell_leukaemia	Confirmed as somatic	2699373	blood-bone marrow	recurrent	u
rs28934578	COSS2844076	COSO27984920	17_7675088_C_T	TP53	17	7675088	7675088	COSG115384	ENST00000269305.8	B-ALL_REL_350	COSV52661038	COSM10648	104796184	c.524G>A	p.R175H	missense_variant	27655895	ENST00000269305.8:c.524G>A	17:g.7675088C>T	C	T	haematopoietic_and_lymphoid_tissue	NS	lymphoid_neoplasm	acute_lymphoblastic_B_cell_leukaemia	Confirmed as somatic	2699484	blood-bone marrow	recurrent	u
rs11540652	COSS2872365	COSO27984916	17_7674220_C_T	TP53	17	7674220	7674220	COSG115384	ENST00000269305.8	2872365	COSV52661580	COSM10662	104796360	c.743G>A	p.R248Q	missense_variant	31648313	ENST00000269305.8:c.743G>A	17:g.7674220C>T	C	T	haematopoietic_and_lymphoid_tissue	NS	lymphoid_neoplasm	acute_lymphoblastic_leukaemia	Confirmed as somatic	2727362	blood-bone marrow	recurrent	m
rs11540652	COSS2877791	COSO27984818	17_7674220_C_T	TP53	17	7674220	7674220	COSG115384	ENST00000269305.8	P2	COSV52661580	COSM10662	104796360	c.743G>A	p.R248Q	missense_variant	32187361	ENST00000269305.8:c.743G>A	17:g.7674220C>T	C	T	haematopoietic_and_lymphoid_tissue	NS	lymphoid_neoplasm	diffuse_large_B_cell_lymphoma	Confirmed as somatic	2732306	surgery-fixed	primary	u
rs11540652	COSS2877870	COSO27984818	17_7674220_C_T	TP53	17	7674220	7674220	COSG115384	ENST00000269305.8	P81	COSV52661580	COSM10662	104796360	c.743G>A	p.R248Q	missense_variant	32187361	ENST00000269305.8:c.743G>A	17:g.7674220C>T	C	T	haematopoietic_and_lymphoid_tissue	NS	lymphoid_neoplasm	diffuse_large_B_cell_lymphoma	Confirmed as somatic	2732385	surgery-fixed	primary	u
rs28934578	COSS2877905	COSO27984818	17_7675088_C_T	TP53	17	7675088	7675088	COSG115384	ENST00000269305.8	P116	COSV52661038	COSM10648	104796184	c.524G>A	p.R175H	missense_variant	32187361	ENST00000269305.8:c.524G>A	17:g.7675088C>T	C	T	haematopoietic_and_lymphoid_tissue	NS	lymphoid_neoplasm	diffuse_large_B_cell_lymphoma	Confirmed as somatic	2732420	surgery-fixed	NS	u
rs11540652	COSS2878132	COSO27984818	17_7674220_C_T	TP53	17	7674220	7674220	COSG115384	ENST00000269305.8	P343	COSV52661580	COSM10662	104796360	c.743G>A	p.R248Q	missense_variant	32187361	ENST00000269305.8:c.743G>A	17:g.7674220C>T	C	T	haematopoietic_and_lymphoid_tissue	NS	lymphoid_neoplasm	diffuse_large_B_cell_lymphoma	Confirmed as somatic	2732647	surgery-fixed	primary	u
rs11540652	COSS2878277	COSO27984818	17_7674220_C_T	TP53	17	7674220	7674220	COSG115384	ENST00000269305.8	P488	COSV52661580	COSM10662	104796360	c.743G>A	p.R248Q	missense_variant	32187361	ENST00000269305.8:c.743G>A	17:g.7674220C>T	C	T	haematopoietic_and_lymphoid_tissue	NS	lymphoid_neoplasm	diffuse_large_B_cell_lymphoma	Confirmed as somatic	2732792	surgery-fixed	primary	u
rs11540652	COSS2878329	COSO27984818	17_7674220_C_T	TP53	17	7674220	7674220	COSG115384	ENST00000269305.8	P540	COSV52661580	COSM10662	104796360	c.743G>A	p.R248Q	missense_variant	32187361	ENST00000269305.8:c.743G>A	17:g.7674220C>T	C	T	haematopoietic_and_lymphoid_tissue	NS	lymphoid_neoplasm	diffuse_large_B_cell_lymphoma	Confirmed as somatic	2732844	surgery-fixed	primary	u
rs11540652	COSS2878337	COSO27984818	17_7674220_C_T	TP53	17	7674220	7674220	COSG115384	ENST00000269305.8	P548	COSV52661580	COSM10662	104796360	c.743G>A	p.R248Q	missense_variant	32187361	ENST00000269305.8:c.743G>A	17:g.7674220C>T	C	T	haematopoietic_and_lymphoid_tissue	NS	lymphoid_neoplasm	diffuse_large_B_cell_lymphoma	Confirmed as somatic	2732852	surgery-fixed	primary	u
rs28934578	COSS2878394	COSO27984818	17_7675088_C_T	TP53	17	7675088	7675088	COSG115384	ENST00000269305.8	P605	COSV52661038	COSM10648	104796184	c.524G>A	p.R175H	missense_variant	32187361	ENST00000269305.8:c.524G>A	17:g.7675088C>T	C	T	haematopoietic_and_lymphoid_tissue	NS	lymphoid_neoplasm	diffuse_large_B_cell_lymphoma	Confirmed as somatic	2732909	surgery-fixed	primary	u
rs28934578	COSS2878535	COSO27984818	17_7675088_C_T	TP53	17	7675088	7675088	COSG115384	ENST00000269305.8	P746	COSV52661038	COSM10648	104796184	c.524G>A	p.R175H	missense_variant	32187361	ENST00000269305.8:c.524G>A	17:g.7675088C>T	C	T	haematopoietic_and_lymphoid_tissue	NS	lymphoid_neoplasm	diffuse_large_B_cell_lymphoma	Confirmed as somatic	2733050	surgery-fixed	primary	u
rs11540652	COSS2895299	COSO27984920	17_7674220_C_T	TP53	17	7674220	7674220	COSG115384	ENST00000269305.8	PARLAF_D	COSV52661580	COSM10662	104796360	c.743G>A	p.R248Q	missense_variant	27655895	ENST00000269305.8:c.743G>A	17:g.7674220C>T	C	T	haematopoietic_and_lymphoid_tissue	NS	lymphoid_neoplasm	acute_lymphoblastic_B_cell_leukaemia	Confirmed as somatic	2749679	blood-bone marrow	primary	u
rs11540652	COSS2895300	COSO27984920	17_7674220_C_T	TP53	17	7674220	7674220	COSG115384	ENST00000269305.8	PARLAF_R	COSV52661580	COSM10662	104796360	c.743G>A	p.R248Q	missense_variant	27655895	ENST00000269305.8:c.743G>A	17:g.7674220C>T	C	T	haematopoietic_and_lymphoid_tissue	NS	lymphoid_neoplasm	acute_lymphoblastic_B_cell_leukaemia	Confirmed as somatic	2749680	blood-bone marrow	recurrent	u
rs11540652	COSS2895322	COSO27984920	17_7674220_C_T	TP53	17	7674220	7674220	COSG115384	ENST00000269305.8	PARBVI_R	COSV52661580	COSM10662	104796360	c.743G>A	p.R248Q	missense_variant	27655895	ENST00000269305.8:c.743G>A	17:g.7674220C>T	C	T	haematopoietic_and_lymphoid_tissue	NS	lymphoid_neoplasm	acute_lymphoblastic_B_cell_leukaemia	Confirmed as somatic	2749702	blood-bone marrow	recurrent	u
rs11540652	COSS2895330	COSO27984920	17_7674220_C_T	TP53	17	7674220	7674220	COSG115384	ENST00000269305.8	PAPEFH_R	COSV52661580	COSM10662	104796360	c.743G>A	p.R248Q	missense_variant	27655895	ENST00000269305.8:c.743G>A	17:g.7674220C>T	C	T	haematopoietic_and_lymphoid_tissue	NS	lymphoid_neoplasm	acute_lymphoblastic_B_cell_leukaemia	Confirmed as somatic	2749710	blood-bone marrow	recurrent	u
rs11540652	COSS2895331	COSO27984920	17_7674220_C_T	TP53	17	7674220	7674220	COSG115384	ENST00000269305.8	PASFXA_D	COSV52661580	COSM10662	104796360	c.743G>A	p.R248Q	missense_variant	27655895	ENST00000269305.8:c.743G>A	17:g.7674220C>T	C	T	haematopoietic_and_lymphoid_tissue	NS	lymphoid_neoplasm	acute_lymphoblastic_B_cell_leukaemia	Confirmed as somatic	2749711	blood-bone marrow	primary	u
rs11540652	COSS2895332	COSO27984920	17_7674220_C_T	TP53	17	7674220	7674220	COSG115384	ENST00000269305.8	PASFXA_R	COSV52661580	COSM10662	104796360	c.743G>A	p.R248Q	missense_variant	27655895	ENST00000269305.8:c.743G>A	17:g.7674220C>T	C	T	haematopoietic_and_lymphoid_tissue	NS	lymphoid_neoplasm	acute_lymphoblastic_B_cell_leukaemia	Confirmed as somatic	2749712	blood-bone marrow	recurrent	u
rs28934578	COSS2895333	COSO27984920	17_7675088_C_T	TP53	17	7675088	7675088	COSG115384	ENST00000269305.8	PARMSP_D	COSV52661038	COSM10648	104796184	c.524G>A	p.R175H	missense_variant	27655895	ENST00000269305.8:c.524G>A	17:g.7675088C>T	C	T	haematopoietic_and_lymphoid_tissue	NS	lymphoid_neoplasm	acute_lymphoblastic_B_cell_leukaemia	Confirmed as somatic	2749713	blood-bone marrow	primary	u
rs28934578	COSS2895334	COSO27984920	17_7675088_C_T	TP53	17	7675088	7675088	COSG115384	ENST00000269305.8	PARMSP_R	COSV52661038	COSM10648	104796184	c.524G>A	p.R175H	missense_variant	27655895	ENST00000269305.8:c.524G>A	17:g.7675088C>T	C	T	haematopoietic_and_lymphoid_tissue	NS	lymphoid_neoplasm	acute_lymphoblastic_B_cell_leukaemia	Confirmed as somatic	2749714	blood-bone marrow	recurrent	u
rs11540652	COSS2917184	COSO57434818	17_7674220_C_T	TP53	17	7674220	7674220	COSG115384	ENST00000269305.8	2917184	COSV52661580	COSM10662	104796360	c.743G>A	p.R248Q	missense_variant	34478526	ENST00000269305.8:c.743G>A	17:g.7674220C>T	C	T	haematopoietic_and_lymphoid_tissue	bone	lymphoid_neoplasm	diffuse_large_B_cell_lymphoma	Confirmed as somatic	2770570	surgery fresh/frozen	NS	u
rs11540652	COSS2917219	COSO27984818	17_7674220_C_T	TP53	17	7674220	7674220	COSG115384	ENST00000269305.8	2917219	COSV52661580	COSM10662	104796360	c.743G>A	p.R248Q	missense_variant	34478526	ENST00000269305.8:c.743G>A	17:g.7674220C>T	C	T	haematopoietic_and_lymphoid_tissue	NS	lymphoid_neoplasm	diffuse_large_B_cell_lymphoma	Confirmed as somatic	2770605	surgery-fixed	NS	u
rs11540652	COSS2923929	COSO27985045	17_7674220_C_T	TP53	17	7674220	7674220	COSG115384	ENST00000269305.8	CLL-GCLL-0138-Tumor-SM-41JY5	COSV52661580	COSM10662	104796360	c.743G>A	p.R248Q	missense_variant	26466571	ENST00000269305.8:c.743G>A	17:g.7674220C>T	C	T	haematopoietic_and_lymphoid_tissue	NS	lymphoid_neoplasm	chronic_lymphocytic_leukaemia-small_lymphocytic_lymphoma	Confirmed as somatic	2777292	blood-bone marrow	NS	u
rs28934578	COSS2923983	COSO27985045	17_7675088_C_T	TP53	17	7675088	7675088	COSG115384	ENST00000269305.8	CLL-GCLL-0202-Tumor-SM-4DP8D	COSV52661038	COSM10648	104796184	c.524G>A	p.R175H	missense_variant	26466571	ENST00000269305.8:c.524G>A	17:g.7675088C>T	C	T	haematopoietic_and_lymphoid_tissue	NS	lymphoid_neoplasm	chronic_lymphocytic_leukaemia-small_lymphocytic_lymphoma	Confirmed as somatic	2777346	blood-bone marrow	NS	u
rs11540652	COSS2926769	COSO279817473	17_7674220_C_T	TP53	17	7674220	7674220	COSG115384	ENST00000269305.8	2926769	COSV52661580	COSM10662	104796360	c.743G>A	p.R248Q	missense_variant	34884997	ENST00000269305.8:c.743G>A	17:g.7674220C>T	C	T	haematopoietic_and_lymphoid_tissue	NS	haematopoietic_neoplasm	blastic_plasmacytoid_dendritic_cell_neoplasm	Confirmed as somatic	2780064	blood-bone marrow	NS	m
rs11540652	COSS2929359	COSO27984905	17_7674220_C_T	TP53	17	7674220	7674220	COSG115384	ENST00000269305.8	FLU009036	COSV52661580	COSM10662	104796360	c.743G>A	p.R248Q	missense_variant	34070172	ENST00000269305.8:c.743G>A	17:g.7674220C>T	C	T	haematopoietic_and_lymphoid_tissue	NS	haematopoietic_neoplasm	acute_myeloid_leukaemia	Confirmed as somatic	2782534	blood-bone marrow	NS	u
rs28934578	COSS2929390	COSO27984905	17_7675088_C_T	TP53	17	7675088	7675088	COSG115384	ENST00000269305.8	FLU011012	COSV52661038	COSM10648	104796184	c.524G>A	p.R175H	missense_variant	34070172	ENST00000269305.8:c.524G>A	17:g.7675088C>T	C	T	haematopoietic_and_lymphoid_tissue	NS	haematopoietic_neoplasm	acute_myeloid_leukaemia	Confirmed as somatic	2782565	blood-bone marrow	NS	u
rs11540652	COSS2929476	COSO27984905	17_7674220_C_T	TP53	17	7674220	7674220	COSG115384	ENST00000269305.8	FLU016038	COSV52661580	COSM10662	104796360	c.743G>A	p.R248Q	missense_variant	34070172	ENST00000269305.8:c.743G>A	17:g.7674220C>T	C	T	haematopoietic_and_lymphoid_tissue	NS	haematopoietic_neoplasm	acute_myeloid_leukaemia	Confirmed as somatic	2782651	blood-bone marrow	NS	u
rs28934578	COSS2929949	COSO27985099	17_7675088_C_T	TP53	17	7675088	7675088	COSG115384	ENST00000269305.8	2929949	COSV52661038	COSM10648	104796184	c.524G>A	p.R175H	missense_variant	35380239	ENST00000269305.8:c.524G>A	17:g.7675088C>T	C	T	haematopoietic_and_lymphoid_tissue	NS	lymphoid_neoplasm	NS	Confirmed as somatic	2783122	blood-bone marrow	NS	u
rs28934578	COSS2929950	COSO27985178	17_7675088_C_T	TP53	17	7675088	7675088	COSG115384	ENST00000269305.8	2929950	COSV52661038	COSM10648	104796184	c.524G>A	p.R175H	missense_variant	35380239	ENST00000269305.8:c.524G>A	17:g.7675088C>T	C	T	haematopoietic_and_lymphoid_tissue	NS	haematopoietic_neoplasm	myelodysplastic_syndrome_therapy_related	Confirmed as somatic	2783123	blood-bone marrow	NS	u
rs28934578	COSS2929954	COSO27984985	17_7675088_C_T	TP53	17	7675088	7675088	COSG115384	ENST00000269305.8	2929954	COSV52661038	COSM10648	104796184	c.524G>A	p.R175H	missense_variant	35380239	ENST00000269305.8:c.524G>A	17:g.7675088C>T	C	T	haematopoietic_and_lymphoid_tissue	NS	haematopoietic_neoplasm	acute_myeloid_leukaemia_therapy_related	Confirmed as somatic	2783127	blood-bone marrow	NS	u
rs28934578	COSS2930717	COSO279811396	17_7675088_C_T	TP53	17	7675088	7675088	COSG115384	ENST00000269305.8	2930717	COSV52661038	COSM10648	104796184	c.524G>A	p.R175H	missense_variant	34132463	ENST00000269305.8:c.524G>A	17:g.7675088C>T	C	T	haematopoietic_and_lymphoid_tissue	NS	haematopoietic_neoplasm	acute_basophilic_leukaemia	Confirmed as somatic	2783825	blood-bone marrow	primary	m
rs28934578	COSS2940511	COSO27984920	17_7675088_C_T	TP53	17	7675088	7675088	COSG115384	ENST00000269305.8	SJHYPO139	COSV52661038	COSM10648	104796184	c.524G>A	p.R175H	missense_variant	36050548	ENST00000269305.8:c.524G>A	17:g.7675088C>T	C	T	haematopoietic_and_lymphoid_tissue	NS	lymphoid_neoplasm	acute_lymphoblastic_B_cell_leukaemia	Confirmed as somatic	2793254	blood-bone marrow	NS	m
rs11540652	COSS2940969	COSO279820161	17_7674220_C_T	TP53	17	7674220	7674220	COSG115384	ENST00000269305.8	SJCOGALL010219	COSV52661580	COSM10662	104796360	c.743G>A	p.R248Q	missense_variant	36050548	ENST00000269305.8:c.743G>A	17:g.7674220C>T	C	T	haematopoietic_and_lymphoid_tissue	NS	lymphoid_neoplasm	acute_lymphoblastic_B_cell_leukaemia	Confirmed as somatic	2793712	blood-bone marrow	NS	m
rs28934578	COSS2944999	COSO28994818	17_7675088_C_T	TP53	17	7675088	7675088	COSG115384	ENST00000269305.8	2944999	COSV52661038	COSM10648	104796184	c.524G>A	p.R175H	missense_variant	36243813	ENST00000269305.8:c.524G>A	17:g.7675088C>T	C	T	haematopoietic_and_lymphoid_tissue	small_intestine	lymphoid_neoplasm	diffuse_large_B_cell_lymphoma	Confirmed as somatic	2797705	surgery-fixed	primary	m
rs28934578	COSS2945014	COSO28994818	17_7675088_C_T	TP53	17	7675088	7675088	COSG115384	ENST00000269305.8	2945014	COSV52661038	COSM10648	104796184	c.524G>A	p.R175H	missense_variant	36243813	ENST00000269305.8:c.524G>A	17:g.7675088C>T	C	T	haematopoietic_and_lymphoid_tissue	small_intestine	lymphoid_neoplasm	diffuse_large_B_cell_lymphoma	Confirmed as somatic	2797720	surgery-fixed	primary	m
rs28934578	COSS2950582	COSO27984920	17_7675088_C_T	TP53	17	7675088	7675088	COSG115384	ENST00000269305.8	2950582	COSV52661038	COSM10648	104796184	c.524G>A	p.R175H	missense_variant	27428428	ENST00000269305.8:c.524G>A	17:g.7675088C>T	C	T	haematopoietic_and_lymphoid_tissue	NS	lymphoid_neoplasm	acute_lymphoblastic_B_cell_leukaemia	Confirmed as somatic	2803143	blood-bone marrow	NS	m
rs28934578	COSS2955881	COSO279819093	17_7675088_C_T	TP53	17	7675088	7675088	COSG115384	ENST00000269305.8	2955881	COSV52661038	COSM10648	104796184	c.524G>A	p.R175H	missense_variant	37102976	ENST00000269305.8:c.524G>A	17:g.7675088C>T	C	T	haematopoietic_and_lymphoid_tissue	NS	haematopoietic_neoplasm	myelodysplastic-myeloproliferative_neoplasm	Confirmed as somatic	2808178	blood-bone marrow	NS	u
rs11540652	COSS2956867	COSO27985045	17_7674220_C_T	TP53	17	7674220	7674220	COSG115384	ENST00000269305.8	CLL479_T	COSV52661580	COSM10662	104796360	c.743G>A	p.R248Q	missense_variant	36333502	ENST00000269305.8:c.743G>A	17:g.7674220C>T	C	T	haematopoietic_and_lymphoid_tissue	NS	lymphoid_neoplasm	chronic_lymphocytic_leukaemia-small_lymphocytic_lymphoma	Confirmed as somatic	2809073	blood-bone marrow	NS	u
rs11540652	COSS2956902	COSO27985045	17_7674220_C_T	TP53	17	7674220	7674220	COSG115384	ENST00000269305.8	CLL072_T	COSV52661580	COSM10662	104796360	c.743G>A	p.R248Q	missense_variant	36333502	ENST00000269305.8:c.743G>A	17:g.7674220C>T	C	T	haematopoietic_and_lymphoid_tissue	NS	lymphoid_neoplasm	chronic_lymphocytic_leukaemia-small_lymphocytic_lymphoma	Confirmed as somatic	2809108	blood-bone marrow	NS	u
rs28934578	COSS2956922	COSO27985045	17_7675088_C_T	TP53	17	7675088	7675088	COSG115384	ENST00000269305.8	CLL234_T	COSV52661038	COSM10648	104796184	c.524G>A	p.R175H	missense_variant	36333502	ENST00000269305.8:c.524G>A	17:g.7675088C>T	C	T	haematopoietic_and_lymphoid_tissue	NS	lymphoid_neoplasm	chronic_lymphocytic_leukaemia-small_lymphocytic_lymphoma	Confirmed as somatic	2809128	blood-bone marrow	NS	u
rs28934578	COSS2956923	COSO27985045	17_7675088_C_T	TP53	17	7675088	7675088	COSG115384	ENST00000269305.8	CLL449_T	COSV52661038	COSM10648	104796184	c.524G>A	p.R175H	missense_variant	36333502	ENST00000269305.8:c.524G>A	17:g.7675088C>T	C	T	haematopoietic_and_lymphoid_tissue	NS	lymphoid_neoplasm	chronic_lymphocytic_leukaemia-small_lymphocytic_lymphoma	Confirmed as somatic	2809129	blood-bone marrow	NS	u
rs28934578	COSS2958191	COSO27985045	17_7675088_C_T	TP53	17	7675088	7675088	COSG115384	ENST00000269305.8	009-10-01TD	COSV52661038	COSM10648	104796184	c.524G>A	p.R175H	missense_variant	35953718	ENST00000269305.8:c.524G>A	17:g.7675088C>T	C	T	haematopoietic_and_lymphoid_tissue	NS	lymphoid_neoplasm	chronic_lymphocytic_leukaemia-small_lymphocytic_lymphoma	Confirmed as somatic	2810209	blood-bone marrow	recurrent	u
rs11540652	COSS2958197	COSO27985045	17_7674220_C_T	TP53	17	7674220	7674220	COSG115384	ENST00000269305.8	029-11-01TD	COSV52661580	COSM10662	104796360	c.743G>A	p.R248Q	missense_variant	35953718	ENST00000269305.8:c.743G>A	17:g.7674220C>T	C	T	haematopoietic_and_lymphoid_tissue	NS	lymphoid_neoplasm	chronic_lymphocytic_leukaemia-small_lymphocytic_lymphoma	Confirmed as somatic	2810215	blood-bone marrow	recurrent	u
rs28934578	COSS2959314	COSO27985712	17_7675088_C_T	TP53	17	7675088	7675088	COSG115384	ENST00000269305.8	P07_D	COSV52661038	COSM10648	104796184	c.524G>A	p.R175H	missense_variant	37605345	ENST00000269305.8:c.524G>A	17:g.7675088C>T	C	T	haematopoietic_and_lymphoid_tissue	NS	lymphoid_neoplasm	mantle_cell_lymphoma	Confirmed as somatic	2811274	surgery fresh/frozen	NS	m
rs28934578	COSS2959315	COSO27985712	17_7675088_C_T	TP53	17	7675088	7675088	COSG115384	ENST00000269305.8	P07_R	COSV52661038	COSM10648	104796184	c.524G>A	p.R175H	missense_variant	37605345	ENST00000269305.8:c.524G>A	17:g.7675088C>T	C	T	haematopoietic_and_lymphoid_tissue	NS	lymphoid_neoplasm	mantle_cell_lymphoma	Confirmed as somatic	2811275	surgery fresh/frozen	recurrent	m
rs11540652	COSS2962550	COSO27985045	17_7674220_C_T	TP53	17	7674220	7674220	COSG115384	ENST00000269305.8	2962550	COSV52661580	COSM10662	104796360	c.743G>A	p.R248Q	missense_variant	28924241	ENST00000269305.8:c.743G>A	17:g.7674220C>T	C	T	haematopoietic_and_lymphoid_tissue	NS	lymphoid_neoplasm	chronic_lymphocytic_leukaemia-small_lymphocytic_lymphoma	Confirmed as somatic	2814404	blood-bone marrow	NS	m
rs11540652	COSS2962551	COSO27985045	17_7674220_C_T	TP53	17	7674220	7674220	COSG115384	ENST00000269305.8	2962551	COSV52661580	COSM10662	104796360	c.743G>A	p.R248Q	missense_variant	28924241	ENST00000269305.8:c.743G>A	17:g.7674220C>T	C	T	haematopoietic_and_lymphoid_tissue	NS	lymphoid_neoplasm	chronic_lymphocytic_leukaemia-small_lymphocytic_lymphoma	Confirmed as somatic	2814404	blood-bone marrow	NS	m
rs28934578	COSS2962609	COSO27985045	17_7675088_C_T	TP53	17	7675088	7675088	COSG115384	ENST00000269305.8	2962609	COSV52661038	COSM10648	104796184	c.524G>A	p.R175H	missense_variant	28924241	ENST00000269305.8:c.524G>A	17:g.7675088C>T	C	T	haematopoietic_and_lymphoid_tissue	NS	lymphoid_neoplasm	chronic_lymphocytic_leukaemia-small_lymphocytic_lymphoma	Confirmed as somatic	2814463	blood-bone marrow	NS	u
rs28934578	COSS2962632	COSO27985045	17_7675088_C_T	TP53	17	7675088	7675088	COSG115384	ENST00000269305.8	2962632	COSV52661038	COSM10648	104796184	c.524G>A	p.R175H	missense_variant	28924241	ENST00000269305.8:c.524G>A	17:g.7675088C>T	C	T	haematopoietic_and_lymphoid_tissue	NS	lymphoid_neoplasm	chronic_lymphocytic_leukaemia-small_lymphocytic_lymphoma	Confirmed as somatic	2814486	blood-bone marrow	NS	u
rs11540652	COSS2962671	COSO27985045	17_7674220_C_T	TP53	17	7674220	7674220	COSG115384	ENST00000269305.8	2962671	COSV52661580	COSM10662	104796360	c.743G>A	p.R248Q	missense_variant	28924241	ENST00000269305.8:c.743G>A	17:g.7674220C>T	C	T	haematopoietic_and_lymphoid_tissue	NS	lymphoid_neoplasm	chronic_lymphocytic_leukaemia-small_lymphocytic_lymphoma	Confirmed as somatic	2814525	blood-bone marrow	NS	u
rs11540652	COSS2962794	COSO27985045	17_7674220_C_T	TP53	17	7674220	7674220	COSG115384	ENST00000269305.8	2962794	COSV52661580	COSM10662	104796360	c.743G>A	p.R248Q	missense_variant	28924241	ENST00000269305.8:c.743G>A	17:g.7674220C>T	C	T	haematopoietic_and_lymphoid_tissue	NS	lymphoid_neoplasm	chronic_lymphocytic_leukaemia-small_lymphocytic_lymphoma	Confirmed as somatic	2814648	blood-bone marrow	NS	u
rs11540652	COSS2968854	COSO27984818	17_7674220_C_T	TP53	17	7674220	7674220	COSG115384	ENST00000269305.8	RA201905230152	COSV52661580	COSM10662	104796360	c.743G>A	p.R248Q	missense_variant	36465410	ENST00000269305.8:c.743G>A	17:g.7674220C>T	C	T	haematopoietic_and_lymphoid_tissue	NS	lymphoid_neoplasm	diffuse_large_B_cell_lymphoma	Confirmed as somatic	2819263	circulating tumour	NS	m
rs28934578	COSS2968863	COSO27984818	17_7675088_C_T	TP53	17	7675088	7675088	COSG115384	ENST00000269305.8	RA201907050126	COSV52661038	COSM10648	104796184	c.524G>A	p.R175H	missense_variant	36465410	ENST00000269305.8:c.524G>A	17:g.7675088C>T	C	T	haematopoietic_and_lymphoid_tissue	NS	lymphoid_neoplasm	diffuse_large_B_cell_lymphoma	Confirmed as somatic	2819272	circulating tumour	NS	m
rs28934578	COSS2968932	COSO27984818	17_7675088_C_T	TP53	17	7675088	7675088	COSG115384	ENST00000269305.8	RA201903210153	COSV52661038	COSM10648	104796184	c.524G>A	p.R175H	missense_variant	36465410	ENST00000269305.8:c.524G>A	17:g.7675088C>T	C	T	haematopoietic_and_lymphoid_tissue	NS	lymphoid_neoplasm	diffuse_large_B_cell_lymphoma	Confirmed as somatic	2819341	circulating tumour	NS	m
rs11540652	COSS2968933	COSO27984818	17_7674220_C_T	TP53	17	7674220	7674220	COSG115384	ENST00000269305.8	RA201903290128	COSV52661580	COSM10662	104796360	c.743G>A	p.R248Q	missense_variant	36465410	ENST00000269305.8:c.743G>A	17:g.7674220C>T	C	T	haematopoietic_and_lymphoid_tissue	NS	lymphoid_neoplasm	diffuse_large_B_cell_lymphoma	Confirmed as somatic	2819342	circulating tumour	NS	m
rs11540652	COSS2970481	COSO27984914	17_7674220_C_T	TP53	17	7674220	7674220	COSG115384	ENST00000269305.8	SJAML074161_D1	COSV52661580	COSM10662	104796360	c.743G>A	p.R248Q	missense_variant	38212634	ENST00000269305.8:c.743G>A	17:g.7674220C>T	C	T	haematopoietic_and_lymphoid_tissue	NS	haematopoietic_neoplasm	acute_myeloid_leukaemia	Confirmed as somatic	2820864	blood-bone marrow	NS	m
rs28934578	COSS2970736	COSO279811279	17_7675088_C_T	TP53	17	7675088	7675088	COSG115384	ENST00000269305.8	IID_H198427	COSV52661038	COSM10648	104796184	c.524G>A	p.R175H	missense_variant	36723991	ENST00000269305.8:c.524G>A	17:g.7675088C>T	C	T	haematopoietic_and_lymphoid_tissue	NS	lymphoid_neoplasm	Hodgkin_lymphoma	Confirmed as somatic	2821095	surgery fresh/frozen	primary	u
rs11540652	COSS2970737	COSO279811279	17_7674220_C_T	TP53	17	7674220	7674220	COSG115384	ENST00000269305.8	IID_H198428	COSV52661580	COSM10662	104796360	c.743G>A	p.R248Q	missense_variant	36723991	ENST00000269305.8:c.743G>A	17:g.7674220C>T	C	T	haematopoietic_and_lymphoid_tissue	NS	lymphoid_neoplasm	Hodgkin_lymphoma	Confirmed as somatic	2821096	surgery fresh/frozen	primary	u
rs28934578	COSS2971085	COSO27984818	17_7675088_C_T	TP53	17	7675088	7675088	COSG115384	ENST00000269305.8	2971085	COSV52661038	COSM10648	104796184	c.524G>A	p.R175H	missense_variant	37333831	ENST00000269305.8:c.524G>A	17:g.7675088C>T	C	T	haematopoietic_and_lymphoid_tissue	NS	lymphoid_neoplasm	diffuse_large_B_cell_lymphoma	Confirmed as somatic	2821379	surgery fresh/frozen	NS	m
rs11540652	COSS2989440	COSO27984920	17_7674220_C_T	TP53	17	7674220	7674220	COSG115384	ENST00000269305.8	MLL_10_031	COSV52661580	COSM10662	104796360	c.743G>A	p.R248Q	missense_variant	36042201	ENST00000269305.8:c.743G>A	17:g.7674220C>T	C	T	haematopoietic_and_lymphoid_tissue	NS	lymphoid_neoplasm	acute_lymphoblastic_B_cell_leukaemia	Confirmed as somatic	2833153	blood-bone marrow	NS	m
rs11540652	COSS2990069	COSO27984903	17_7674220_C_T	TP53	17	7674220	7674220	COSG115384	ENST00000269305.8	SJTALL030047_R1	COSV52661580	COSM10662	104796360	c.743G>A	p.R248Q	missense_variant	34301788	ENST00000269305.8:c.743G>A	17:g.7674220C>T	C	T	haematopoietic_and_lymphoid_tissue	NS	haematopoietic_neoplasm	acute_leukaemia_of_ambiguous_lineage	Confirmed as somatic	2833782	blood-bone marrow	recurrent	m
rs121434592	COSS2662907	COSO29645573	14_104780214_C_T	AKT1	14	104780214	104780214	COSG100756	ENST00000554581.5	2662907	COSV62571334	COSM33765	167199996	c.49G>A	p.E17K	missense_variant,splice_region_variant	28326956	ENST00000554581.5:c.49G>A	14:g.104780214C>T	C	T	kidney	NS	Wilms_tumour	NS	Confirmed as somatic	2523029	surgery-fixed	NS	u
rs121434592	COSS2988982	COSO29645555	14_104780214_C_T	AKT1	14	104780214	104780214	COSG100756	ENST00000554581.5	BJ22CM007523	COSV62571334	COSM33765	167199996	c.49G>A	p.E17K	missense_variant,splice_region_variant	37427096	ENST00000554581.5:c.49G>A	14:g.104780214C>T	C	T	kidney	NS	carcinoma	clear_cell_renal_cell_carcinoma	Confirmed as somatic	2832714	surgery - NOS	NS	m
rs141346625	COSS2679247	COSO29645573	20_32433627_G_C	ASXL1	20	32433627	32433627	COSG63327	ENST00000375687.9	PALNDB	COSV60103424	COSM6853305	118890253	c.1429G>C	p.E477Q	missense_variant	28825729	ENST00000375687.9:c.1429G>C	20:g.32433627G>C	G	C	kidney	NS	Wilms_tumour	NS	Confirmed as somatic	2538521	surgery fresh/frozen	primary	m
rs2227929	COSS2197694	COSO29644954	3_142558694_A_G	ATR	3	142558694	142558694	COSG73559	ENST00000350721.8	C0047T	COSV63386203	COSM4002481	112841616	c.1815T>C	p.D605=	synonymous_variant	NA	ENST00000350721.8:c.1815T>C	3:g.142558694A>G	A	G	kidney	NS	NS	NS	Confirmed as somatic	2065972	NS	NS	u
rs2229032	COSS2459636	COSO29645573	3_142459302_C_T	ATR	3	142459302	142459302	COSG73559	ENST00000350721.8	TARGET-50-PAJNCZ-01A-01D	COSV63383988	COSM9500432	112840819	c.7274G>A	p.R2425Q	missense_variant	NA	ENST00000350721.8:c.7274G>A	3:g.142459302C>T	C	T	kidney	NS	Wilms_tumour	NS	Confirmed as somatic	2322473	NS	primary	m
rs17879961	COSS2678669	COSO29645573	22_28725099_A_G	CHEK2	22	28725099	28725099	COSG85276	ENST00000382580.6	PAEHLJ	COSV60417313	COSM3693990	120441625	c.599T>C	p.I200T	missense_variant	28825729	ENST00000382580.6:c.599T>C	22:g.28725099A>G	A	G	kidney	NS	Wilms_tumour	NS	Confirmed as somatic	2537943	surgery fresh/frozen	primary	m
rs2239359	COSS2370337	COSO29645564	16_89783072_C_T	FANCA	16	89783072	89783072	COSG82650	ENST00000389301.7	2184	COSV66881058	COSM4984954	121702161	c.1501G>A	p.G501S	missense_variant	25401301	ENST00000389301.7:c.1501G>A	16:g.89783072C>T	C	T	kidney	NS	carcinoma	papillary_renal_cell_carcinoma	Confirmed as somatic	2233135	surgery fresh/frozen	primary	u
rs28439884	COSS2197799	COSO29644954	7_152229941_T_C	KMT2C	7	152229941	152229941	COSG85495	ENST00000262189.10	C0096T	COSV51275122	COSM150428	105675083	c.2958A>G	p.P986=	synonymous_variant	NA	ENST00000262189.10:c.2958A>G	7:g.152229941T>C	T	C	kidney	NS	NS	NS	Confirmed as somatic	2066077	NS	NS	u
rs111791757	COSS2772841	COSO296410604	7_152235831_C_G	KMT2C	7	152235831	152235831	COSG85495	ENST00000262189.10	T51	COSV51411040	COSM1131646	105681426	c.2755G>C	p.V919L	missense_variant	27713405	ENST00000262189.10:c.2755G>C	7:g.152235831C>G	C	G	kidney	NS	carcinoma	renal_cell_carcinoma_unclassified	Confirmed as somatic	2631023	surgery - NOS	primary	m
rs55865069	COSS2120524	COSO29645555	12_49054680_C_T	KMT2D	12	49054680	49054680	COSG107783	ENST00000301067.11	TCGA-CZ-4857-01	COSV56410163	COSM3773643	107612156	c.248G>A	p.R83Q	missense_variant	NA	ENST00000301067.11:c.248G>A	12:g.49054680C>T	C	T	kidney	NS	carcinoma	clear_cell_renal_cell_carcinoma	Confirmed as somatic	1994760	NS	NS	m
rs529209865	COSS2197704	COSO29644954	8_68030434_C_A	PREX2	8	68030434	68030434	COSG89056	ENST00000288368.4	C0063T	COSV55770666	COSN9267810	105951808	c.544-63C>A	p.?	intron_variant	NA	ENST00000288368.4:c.544-63C>A	8:g.68030434C>A	C	A	kidney	NS	NS	NS	Confirmed as somatic	2065982	NS	NS	u
rs121917739	COSS1779928	COSO29645555	15_40718818_G_A	RAD51	15	40718818	40718818	COSG99649	ENST00000382643.7	TCGA-BP-4995-01	COSV51112740	COSM470583	120527907	c.452G>A	p.R151Q	missense_variant	NA	ENST00000382643.7:c.452G>A	15:g.40718818G>A	G	A	kidney	NS	carcinoma	clear_cell_renal_cell_carcinoma	Confirmed as somatic	1683927	fresh/frozen - NOS	primary	m
rs28934578	COSS1389600	COSO29645555	17_7675088_C_T	TP53	17	7675088	7675088	COSG115384	ENST00000269305.8	KIK94-2	COSV52661038	COSM10648	104796184	c.524G>A	p.R175H	missense_variant	8186888	ENST00000269305.8:c.524G>A	17:g.7675088C>T	C	T	kidney	NS	carcinoma	clear_cell_renal_cell_carcinoma	Confirmed as somatic	1299641	surgery - NOS	NS	u
rs28934578	COSS1395004	COSO29645573	17_7675088_C_T	TP53	17	7675088	7675088	COSG115384	ENST00000269305.8	BAR94-AN.-1	COSV52661038	COSM10648	104796184	c.524G>A	p.R175H	missense_variant	8075648	ENST00000269305.8:c.524G>A	17:g.7675088C>T	C	T	kidney	NS	Wilms_tumour	NS	Confirmed as somatic	1305045	surgery - NOS	NS	u
rs11540652	COSS1395008	COSO29645573	17_7674220_C_T	TP53	17	7674220	7674220	COSG115384	ENST00000269305.8	BAR94-XX27	COSV52661580	COSM10662	104796360	c.743G>A	p.R248Q	missense_variant	8075648	ENST00000269305.8:c.743G>A	17:g.7674220C>T	C	T	kidney	NS	Wilms_tumour	NS	Confirmed as somatic	1305049	surgery - NOS	NS	u
rs11540652	COSS1408437	COSO29645573	17_7674220_C_T	TP53	17	7674220	7674220	COSG115384	ENST00000269305.8	BAR95-5191	COSV52661580	COSM10662	104796360	c.743G>A	p.R248Q	missense_variant	7812946	ENST00000269305.8:c.743G>A	17:g.7674220C>T	C	T	kidney	NS	Wilms_tumour	NS	Confirmed as somatic	1318478	surgery - NOS	NS	u
rs28934578	COSS1408438	COSO29645573	17_7675088_C_T	TP53	17	7675088	7675088	COSG115384	ENST00000269305.8	BAR95-8834	COSV52661038	COSM10648	104796184	c.524G>A	p.R175H	missense_variant	7812946	ENST00000269305.8:c.524G>A	17:g.7675088C>T	C	T	kidney	NS	Wilms_tumour	NS	Confirmed as somatic	1318479	surgery - NOS	NS	u
rs28934578	COSS1998471	COSO29645549	17_7675088_C_T	TP53	17	7675088	7675088	COSG115384	ENST00000269305.8	RXF393	COSV52661038	COSM10648	104796184	c.524G>A	p.R175H	missense_variant	23856246	ENST00000269305.8:c.524G>A	17:g.7675088C>T	C	T	kidney	NS	carcinoma	renal_cell_carcinoma	Confirmed as somatic	1883543	cell-line	primary	u
rs11540652	COSS2370310	COSO29645564	17_7674220_C_T	TP53	17	7674220	7674220	COSG115384	ENST00000269305.8	2154	COSV52661580	COSM10662	104796360	c.743G>A	p.R248Q	missense_variant	25401301	ENST00000269305.8:c.743G>A	17:g.7674220C>T	C	T	kidney	NS	carcinoma	papillary_renal_cell_carcinoma	Confirmed as somatic	2233108	surgery fresh/frozen	primary	m
rs28934578	COSS2370324	COSO29645562	17_7675088_C_T	TP53	17	7675088	7675088	COSG115384	ENST00000269305.8	2168	COSV52661038	COSM10648	104796184	c.524G>A	p.R175H	missense_variant	25401301	ENST00000269305.8:c.524G>A	17:g.7675088C>T	C	T	kidney	NS	other	oncocytoma	Confirmed as somatic	2233122	surgery fresh/frozen	primary	u
rs28934578	COSS2431515	COSO29645573	17_7675088_C_T	TP53	17	7675088	7675088	COSG115384	ENST00000269305.8	2431515	COSV52661038	COSM10648	104796184	c.524G>A	p.R175H	missense_variant	26274016	ENST00000269305.8:c.524G>A	17:g.7675088C>T	C	T	kidney	NS	Wilms_tumour	NS	Confirmed as somatic	2294418	surgery-fixed	NS	u
rs1800371	COSS2431521	COSO29645573	17_7676230_G_A	TP53	17	7676230	7676230	COSG115384	ENST00000269305.8	2431521	COSV53150763	COSM5347103	104860703	c.139C>T	p.P47S	missense_variant	26274016	ENST00000269305.8:c.139C>T	17:g.7676230G>A	G	A	kidney	NS	Wilms_tumour	NS	Confirmed as somatic	2294424	surgery-fixed	NS	u
rs28934578	COSS2459617	COSO29645573	17_7675088_C_T	TP53	17	7675088	7675088	COSG115384	ENST00000269305.8	TARGET-50-PAJMKI-01A-01D	COSV52661038	COSM10648	104796184	c.524G>A	p.R175H	missense_variant	NA	ENST00000269305.8:c.524G>A	17:g.7675088C>T	C	T	kidney	NS	Wilms_tumour	NS	Confirmed as somatic	2322454	NS	primary	m
rs28934578	COSS2459652	COSO29645573	17_7675088_C_T	TP53	17	7675088	7675088	COSG115384	ENST00000269305.8	TARGET-50-PAJNVX-01A-01D	COSV52661038	COSM10648	104796184	c.524G>A	p.R175H	missense_variant	NA	ENST00000269305.8:c.524G>A	17:g.7675088C>T	C	T	kidney	NS	Wilms_tumour	NS	Confirmed as somatic	2322489	NS	primary	m
rs28934578	COSS2635470	COSO29645555	17_7675088_C_T	TP53	17	7675088	7675088	COSG115384	ENST00000269305.8	2635470	COSV52661038	COSM10648	104796184	c.524G>A	p.R175H	missense_variant	26895810	ENST00000269305.8:c.524G>A	17:g.7675088C>T	C	T	kidney	NS	carcinoma	clear_cell_renal_cell_carcinoma	Confirmed as somatic	2495863	surgery-fixed	metastasis	m
rs28934578	COSS2661787	COSO29645555	17_7675088_C_T	TP53	17	7675088	7675088	COSG115384	ENST00000269305.8	CCC-FP-10-C	COSV52661038	COSM10648	104796184	c.524G>A	p.R175H	missense_variant	26864202	ENST00000269305.8:c.524G>A	17:g.7675088C>T	C	T	kidney	NS	carcinoma	clear_cell_renal_cell_carcinoma	Confirmed as somatic	2521924	surgery-fixed	primary	u
rs28934578	COSS2661788	COSO29645555	17_7675088_C_T	TP53	17	7675088	7675088	COSG115384	ENST00000269305.8	CCC-FP-10-S	COSV52661038	COSM10648	104796184	c.524G>A	p.R175H	missense_variant	26864202	ENST00000269305.8:c.524G>A	17:g.7675088C>T	C	T	kidney	NS	carcinoma	clear_cell_renal_cell_carcinoma	Confirmed as somatic	2521925	surgery-fixed	primary	u
rs28934578	COSS2678798	COSO29645573	17_7675088_C_T	TP53	17	7675088	7675088	COSG115384	ENST00000269305.8	PAJMKI	COSV52661038	COSM10648	104796184	c.524G>A	p.R175H	missense_variant	28825729	ENST00000269305.8:c.524G>A	17:g.7675088C>T	C	T	kidney	NS	Wilms_tumour	NS	Confirmed as somatic	2538072	surgery fresh/frozen	primary	m
rs28934578	COSS2678991	COSO29645573	17_7675088_C_T	TP53	17	7675088	7675088	COSG115384	ENST00000269305.8	PAJNVX	COSV52661038	COSM10648	104796184	c.524G>A	p.R175H	missense_variant	28825729	ENST00000269305.8:c.524G>A	17:g.7675088C>T	C	T	kidney	NS	Wilms_tumour	NS	Confirmed as somatic	2538265	surgery fresh/frozen	primary	m
rs28934578	COSS2679029	COSO29645573	17_7675088_C_T	TP53	17	7675088	7675088	COSG115384	ENST00000269305.8	PAJPCN	COSV52661038	COSM10648	104796184	c.524G>A	p.R175H	missense_variant	28825729	ENST00000269305.8:c.524G>A	17:g.7675088C>T	C	T	kidney	NS	Wilms_tumour	NS	Confirmed as somatic	2538303	surgery fresh/frozen	primary	m
rs11540652	COSS2679029	COSO29645573	17_7674220_C_T	TP53	17	7674220	7674220	COSG115384	ENST00000269305.8	PAJPCN	COSV52661580	COSM10662	104796360	c.743G>A	p.R248Q	missense_variant	28825729	ENST00000269305.8:c.743G>A	17:g.7674220C>T	C	T	kidney	NS	Wilms_tumour	NS	Confirmed as somatic	2538303	surgery fresh/frozen	primary	m
rs28934578	COSS2679280	COSO29645573	17_7675088_C_T	TP53	17	7675088	7675088	COSG115384	ENST00000269305.8	PAJMKI-d	COSV52661038	COSM10648	104796184	c.524G>A	p.R175H	missense_variant	28825729	ENST00000269305.8:c.524G>A	17:g.7675088C>T	C	T	kidney	NS	Wilms_tumour	NS	Confirmed as somatic	2538554	surgery fresh/frozen	primary	m
rs28934578	COSS2679309	COSO29645573	17_7675088_C_T	TP53	17	7675088	7675088	COSG115384	ENST00000269305.8	PAJNVX-d	COSV52661038	COSM10648	104796184	c.524G>A	p.R175H	missense_variant	28825729	ENST00000269305.8:c.524G>A	17:g.7675088C>T	C	T	kidney	NS	Wilms_tumour	NS	Confirmed as somatic	2538583	surgery fresh/frozen	primary	m
rs28934578	COSS2977199	COSO296410610	17_7675088_C_T	TP53	17	7675088	7675088	COSG115384	ENST00000269305.8	KC02831-M1a-A5	COSV52661038	COSM10648	104796184	c.524G>A	p.R175H	missense_variant	38775158	ENST00000269305.8:c.524G>A	17:g.7675088C>T	C	T	kidney	NS	carcinoma	chromophobe_renal_cell_carcinoma	Confirmed as somatic	2826963	surgery-fixed	metastasis	m
rs28934578	COSS2977210	COSO296410610	17_7675088_C_T	TP53	17	7675088	7675088	COSG115384	ENST00000269305.8	OS03074-T1b-A13	COSV52661038	COSM10648	104796184	c.524G>A	p.R175H	missense_variant	38775158	ENST00000269305.8:c.524G>A	17:g.7675088C>T	C	T	kidney	NS	carcinoma	chromophobe_renal_cell_carcinoma	Confirmed as somatic	2826970	surgery-fixed	primary	m
rs3217786	COSS2456803	COSO28864826	12_4273992_T_C	CCND2	12	4273992	4273992	COSG114253	ENST00000261254.7	CRC-30T	COSV54225474	COSN19692804	103588242	c.-49T>C	p.?	5_prime_UTR_variant	NA	ENST00000261254.7:c.-49T>C	12:g.4273992T>C	T	C	large_intestine	NS	carcinoma	adenocarcinoma	Confirmed as somatic	2319640	NS	primary	m
rs2242598	COSS2506611	COSO28864826	17_43533030_C_T	ETV4	17	43533030	43533030	COSG95406	ENST00000319349.9	sysucc-1507T	COSV60045693	COSN32847785	112027981	c.546-91G>A	p.?	intron_variant	NA	ENST00000319349.9:c.546-91G>A	17:g.43533030C>T	C	T	large_intestine	NS	carcinoma	adenocarcinoma	Confirmed as somatic	2368947	NS	primary	m
rs9282681	COSS2456719	COSO28864826	16_89739506_T_C	FANCA	16	89739506	89739506	COSG82650	ENST00000389301.7	sysucc-1173T	COSV57066209	COSM4770101	121707452	c.3982A>G	p.T1328A	missense_variant	NA	ENST00000389301.7:c.3982A>G	16:g.89739506T>C	T	C	large_intestine	NS	carcinoma	adenocarcinoma	Confirmed as somatic	2319556	NS	primary	m
rs782067532	COSS1766789	COSO28584826	11_118473957_G_A	KMT2A	11	118473957	118473957	COSG86533	ENST00000534358.5	587342	COSV63293572	COSM1215175	163563064	c.2798G>A	p.R933Q	missense_variant	22895193	ENST00000534358.5:c.2798G>A	11:g.118473957G>A	G	A	large_intestine	colon	carcinoma	adenocarcinoma	Confirmed as somatic	1671109	surgery fresh/frozen	primary	u
rs121434592	COSS1187649	COSO28864826	14_104780214_C_T	AKT1	14	104780214	104780214	COSG100756	ENST00000554581.5	CR-T-69	COSV62571334	COSM33765	167199996	c.49G>A	p.E17K	missense_variant,splice_region_variant	17611497	ENST00000554581.5:c.49G>A	14:g.104780214C>T	C	T	large_intestine	NS	carcinoma	adenocarcinoma	Confirmed as somatic	1099548	NS	NS	u
rs121434592	COSS1187650	COSO28864826	14_104780214_C_T	AKT1	14	104780214	104780214	COSG100756	ENST00000554581.5	CR-T-90	COSV62571334	COSM33765	167199996	c.49G>A	p.E17K	missense_variant,splice_region_variant	17611497	ENST00000554581.5:c.49G>A	14:g.104780214C>T	C	T	large_intestine	NS	carcinoma	adenocarcinoma	Confirmed as somatic	1099549	NS	NS	u
rs121434592	COSS1187651	COSO28864826	14_104780214_C_T	AKT1	14	104780214	104780214	COSG100756	ENST00000554581.5	CR-T-155	COSV62571334	COSM33765	167199996	c.49G>A	p.E17K	missense_variant,splice_region_variant	17611497	ENST00000554581.5:c.49G>A	14:g.104780214C>T	C	T	large_intestine	NS	carcinoma	adenocarcinoma	Confirmed as somatic	1099550	NS	NS	u
rs121434592	COSS1190514	COSO28584826	14_104780214_C_T	AKT1	14	104780214	104780214	COSG100756	ENST00000554581.5	1190514	COSV62571334	COSM33765	167199996	c.49G>A	p.E17K	missense_variant,splice_region_variant	18504432	ENST00000554581.5:c.49G>A	14:g.104780214C>T	C	T	large_intestine	colon	carcinoma	adenocarcinoma	Confirmed as somatic	1102413	NS	NS	u
rs121434592	COSS1651142	COSO28544826	14_104780214_C_T	AKT1	14	104780214	104780214	COSG100756	ENST00000554581.5	TCGA-AD-6889-01	COSV62571334	COSM33765	167199996	c.49G>A	p.E17K	missense_variant,splice_region_variant	NA	ENST00000554581.5:c.49G>A	14:g.104780214C>T	C	T	large_intestine	colon	carcinoma	adenocarcinoma	Confirmed as somatic	1565929	NS	NS	m
rs121434592	COSS1651242	COSO28544826	14_104780214_C_T	AKT1	14	104780214	104780214	COSG100756	ENST00000554581.5	TCGA-D5-5537-01	COSV62571334	COSM33765	167199996	c.49G>A	p.E17K	missense_variant,splice_region_variant	NA	ENST00000554581.5:c.49G>A	14:g.104780214C>T	C	T	large_intestine	colon	carcinoma	adenocarcinoma	Confirmed as somatic	1566029	NS	NS	m
rs121434592	COSS1945834	COSO28864826	14_104780214_C_T	AKT1	14	104780214	104780214	COSG100756	ENST00000554581.5	C23T	COSV62571334	COSM33765	167199996	c.49G>A	p.E17K	missense_variant,splice_region_variant	18186519	ENST00000554581.5:c.49G>A	14:g.104780214C>T	C	T	large_intestine	NS	carcinoma	adenocarcinoma	Confirmed as somatic	1832744	fresh/frozen - NOS	primary	u
rs121434592	COSS1960441	COSO28864826	14_104780214_C_T	AKT1	14	104780214	104780214	COSG100756	ENST00000554581.5	09-511	COSV62571334	COSM33765	167199996	c.49G>A	p.E17K	missense_variant,splice_region_variant	23700467	ENST00000554581.5:c.49G>A	14:g.104780214C>T	C	T	large_intestine	NS	carcinoma	adenocarcinoma	Confirmed as somatic	1847001	fresh/frozen - NOS	primary	u
rs121434592	COSS1993273	COSO28664826	14_104780214_C_T	AKT1	14	104780214	104780214	COSG100756	ENST00000554581.5	10059	COSV62571334	COSM33765	167199996	c.49G>A	p.E17K	missense_variant,splice_region_variant	21726664	ENST00000554581.5:c.49G>A	14:g.104780214C>T	C	T	large_intestine	rectum	carcinoma	adenocarcinoma	Confirmed as somatic	1878529	fixed - NOS	NS	u
rs121434592	COSS1993533	COSO28584826	14_104780214_C_T	AKT1	14	104780214	104780214	COSG100756	ENST00000554581.5	450	COSV62571334	COSM33765	167199996	c.49G>A	p.E17K	missense_variant,splice_region_variant	21726664	ENST00000554581.5:c.49G>A	14:g.104780214C>T	C	T	large_intestine	colon	carcinoma	adenocarcinoma	Confirmed as somatic	1878789	fixed - NOS	NS	u
rs121434592	COSS2059980	COSO28864826	14_104780214_C_T	AKT1	14	104780214	104780214	COSG100756	ENST00000554581.5	2059980	COSV62571334	COSM33765	167199996	c.49G>A	p.E17K	missense_variant,splice_region_variant	23934607	ENST00000554581.5:c.49G>A	14:g.104780214C>T	C	T	large_intestine	NS	carcinoma	adenocarcinoma	Confirmed as somatic	1940187	surgery-fixed	NS	u
rs121434592	COSS2296106	COSO28614826	14_104780214_C_T	AKT1	14	104780214	104780214	COSG100756	ENST00000554581.5	T2258	COSV62571334	COSM33765	167199996	c.49G>A	p.E17K	missense_variant,splice_region_variant	25344691	ENST00000554581.5:c.49G>A	14:g.104780214C>T	C	T	large_intestine	colon	carcinoma	adenocarcinoma	Confirmed as somatic	2161709	NS	NS	m
rs121434592	COSS2339244	COSO28584826	14_104780214_C_T	AKT1	14	104780214	104780214	COSG100756	ENST00000554581.5	TCGA-NH-A8F8-01	COSV62571334	COSM33765	167199996	c.49G>A	p.E17K	missense_variant,splice_region_variant	NA	ENST00000554581.5:c.49G>A	14:g.104780214C>T	C	T	large_intestine	colon	carcinoma	adenocarcinoma	Confirmed as somatic	2204227	NS	primary	m
rs121434592	COSS2456711	COSO28864826	14_104780214_C_T	AKT1	14	104780214	104780214	COSG100756	ENST00000554581.5	sysucc-1067T	COSV62571334	COSM33765	167199996	c.49G>A	p.E17K	missense_variant,splice_region_variant	NA	ENST00000554581.5:c.49G>A	14:g.104780214C>T	C	T	large_intestine	NS	carcinoma	adenocarcinoma	Confirmed as somatic	2319548	NS	primary	m
rs121434592	COSS2602461	COSO28664826	14_104780214_C_T	AKT1	14	104780214	104780214	COSG100756	ENST00000554581.5	1699	COSV62571334	COSM33765	167199996	c.49G>A	p.E17K	missense_variant,splice_region_variant	27121310	ENST00000554581.5:c.49G>A	14:g.104780214C>T	C	T	large_intestine	rectum	carcinoma	adenocarcinoma	Confirmed as somatic	2463337	surgery fresh/frozen	NS	u
rs121434592	COSS2625631	COSO28864826	14_104780214_C_T	AKT1	14	104780214	104780214	COSG100756	ENST00000554581.5	2625631	COSV62571334	COSM33765	167199996	c.49G>A	p.E17K	missense_variant,splice_region_variant	26488212	ENST00000554581.5:c.49G>A	14:g.104780214C>T	C	T	large_intestine	NS	carcinoma	adenocarcinoma	Confirmed as somatic	2486043	surgery-fixed	NS	u
rs121434592	COSS2625633	COSO28864826	14_104780214_C_T	AKT1	14	104780214	104780214	COSG100756	ENST00000554581.5	2625633	COSV62571334	COSM33765	167199996	c.49G>A	p.E17K	missense_variant,splice_region_variant	26488212	ENST00000554581.5:c.49G>A	14:g.104780214C>T	C	T	large_intestine	NS	carcinoma	adenocarcinoma	Confirmed as somatic	2486045	surgery-fixed	NS	u
rs121434592	COSS2630218	COSO28864826	14_104780214_C_T	AKT1	14	104780214	104780214	COSG100756	ENST00000554581.5	2630218	COSV62571334	COSM33765	167199996	c.49G>A	p.E17K	missense_variant,splice_region_variant	29029407	ENST00000554581.5:c.49G>A	14:g.104780214C>T	C	T	large_intestine	NS	carcinoma	adenocarcinoma	Confirmed as somatic	2490602	surgery-fixed	primary	u
rs121434592	COSS2656840	COSO28864826	14_104780214_C_T	AKT1	14	104780214	104780214	COSG100756	ENST00000554581.5	2656840	COSV62571334	COSM33765	167199996	c.49G>A	p.E17K	missense_variant,splice_region_variant	22180306	ENST00000554581.5:c.49G>A	14:g.104780214C>T	C	T	large_intestine	NS	carcinoma	adenocarcinoma	Confirmed as somatic	2516999	surgery-fixed	NS	u
rs121434592	COSS2656841	COSO28864826	14_104780214_C_T	AKT1	14	104780214	104780214	COSG100756	ENST00000554581.5	2656841	COSV62571334	COSM33765	167199996	c.49G>A	p.E17K	missense_variant,splice_region_variant	22180306	ENST00000554581.5:c.49G>A	14:g.104780214C>T	C	T	large_intestine	NS	carcinoma	adenocarcinoma	Confirmed as somatic	2517000	surgery-fixed	NS	u
rs121434592	COSS2658298	COSO28864826	14_104780214_C_T	AKT1	14	104780214	104780214	COSG100756	ENST00000554581.5	T523	COSV62571334	COSM33765	167199996	c.49G>A	p.E17K	missense_variant,splice_region_variant	27149842	ENST00000554581.5:c.49G>A	14:g.104780214C>T	C	T	large_intestine	NS	carcinoma	adenocarcinoma	Confirmed as somatic	2518457	NS	NS	m
rs121434592	COSS2675212	COSO28864826	14_104780214_C_T	AKT1	14	104780214	104780214	COSG100756	ENST00000554581.5	2675212	COSV62571334	COSM33765	167199996	c.49G>A	p.E17K	missense_variant,splice_region_variant	24772300	ENST00000554581.5:c.49G>A	14:g.104780214C>T	C	T	large_intestine	NS	carcinoma	adenocarcinoma	Confirmed as somatic	2534486	surgery-fixed	NS	u
rs121434592	COSS2675213	COSO28864826	14_104780214_C_T	AKT1	14	104780214	104780214	COSG100756	ENST00000554581.5	2675213	COSV62571334	COSM33765	167199996	c.49G>A	p.E17K	missense_variant,splice_region_variant	24772300	ENST00000554581.5:c.49G>A	14:g.104780214C>T	C	T	large_intestine	NS	carcinoma	adenocarcinoma	Confirmed as somatic	2534487	surgery-fixed	NS	u
rs121434592	COSS2675648	COSO28864826	14_104780214_C_T	AKT1	14	104780214	104780214	COSG100756	ENST00000554581.5	2675648	COSV62571334	COSM33765	167199996	c.49G>A	p.E17K	missense_variant,splice_region_variant	24968756	ENST00000554581.5:c.49G>A	14:g.104780214C>T	C	T	large_intestine	NS	carcinoma	adenocarcinoma	Confirmed as somatic	2534922	surgery-fixed	NS	u
rs121434592	COSS2675657	COSO28864826	14_104780214_C_T	AKT1	14	104780214	104780214	COSG100756	ENST00000554581.5	2675657	COSV62571334	COSM33765	167199996	c.49G>A	p.E17K	missense_variant,splice_region_variant	24968756	ENST00000554581.5:c.49G>A	14:g.104780214C>T	C	T	large_intestine	NS	carcinoma	adenocarcinoma	Confirmed as somatic	2534931	surgery-fixed	NS	u
rs121434592	COSS2719109	COSO28454826	14_104780214_C_T	AKT1	14	104780214	104780214	COSG100756	ENST00000554581.5	P-0002884-T01-IM3	COSV62571334	COSM33765	167199996	c.49G>A	p.E17K	missense_variant,splice_region_variant	28481359	ENST00000554581.5:c.49G>A	14:g.104780214C>T	C	T	large_intestine	caecum	carcinoma	adenocarcinoma	Confirmed as somatic	2577930	surgery-fixed	primary	m
rs121434592	COSS2720453	COSO28454826	14_104780214_C_T	AKT1	14	104780214	104780214	COSG100756	ENST00000554581.5	P-0004051-T01-IM5	COSV62571334	COSM33765	167199996	c.49G>A	p.E17K	missense_variant,splice_region_variant	28481359	ENST00000554581.5:c.49G>A	14:g.104780214C>T	C	T	large_intestine	caecum	carcinoma	adenocarcinoma	Confirmed as somatic	2579274	surgery-fixed	metastasis	m
rs121434592	COSS2720627	COSO28454826	14_104780214_C_T	AKT1	14	104780214	104780214	COSG100756	ENST00000554581.5	P-0004220-T01-IM5	COSV62571334	COSM33765	167199996	c.49G>A	p.E17K	missense_variant,splice_region_variant	28481359	ENST00000554581.5:c.49G>A	14:g.104780214C>T	C	T	large_intestine	caecum	carcinoma	adenocarcinoma	Confirmed as somatic	2579448	surgery-fixed	primary	m
rs121434592	COSS2721211	COSO27754826	14_104780214_C_T	AKT1	14	104780214	104780214	COSG100756	ENST00000554581.5	P-0004809-T01-IM5	COSV62571334	COSM33765	167199996	c.49G>A	p.E17K	missense_variant,splice_region_variant	28481359	ENST00000554581.5:c.49G>A	14:g.104780214C>T	C	T	large_intestine	appendix	carcinoma	adenocarcinoma	Confirmed as somatic	2580032	surgery - NOS	metastasis	m
rs121434592	COSS2721212	COSO27754826	14_104780214_C_T	AKT1	14	104780214	104780214	COSG100756	ENST00000554581.5	P-0004809-T02-IM5	COSV62571334	COSM33765	167199996	c.49G>A	p.E17K	missense_variant,splice_region_variant	28481359	ENST00000554581.5:c.49G>A	14:g.104780214C>T	C	T	large_intestine	appendix	carcinoma	adenocarcinoma	Confirmed as somatic	2580033	surgery - NOS	metastasis	m
rs121434592	COSS2721416	COSO28694826	14_104780214_C_T	AKT1	14	104780214	104780214	COSG100756	ENST00000554581.5	P-0005011-T01-IM5	COSV62571334	COSM33765	167199996	c.49G>A	p.E17K	missense_variant,splice_region_variant	28481359	ENST00000554581.5:c.49G>A	14:g.104780214C>T	C	T	large_intestine	colon	carcinoma	adenocarcinoma	Confirmed as somatic	2580237	surgery - NOS	primary	m
rs121434592	COSS2722183	COSO27754826	14_104780214_C_T	AKT1	14	104780214	104780214	COSG100756	ENST00000554581.5	P-0005796-T01-IM5	COSV62571334	COSM33765	167199996	c.49G>A	p.E17K	missense_variant,splice_region_variant	28481359	ENST00000554581.5:c.49G>A	14:g.104780214C>T	C	T	large_intestine	appendix	carcinoma	adenocarcinoma	Confirmed as somatic	2581004	surgery - NOS	metastasis	m
rs121434592	COSS2723877	COSO28544826	14_104780214_C_T	AKT1	14	104780214	104780214	COSG100756	ENST00000554581.5	P-0007592-T01-IM5	COSV62571334	COSM33765	167199996	c.49G>A	p.E17K	missense_variant,splice_region_variant	28481359	ENST00000554581.5:c.49G>A	14:g.104780214C>T	C	T	large_intestine	colon	carcinoma	adenocarcinoma	Confirmed as somatic	2582698	surgery-fixed	primary	m
rs121434592	COSS2726225	COSO28614826	14_104780214_C_T	AKT1	14	104780214	104780214	COSG100756	ENST00000554581.5	P-0010509-T01-IM5	COSV62571334	COSM33765	167199996	c.49G>A	p.E17K	missense_variant,splice_region_variant	28481359	ENST00000554581.5:c.49G>A	14:g.104780214C>T	C	T	large_intestine	colon	carcinoma	adenocarcinoma	Confirmed as somatic	2585046	surgery-fixed	primary	m
rs121434592	COSS2730834	COSO28664826	14_104780214_C_T	AKT1	14	104780214	104780214	COSG100756	ENST00000554581.5	CRC382	COSV62571334	COSM33765	167199996	c.49G>A	p.E17K	missense_variant,splice_region_variant	26416732	ENST00000554581.5:c.49G>A	14:g.104780214C>T	C	T	large_intestine	rectum	carcinoma	adenocarcinoma	Confirmed as somatic	2589603	xenograft	metastasis	m
rs121434592	COSS2746100	COSO28864826	14_104780214_C_T	AKT1	14	104780214	104780214	COSG100756	ENST00000554581.5	5-2A	COSV62571334	COSM33765	167199996	c.49G>A	p.E17K	missense_variant,splice_region_variant	NA	ENST00000554581.5:c.49G>A	14:g.104780214C>T	C	T	large_intestine	NS	carcinoma	adenocarcinoma	Confirmed as somatic	2604803	NS	primary	m
rs121434592	COSS2795286	COSO28864826	14_104780214_C_T	AKT1	14	104780214	104780214	COSG100756	ENST00000554581.5	2795286	COSV62571334	COSM33765	167199996	c.49G>A	p.E17K	missense_variant,splice_region_variant	26991699	ENST00000554581.5:c.49G>A	14:g.104780214C>T	C	T	large_intestine	NS	carcinoma	adenocarcinoma	Confirmed as somatic	2652132	surgery-fixed	NS	u
rs121434592	COSS2803857	COSO28544826	14_104780214_C_T	AKT1	14	104780214	104780214	COSG100756	ENST00000554581.5	P-0013488-T01-IM5	COSV62571334	COSM33765	167199996	c.49G>A	p.E17K	missense_variant,splice_region_variant	29316426	ENST00000554581.5:c.49G>A	14:g.104780214C>T	C	T	large_intestine	colon	carcinoma	adenocarcinoma	Confirmed as somatic	2660607	surgery-fixed	metastasis	m
rs121434592	COSS2873945	COSO28664826	14_104780214_C_T	AKT1	14	104780214	104780214	COSG100756	ENST00000554581.5	PCRC12_4C	COSV62571334	COSM33765	167199996	c.49G>A	p.E17K	missense_variant,splice_region_variant	30038269	ENST00000554581.5:c.49G>A	14:g.104780214C>T	C	T	large_intestine	rectum	carcinoma	adenocarcinoma	Confirmed as somatic	2728821	surgery fresh/frozen	NS	m
rs121434592	COSS2945364	COSO28584826	14_104780214_C_T	AKT1	14	104780214	104780214	COSG100756	ENST00000554581.5	SNU053	COSV62571334	COSM33765	167199996	c.49G>A	p.E17K	missense_variant,splice_region_variant	34680263	ENST00000554581.5:c.49G>A	14:g.104780214C>T	C	T	large_intestine	colon	carcinoma	adenocarcinoma	Confirmed as somatic	2798067	surgery fresh/frozen	NS	u
rs121434592	COSS2945406	COSO28584826	14_104780214_C_T	AKT1	14	104780214	104780214	COSG100756	ENST00000554581.5	SNU219	COSV62571334	COSM33765	167199996	c.49G>A	p.E17K	missense_variant,splice_region_variant	34680263	ENST00000554581.5:c.49G>A	14:g.104780214C>T	C	T	large_intestine	colon	carcinoma	adenocarcinoma	Confirmed as somatic	2798109	surgery fresh/frozen	NS	u
rs121434592	COSS2945482	COSO28584826	14_104780214_C_T	AKT1	14	104780214	104780214	COSG100756	ENST00000554581.5	SNU062	COSV62571334	COSM33765	167199996	c.49G>A	p.E17K	missense_variant,splice_region_variant	34680263	ENST00000554581.5:c.49G>A	14:g.104780214C>T	C	T	large_intestine	colon	carcinoma	adenocarcinoma	Confirmed as somatic	2798185	surgery fresh/frozen	NS	u
rs121434592	COSS2945587	COSO28584826	14_104780214_C_T	AKT1	14	104780214	104780214	COSG100756	ENST00000554581.5	KUC008	COSV62571334	COSM33765	167199996	c.49G>A	p.E17K	missense_variant,splice_region_variant	34680263	ENST00000554581.5:c.49G>A	14:g.104780214C>T	C	T	large_intestine	colon	carcinoma	adenocarcinoma	Confirmed as somatic	2798290	surgery-fixed	NS	u
rs121434592	COSS2945589	COSO28584826	14_104780214_C_T	AKT1	14	104780214	104780214	COSG100756	ENST00000554581.5	KUC004	COSV62571334	COSM33765	167199996	c.49G>A	p.E17K	missense_variant,splice_region_variant	34680263	ENST00000554581.5:c.49G>A	14:g.104780214C>T	C	T	large_intestine	colon	carcinoma	adenocarcinoma	Confirmed as somatic	2798292	surgery-fixed	NS	u
rs121434592	COSS2945607	COSO28584826	14_104780214_C_T	AKT1	14	104780214	104780214	COSG100756	ENST00000554581.5	KUC097	COSV62571334	COSM33765	167199996	c.49G>A	p.E17K	missense_variant,splice_region_variant	34680263	ENST00000554581.5:c.49G>A	14:g.104780214C>T	C	T	large_intestine	colon	carcinoma	adenocarcinoma	Confirmed as somatic	2798310	surgery-fixed	NS	u
rs121434592	COSS2985036	COSO28864826	14_104780214_C_T	AKT1	14	104780214	104780214	COSG100756	ENST00000554581.5	YA10	COSV62571334	COSM33765	167199996	c.49G>A	p.E17K	missense_variant,splice_region_variant	38849509	ENST00000554581.5:c.49G>A	14:g.104780214C>T	C	T	large_intestine	NS	carcinoma	adenocarcinoma	Confirmed as somatic	2828812	surgery-fixed	NS	u
rs121434592	COSS2985056	COSO28864826	14_104780214_C_T	AKT1	14	104780214	104780214	COSG100756	ENST00000554581.5	YA30	COSV62571334	COSM33765	167199996	c.49G>A	p.E17K	missense_variant,splice_region_variant	38849509	ENST00000554581.5:c.49G>A	14:g.104780214C>T	C	T	large_intestine	NS	carcinoma	adenocarcinoma	Confirmed as somatic	2828832	surgery-fixed	NS	u
rs3730256	COSS2745825	COSO28864826	19_40255305_G_A	AKT2	19	40255305	40255305	COSG75261	ENST00000392038.6	COCA-CN-B-FcaA	COSV60908200	COSN17134834	123668800	c.176-36C>T	p.?	intron_variant	NA	ENST00000392038.6:c.176-36C>T	19:g.40255305G>A	G	A	large_intestine	NS	carcinoma	adenocarcinoma	Confirmed as somatic	2604528	NS	primary	m
rs137852591	COSS2434498	COSO28664826	X_67721909_C_G	AR	X	67721909	67721909	COSG86691	ENST00000374690.8	CGCRC198	COSV65965193	COSM7340090	120260403	c.2395C>G	p.Q799E	missense_variant	26416732	ENST00000374690.8:c.2395C>G	X:g.67721909C>G	C	G	large_intestine	rectum	carcinoma	adenocarcinoma	NOT confirmed as somatic	2297375	surgery - NOS	metastasis	m
rs56128736	COSS2434462	COSO28864826	11_108249096_T_C	ATM	11	108249096	108249096	COSG89944	ENST00000278616.8	CGCRC162	COSV53726818	COSM9497061	104951135	c.1229T>C	p.V410A	missense_variant	26416732	ENST00000278616.8:c.1229T>C	11:g.108249096T>C	T	C	large_intestine	NS	carcinoma	adenocarcinoma	Confirmed as somatic	2297339	surgery - NOS	metastasis	m
rs56128736	COSS2785999	COSO28665333	11_108249096_T_C	ATM	11	108249096	108249096	COSG89944	ENST00000278616.8	2785999	COSV53726818	COSM9497061	104951135	c.1229T>C	p.V410A	missense_variant	27586204	ENST00000278616.8:c.1229T>C	11:g.108249096T>C	T	C	large_intestine	rectum	carcinoma	small_cell_carcinoma	Confirmed as somatic	2643455	NS	NS	m
rs56128736	COSS2786000	COSO28665333	11_108249096_T_C	ATM	11	108249096	108249096	COSG89944	ENST00000278616.8	2786000	COSV53726818	COSM9497061	104951135	c.1229T>C	p.V410A	missense_variant	27586204	ENST00000278616.8:c.1229T>C	11:g.108249096T>C	T	C	large_intestine	rectum	carcinoma	small_cell_carcinoma	Confirmed as somatic	2643455	NS	NS	m
rs28897764	COSS1945865	COSO28584826	3_142562456_C_T	ATR	3	142562456	142562456	COSG73559	ENST00000350721.8	HCT-116	COSV63385678	COSM9494590	112844684	c.946G>A	p.V316I	missense_variant	18186519	ENST00000350721.8:c.946G>A	3:g.142562456C>T	C	T	large_intestine	colon	carcinoma	adenocarcinoma	Confirmed as somatic	1832775	cell-line	NS	u
rs28910270	COSS1945865	COSO28584826	3_142556511_C_T	ATR	3	142556511	142556511	COSG73559	ENST00000350721.8	HCT-116	COSV63385666	COSM9494588	112844679	c.1950G>A	p.E650=	synonymous_variant	18186519	ENST00000350721.8:c.1950G>A	3:g.142556511C>T	C	T	large_intestine	colon	carcinoma	adenocarcinoma	Confirmed as somatic	1832775	cell-line	NS	u
rs28897765	COSS1945865	COSO28584826	3_142561266_T_C	ATR	3	142561266	142561266	COSG73559	ENST00000350721.8	HCT-116	COSV63385670	COSM1579029	112844681	c.1326A>G	p.K442=	synonymous_variant	18186519	ENST00000350721.8:c.1326A>G	3:g.142561266T>C	T	C	large_intestine	colon	carcinoma	adenocarcinoma	Confirmed as somatic	1832775	cell-line	NS	u
rs28910271	COSS1945865	COSO28584826	3_142550233_C_T	ATR	3	142550233	142550233	COSG73559	ENST00000350721.8	HCT-116	COSV63385663	COSM9494587	112844673	c.2875G>A	p.V959M	missense_variant	18186519	ENST00000350721.8:c.2875G>A	3:g.142550233C>T	C	T	large_intestine	colon	carcinoma	adenocarcinoma	Confirmed as somatic	1832775	cell-line	NS	u
rs2227928	COSS2242265	COSO28864826	3_142562770_A_G	ATR	3	142562770	142562770	COSG73559	ENST00000350721.8	250LT	COSV63383325	COSM149487	112840823	c.632T>C	p.M211T	missense_variant	24599305	ENST00000350721.8:c.632T>C	3:g.142562770A>G	A	G	large_intestine	NS	carcinoma	adenocarcinoma	Confirmed as somatic	2109541	surgery - NOS	metastasis	u
rs2227928	COSS2368372	COSO28864826	3_142562770_A_G	ATR	3	142562770	142562770	COSG73559	ENST00000350721.8	P13	COSV63383325	COSM149487	112840823	c.632T>C	p.M211T	missense_variant	24951259	ENST00000350721.8:c.632T>C	3:g.142562770A>G	A	G	large_intestine	NS	carcinoma	adenocarcinoma	Confirmed as somatic	2231176	fresh/frozen - NOS	primary	m
rs2227929	COSS2368372	COSO28864826	3_142558694_A_G	ATR	3	142558694	142558694	COSG73559	ENST00000350721.8	P13	COSV63386203	COSM4002481	112841616	c.1815T>C	p.D605=	synonymous_variant	24951259	ENST00000350721.8:c.1815T>C	3:g.142558694A>G	A	G	large_intestine	NS	carcinoma	adenocarcinoma	Confirmed as somatic	2231176	fresh/frozen - NOS	primary	m
rs2227930	COSS2368372	COSO28864826	3_142558733_A_T	ATR	3	142558733	142558733	COSG73559	ENST00000350721.8	P13	COSV63383320	COSM149486	112841786	c.1776T>A	p.G592=	synonymous_variant	24951259	ENST00000350721.8:c.1776T>A	3:g.142558733A>T	A	T	large_intestine	NS	carcinoma	adenocarcinoma	Confirmed as somatic	2231176	fresh/frozen - NOS	primary	m
rs2227929	COSS2368405	COSO28864826	3_142558694_A_G	ATR	3	142558694	142558694	COSG73559	ENST00000350721.8	P46	COSV63386203	COSM4002481	112841616	c.1815T>C	p.D605=	synonymous_variant	24951259	ENST00000350721.8:c.1815T>C	3:g.142558694A>G	A	G	large_intestine	NS	carcinoma	adenocarcinoma	Confirmed as somatic	2231209	fresh/frozen - NOS	primary	m
rs2227930	COSS2368444	COSO28864826	3_142558733_A_T	ATR	3	142558733	142558733	COSG73559	ENST00000350721.8	P85	COSV63383320	COSM149486	112841786	c.1776T>A	p.G592=	synonymous_variant	24951259	ENST00000350721.8:c.1776T>A	3:g.142558733A>T	A	T	large_intestine	NS	carcinoma	adenocarcinoma	Confirmed as somatic	2231248	fresh/frozen - NOS	primary	m
rs2227928	COSS2368444	COSO28864826	3_142562770_A_G	ATR	3	142562770	142562770	COSG73559	ENST00000350721.8	P85	COSV63383325	COSM149487	112840823	c.632T>C	p.M211T	missense_variant	24951259	ENST00000350721.8:c.632T>C	3:g.142562770A>G	A	G	large_intestine	NS	carcinoma	adenocarcinoma	Confirmed as somatic	2231248	fresh/frozen - NOS	primary	m
rs2227929	COSS2368444	COSO28864826	3_142558694_A_G	ATR	3	142558694	142558694	COSG73559	ENST00000350721.8	P85	COSV63386203	COSM4002481	112841616	c.1815T>C	p.D605=	synonymous_variant	24951259	ENST00000350721.8:c.1815T>C	3:g.142558694A>G	A	G	large_intestine	NS	carcinoma	adenocarcinoma	Confirmed as somatic	2231248	fresh/frozen - NOS	primary	m
rs3789806	COSS2628432	COSO28864826	7_140749271_C_G	BRAF	7	140749271	140749271	COSG99109	ENST00000646891.1	CC1760	COSV56062530	COSN26959597	187562867	c.1992+16G>C	p.?	intron_variant	28002797	ENST00000646891.1:c.1992+16G>C	7:g.140749271C>G	C	G	large_intestine	NS	carcinoma	adenocarcinoma	Confirmed as somatic	2488821	surgery-fixed	NS	m
rs3789806	COSS2628434	COSO28864826	7_140749271_C_G	BRAF	7	140749271	140749271	COSG99109	ENST00000646891.1	CC1764	COSV56062530	COSN26959597	187562867	c.1992+16G>C	p.?	intron_variant	28002797	ENST00000646891.1:c.1992+16G>C	7:g.140749271C>G	C	G	large_intestine	NS	carcinoma	adenocarcinoma	Confirmed as somatic	2488823	surgery-fixed	NS	m
rs57519830	COSS2628435	COSO28864826	7_140777927_T_C	BRAF	7	140777927	140777927	COSG99109	ENST00000646891.1	CC1765	COSV56062561	COSN26959629	187612029	c.1517+64A>G	p.?	intron_variant	28002797	ENST00000646891.1:c.1517+64A>G	7:g.140777927T>C	T	C	large_intestine	NS	carcinoma	adenocarcinoma	NOT confirmed as somatic	2488824	surgery-fixed	NS	m
rs3789806	COSS2628435	COSO28864826	7_140749271_C_G	BRAF	7	140749271	140749271	COSG99109	ENST00000646891.1	CC1765	COSV56062530	COSN26959597	187562867	c.1992+16G>C	p.?	intron_variant	28002797	ENST00000646891.1:c.1992+16G>C	7:g.140749271C>G	C	G	large_intestine	NS	carcinoma	adenocarcinoma	Confirmed as somatic	2488824	surgery-fixed	NS	m
rs3789806	COSS2628444	COSO28864826	7_140749271_C_G	BRAF	7	140749271	140749271	COSG99109	ENST00000646891.1	CC1757	COSV56062530	COSN26959597	187562867	c.1992+16G>C	p.?	intron_variant	28002797	ENST00000646891.1:c.1992+16G>C	7:g.140749271C>G	C	G	large_intestine	NS	carcinoma	adenocarcinoma	Confirmed as somatic	2488833	surgery-fixed	NS	u
rs17695935	COSS2628444	COSO28864826	7_140808137_A_T	BRAF	7	140808137	140808137	COSG99109	ENST00000646891.1	CC1757	COSV56078577	COSN26959627	187562879	c.609-75T>A	p.?	intron_variant	28002797	ENST00000646891.1:c.609-75T>A	7:g.140808137A>T	A	T	large_intestine	NS	carcinoma	adenocarcinoma	NOT confirmed as somatic	2488833	surgery-fixed	NS	u
rs17695935	COSS2628445	COSO28864826	7_140808137_A_T	BRAF	7	140808137	140808137	COSG99109	ENST00000646891.1	CC1775	COSV56078577	COSN26959627	187562879	c.609-75T>A	p.?	intron_variant	28002797	ENST00000646891.1:c.609-75T>A	7:g.140808137A>T	A	T	large_intestine	NS	carcinoma	adenocarcinoma	NOT confirmed as somatic	2488834	surgery-fixed	NS	u
rs3789806	COSS2628445	COSO28864826	7_140749271_C_G	BRAF	7	140749271	140749271	COSG99109	ENST00000646891.1	CC1775	COSV56062530	COSN26959597	187562867	c.1992+16G>C	p.?	intron_variant	28002797	ENST00000646891.1:c.1992+16G>C	7:g.140749271C>G	C	G	large_intestine	NS	carcinoma	adenocarcinoma	Confirmed as somatic	2488834	surgery-fixed	NS	u
rs3789806	COSS2628446	COSO28864826	7_140749271_C_G	BRAF	7	140749271	140749271	COSG99109	ENST00000646891.1	CC1779	COSV56062530	COSN26959597	187562867	c.1992+16G>C	p.?	intron_variant	28002797	ENST00000646891.1:c.1992+16G>C	7:g.140749271C>G	C	G	large_intestine	NS	carcinoma	adenocarcinoma	Confirmed as somatic	2488835	surgery-fixed	NS	u
rs71645981	COSS2628446	COSO28864826	7_140777956_C_G	BRAF	7	140777956	140777956	COSG99109	ENST00000646891.1	CC1779	COSV56338562	COSN31980881	187562953	c.1517+35G>C	p.?	intron_variant	28002797	ENST00000646891.1:c.1517+35G>C	7:g.140777956C>G	C	G	large_intestine	NS	carcinoma	adenocarcinoma	NOT confirmed as somatic	2488835	surgery-fixed	NS	u
rs17695935	COSS2628446	COSO28864826	7_140808137_A_T	BRAF	7	140808137	140808137	COSG99109	ENST00000646891.1	CC1779	COSV56078577	COSN26959627	187562879	c.609-75T>A	p.?	intron_variant	28002797	ENST00000646891.1:c.609-75T>A	7:g.140808137A>T	A	T	large_intestine	NS	carcinoma	adenocarcinoma	NOT confirmed as somatic	2488835	surgery-fixed	NS	u
rs3789806	COSS2628454	COSO28864826	7_140749271_C_G	BRAF	7	140749271	140749271	COSG99109	ENST00000646891.1	CC1796	COSV56062530	COSN26959597	187562867	c.1992+16G>C	p.?	intron_variant	28002797	ENST00000646891.1:c.1992+16G>C	7:g.140749271C>G	C	G	large_intestine	NS	carcinoma	adenocarcinoma	Confirmed as somatic	2488843	surgery-fixed	NS	u
rs17695935	COSS2628454	COSO28864826	7_140808137_A_T	BRAF	7	140808137	140808137	COSG99109	ENST00000646891.1	CC1796	COSV56078577	COSN26959627	187562879	c.609-75T>A	p.?	intron_variant	28002797	ENST00000646891.1:c.609-75T>A	7:g.140808137A>T	A	T	large_intestine	NS	carcinoma	adenocarcinoma	NOT confirmed as somatic	2488843	surgery-fixed	NS	u
rs3789806	COSS2640211	COSO28864826	7_140749271_C_G	BRAF	7	140749271	140749271	COSG99109	ENST00000646891.1	CC1801	COSV56062530	COSN26959597	187562867	c.1992+16G>C	p.?	intron_variant	28002797	ENST00000646891.1:c.1992+16G>C	7:g.140749271C>G	C	G	large_intestine	NS	carcinoma	adenocarcinoma	Confirmed as somatic	2500512	NS	NS	u
rs17695935	COSS2640212	COSO28864826	7_140808137_A_T	BRAF	7	140808137	140808137	COSG99109	ENST00000646891.1	CC1803	COSV56078577	COSN26959627	187562879	c.609-75T>A	p.?	intron_variant	28002797	ENST00000646891.1:c.609-75T>A	7:g.140808137A>T	A	T	large_intestine	NS	carcinoma	adenocarcinoma	NOT confirmed as somatic	2500513	NS	NS	u
rs3789806	COSS2640212	COSO28864826	7_140749271_C_G	BRAF	7	140749271	140749271	COSG99109	ENST00000646891.1	CC1803	COSV56062530	COSN26959597	187562867	c.1992+16G>C	p.?	intron_variant	28002797	ENST00000646891.1:c.1992+16G>C	7:g.140749271C>G	C	G	large_intestine	NS	carcinoma	adenocarcinoma	Confirmed as somatic	2500513	NS	NS	u
rs3789806	COSS2640216	COSO28864826	7_140749271_C_G	BRAF	7	140749271	140749271	COSG99109	ENST00000646891.1	CC1773	COSV56062530	COSN26959597	187562867	c.1992+16G>C	p.?	intron_variant	28002797	ENST00000646891.1:c.1992+16G>C	7:g.140749271C>G	C	G	large_intestine	NS	carcinoma	adenocarcinoma	Confirmed as somatic	2500517	NS	NS	u
rs3789806	COSS2640217	COSO28864826	7_140749271_C_G	BRAF	7	140749271	140749271	COSG99109	ENST00000646891.1	CC1774	COSV56062530	COSN26959597	187562867	c.1992+16G>C	p.?	intron_variant	28002797	ENST00000646891.1:c.1992+16G>C	7:g.140749271C>G	C	G	large_intestine	NS	carcinoma	adenocarcinoma	Confirmed as somatic	2500518	NS	NS	u
rs3789806	COSS2640218	COSO28864826	7_140749271_C_G	BRAF	7	140749271	140749271	COSG99109	ENST00000646891.1	CC1776	COSV56062530	COSN26959597	187562867	c.1992+16G>C	p.?	intron_variant	28002797	ENST00000646891.1:c.1992+16G>C	7:g.140749271C>G	C	G	large_intestine	NS	carcinoma	adenocarcinoma	Confirmed as somatic	2500519	NS	NS	u
rs3789806	COSS2640219	COSO28864826	7_140749271_C_G	BRAF	7	140749271	140749271	COSG99109	ENST00000646891.1	CC1777	COSV56062530	COSN26959597	187562867	c.1992+16G>C	p.?	intron_variant	28002797	ENST00000646891.1:c.1992+16G>C	7:g.140749271C>G	C	G	large_intestine	NS	carcinoma	adenocarcinoma	Confirmed as somatic	2500520	NS	NS	u
rs3789806	COSS2640220	COSO28864826	7_140749271_C_G	BRAF	7	140749271	140749271	COSG99109	ENST00000646891.1	CC1797	COSV56062530	COSN26959597	187562867	c.1992+16G>C	p.?	intron_variant	28002797	ENST00000646891.1:c.1992+16G>C	7:g.140749271C>G	C	G	large_intestine	NS	carcinoma	adenocarcinoma	Confirmed as somatic	2500521	NS	NS	u
rs3789806	COSS2640223	COSO28864826	7_140749271_C_G	BRAF	7	140749271	140749271	COSG99109	ENST00000646891.1	CC1795	COSV56062530	COSN26959597	187562867	c.1992+16G>C	p.?	intron_variant	28002797	ENST00000646891.1:c.1992+16G>C	7:g.140749271C>G	C	G	large_intestine	NS	carcinoma	adenocarcinoma	Confirmed as somatic	2500524	NS	NS	u
rs17695935	COSS2640223	COSO28864826	7_140808137_A_T	BRAF	7	140808137	140808137	COSG99109	ENST00000646891.1	CC1795	COSV56078577	COSN26959627	187562879	c.609-75T>A	p.?	intron_variant	28002797	ENST00000646891.1:c.609-75T>A	7:g.140808137A>T	A	T	large_intestine	NS	carcinoma	adenocarcinoma	NOT confirmed as somatic	2500524	NS	NS	u
rs17695935	COSS2640224	COSO28864826	7_140808137_A_T	BRAF	7	140808137	140808137	COSG99109	ENST00000646891.1	CC1794	COSV56078577	COSN26959627	187562879	c.609-75T>A	p.?	intron_variant	28002797	ENST00000646891.1:c.609-75T>A	7:g.140808137A>T	A	T	large_intestine	NS	carcinoma	adenocarcinoma	NOT confirmed as somatic	2500525	NS	NS	u
rs3789806	COSS2640224	COSO28864826	7_140749271_C_G	BRAF	7	140749271	140749271	COSG99109	ENST00000646891.1	CC1794	COSV56062530	COSN26959597	187562867	c.1992+16G>C	p.?	intron_variant	28002797	ENST00000646891.1:c.1992+16G>C	7:g.140749271C>G	C	G	large_intestine	NS	carcinoma	adenocarcinoma	Confirmed as somatic	2500525	NS	NS	u
rs3789806	COSS2640230	COSO28864826	7_140749271_C_G	BRAF	7	140749271	140749271	COSG99109	ENST00000646891.1	CC1826	COSV56062530	COSN26959597	187562867	c.1992+16G>C	p.?	intron_variant	28002797	ENST00000646891.1:c.1992+16G>C	7:g.140749271C>G	C	G	large_intestine	NS	carcinoma	adenocarcinoma	Confirmed as somatic	2500531	NS	NS	u
rs17695935	COSS2640230	COSO28864826	7_140808137_A_T	BRAF	7	140808137	140808137	COSG99109	ENST00000646891.1	CC1826	COSV56078577	COSN26959627	187562879	c.609-75T>A	p.?	intron_variant	28002797	ENST00000646891.1:c.609-75T>A	7:g.140808137A>T	A	T	large_intestine	NS	carcinoma	adenocarcinoma	NOT confirmed as somatic	2500531	NS	NS	u
rs799917	COSS2242283	COSO28864826	17_43092919_G_A	BRCA1	17	43092919	43092919	COSG75342	ENST00000471181.7	526LT	COSV58784386	COSM3755564	144280039	c.2612C>T	p.P871L	missense_variant	24599305	ENST00000471181.7:c.2612C>T	17:g.43092919G>A	G	A	large_intestine	NS	carcinoma	adenocarcinoma	Confirmed as somatic	2109559	surgery - NOS	metastasis	u
rs16942	COSS2242283	COSO28864826	17_43091983_T_C	BRCA1	17	43091983	43091983	COSG75342	ENST00000471181.7	526LT	COSV58784397	COSM148277	144280028	c.3548A>G	p.K1183R	missense_variant	24599305	ENST00000471181.7:c.3548A>G	17:g.43091983T>C	T	C	large_intestine	NS	carcinoma	adenocarcinoma	Confirmed as somatic	2109559	surgery - NOS	metastasis	u
rs16942	COSS2242291	COSO28864826	17_43091983_T_C	BRCA1	17	43091983	43091983	COSG75342	ENST00000471181.7	721LT	COSV58784397	COSM148277	144280028	c.3548A>G	p.K1183R	missense_variant	24599305	ENST00000471181.7:c.3548A>G	17:g.43091983T>C	T	C	large_intestine	NS	carcinoma	adenocarcinoma	Confirmed as somatic	2109567	surgery - NOS	metastasis	u
rs799917	COSS2242291	COSO28864826	17_43092919_G_A	BRCA1	17	43092919	43092919	COSG75342	ENST00000471181.7	721LT	COSV58784386	COSM3755564	144280039	c.2612C>T	p.P871L	missense_variant	24599305	ENST00000471181.7:c.2612C>T	17:g.43092919G>A	G	A	large_intestine	NS	carcinoma	adenocarcinoma	Confirmed as somatic	2109567	surgery - NOS	metastasis	u
rs16940	COSS2368372	COSO28864826	17_43093220_A_G	BRCA1	17	43093220	43093220	COSG75342	ENST00000471181.7	P13	COSV58786443	COSM3755566	144280186	c.2311T>C	p.L771=	synonymous_variant	24951259	ENST00000471181.7:c.2311T>C	17:g.43093220A>G	A	G	large_intestine	NS	carcinoma	adenocarcinoma	Confirmed as somatic	2231176	fresh/frozen - NOS	primary	m
rs1060915	COSS2368372	COSO28864826	17_43082453_A_G	BRCA1	17	43082453	43082453	COSG75342	ENST00000471181.7	P13	COSV58783806	COSM4416375	144280177	c.4308T>C	p.S1436=	synonymous_variant	24951259	ENST00000471181.7:c.4308T>C	17:g.43082453A>G	A	G	large_intestine	NS	carcinoma	adenocarcinoma	Confirmed as somatic	2231176	fresh/frozen - NOS	primary	m
rs799917	COSS2368372	COSO28864826	17_43092919_G_A	BRCA1	17	43092919	43092919	COSG75342	ENST00000471181.7	P13	COSV58784386	COSM3755564	144280039	c.2612C>T	p.P871L	missense_variant	24951259	ENST00000471181.7:c.2612C>T	17:g.43092919G>A	G	A	large_intestine	NS	carcinoma	adenocarcinoma	Confirmed as somatic	2231176	fresh/frozen - NOS	primary	m
rs1799949	COSS2368372	COSO28864826	17_43093449_G_A	BRCA1	17	43093449	43093449	COSG75342	ENST00000471181.7	P13	COSV58784419	COSM148280	144280192	c.2082C>T	p.S694=	synonymous_variant	24951259	ENST00000471181.7:c.2082C>T	17:g.43093449G>A	G	A	large_intestine	NS	carcinoma	adenocarcinoma	Confirmed as somatic	2231176	fresh/frozen - NOS	primary	m
rs1799966	COSS2368372	COSO28864826	17_43071077_T_C	BRCA1	17	43071077	43071077	COSG75342	ENST00000471181.7	P13	COSV58783381	COSM3755559	144280022	c.4900A>G	p.S1634G	missense_variant	24951259	ENST00000471181.7:c.4900A>G	17:g.43071077T>C	T	C	large_intestine	NS	carcinoma	adenocarcinoma	Confirmed as somatic	2231176	fresh/frozen - NOS	primary	m
rs16942	COSS2368372	COSO28864826	17_43091983_T_C	BRCA1	17	43091983	43091983	COSG75342	ENST00000471181.7	P13	COSV58784397	COSM148277	144280028	c.3548A>G	p.K1183R	missense_variant	24951259	ENST00000471181.7:c.3548A>G	17:g.43091983T>C	T	C	large_intestine	NS	carcinoma	adenocarcinoma	Confirmed as somatic	2231176	fresh/frozen - NOS	primary	m
rs799905	COSS2456758	COSO28864826	17_43125170_G_C	BRCA1	17	43125170	43125170	COSG75342	ENST00000471181.7	sysucc-875T	COSV58786469	COSN28562363	144283021	c.-20+101C>G	p.?	intron_variant	NA	ENST00000471181.7:c.-20+101C>G	17:g.43125170G>C	G	C	large_intestine	NS	carcinoma	adenocarcinoma	Confirmed as somatic	2319595	NS	primary	m
rs1060915	COSS2456780	COSO28864826	17_43082453_A_G	BRCA1	17	43082453	43082453	COSG75342	ENST00000471181.7	CRC-12T	COSV58783806	COSM4416375	144280177	c.4308T>C	p.S1436=	synonymous_variant	NA	ENST00000471181.7:c.4308T>C	17:g.43082453A>G	A	G	large_intestine	NS	carcinoma	adenocarcinoma	Confirmed as somatic	2319617	NS	primary	m
rs28897677	COSS2658762	COSO28864826	17_43094044_C_T	BRCA1	17	43094044	43094044	COSG75342	ENST00000471181.7	T429	COSV58794354	COSM5743852	144280896	c.1487G>A	p.R496H	missense_variant	27149842	ENST00000471181.7:c.1487G>A	17:g.43094044C>T	C	T	large_intestine	NS	carcinoma	adenocarcinoma	Confirmed as somatic	2518921	NS	NS	m
rs144848	COSS2242265	COSO28864826	13_32332592_A_C	BRCA2	13	32332592	32332592	COSG68498	ENST00000380152.7	250LT	COSV66448817	COSM3753646	123700371	c.1114A>C	p.N372H	missense_variant	24599305	ENST00000380152.7:c.1114A>C	13:g.32332592A>C	A	C	large_intestine	NS	carcinoma	adenocarcinoma	Confirmed as somatic	2109541	surgery - NOS	metastasis	u
rs144848	COSS2242283	COSO28864826	13_32332592_A_C	BRCA2	13	32332592	32332592	COSG68498	ENST00000380152.7	526LT	COSV66448817	COSM3753646	123700371	c.1114A>C	p.N372H	missense_variant	24599305	ENST00000380152.7:c.1114A>C	13:g.32332592A>C	A	C	large_intestine	NS	carcinoma	adenocarcinoma	Confirmed as somatic	2109559	surgery - NOS	metastasis	u
rs144848	COSS2242291	COSO28864826	13_32332592_A_C	BRCA2	13	32332592	32332592	COSG68498	ENST00000380152.7	721LT	COSV66448817	COSM3753646	123700371	c.1114A>C	p.N372H	missense_variant	24599305	ENST00000380152.7:c.1114A>C	13:g.32332592A>C	A	C	large_intestine	NS	carcinoma	adenocarcinoma	Confirmed as somatic	2109567	surgery - NOS	metastasis	u
rs1799954	COSS2719618	COSO28614826	13_32340455_C_T	BRCA2	13	32340455	32340455	COSG68498	ENST00000380152.7	P-0003124-T01-IM5	COSV66461677	COSM4987322	123701302	c.6100C>T	p.R2034C	missense_variant	28481359	ENST00000380152.7:c.6100C>T	13:g.32340455C>T	C	T	large_intestine	colon	carcinoma	adenocarcinoma	Confirmed as somatic	2578439	surgery-fixed	primary	m
rs61741615	COSS2720770	COSO28614826	17_39526140_C_T	CDK12	17	39526140	39526140	COSG101532	ENST00000447079.4	P-0004362-T01-IM5	COSV70999311	COSM6935039	135837160	c.3584C>T	p.T1195M	missense_variant	28481359	ENST00000447079.4:c.3584C>T	17:g.39526140C>T	C	T	large_intestine	colon	carcinoma	adenocarcinoma	Confirmed as somatic	2579591	surgery-fixed	primary	m
rs1293302758	COSS1651188	COSO28544826	7_92618099_G_A	CDK6	7	92618099	92618099	COSG96889	ENST00000265734.8	TCGA-CA-6717-01	COSV56009404	COSM1093078	108199362	c.807C>T	p.I269=	synonymous_variant	NA	ENST00000265734.8:c.807C>T	7:g.92618099G>A	G	A	large_intestine	colon	carcinoma	adenocarcinoma	Confirmed as somatic	1565975	NS	NS	m
rs2293303	COSS2368372	COSO28864826	3_41239336_C_T	CTNNB1	3	41239336	41239336	COSG100985	ENST00000645320.1	P13	COSV62704170	COSM5008346	188712321	c.2340C>T	p.D780=	synonymous_variant	24951259	ENST00000645320.1:c.2340C>T	3:g.41239336C>T	C	T	large_intestine	NS	carcinoma	adenocarcinoma	Confirmed as somatic	2231176	fresh/frozen - NOS	primary	m
rs2293303	COSS2368405	COSO28864826	3_41239336_C_T	CTNNB1	3	41239336	41239336	COSG100985	ENST00000645320.1	P46	COSV62704170	COSM5008346	188712321	c.2340C>T	p.D780=	synonymous_variant	24951259	ENST00000645320.1:c.2340C>T	3:g.41239336C>T	C	T	large_intestine	NS	carcinoma	adenocarcinoma	Confirmed as somatic	2231209	fresh/frozen - NOS	primary	m
rs20551	COSS2368368	COSO28864826	22_41152004_A_G	EP300	22	41152004	41152004	COSG106033	ENST00000263253.8	P9	COSV54330294	COSM5009621	102676983	c.2989A>G	p.I997V	missense_variant	24951259	ENST00000263253.8:c.2989A>G	22:g.41152004A>G	A	G	large_intestine	NS	carcinoma	adenocarcinoma	Confirmed as somatic	2231172	fresh/frozen - NOS	primary	m
rs20551	COSS2368372	COSO28864826	22_41152004_A_G	EP300	22	41152004	41152004	COSG106033	ENST00000263253.8	P13	COSV54330294	COSM5009621	102676983	c.2989A>G	p.I997V	missense_variant	24951259	ENST00000263253.8:c.2989A>G	22:g.41152004A>G	A	G	large_intestine	NS	carcinoma	adenocarcinoma	Confirmed as somatic	2231176	fresh/frozen - NOS	primary	m
rs20552	COSS2368372	COSO28864826	22_41155035_T_A	EP300	22	41155035	41155035	COSG106033	ENST00000263253.8	P13	COSV54326782	COSM4767796	102676985	c.3183T>A	p.T1061=	synonymous_variant	24951259	ENST00000263253.8:c.3183T>A	22:g.41155035T>A	T	A	large_intestine	NS	carcinoma	adenocarcinoma	Confirmed as somatic	2231176	fresh/frozen - NOS	primary	m
rs20554	COSS2368419	COSO28864826	22_41157255_G_A	EP300	22	41157255	41157255	COSG106033	ENST00000263253.8	P60	COSV54329375	COSM4002191	102679129	c.3348G>A	p.Q1116=	synonymous_variant	24951259	ENST00000263253.8:c.3348G>A	22:g.41157255G>A	G	A	large_intestine	NS	carcinoma	adenocarcinoma	Confirmed as somatic	2231223	fresh/frozen - NOS	primary	m
rs20552	COSS2368488	COSO28864826	22_41155035_T_A	EP300	22	41155035	41155035	COSG106033	ENST00000263253.8	P129	COSV54326782	COSM4767796	102676985	c.3183T>A	p.T1061=	synonymous_variant	24951259	ENST00000263253.8:c.3183T>A	22:g.41155035T>A	T	A	large_intestine	NS	carcinoma	adenocarcinoma	Confirmed as somatic	2231292	fresh/frozen - NOS	primary	m
rs20551	COSS2368488	COSO28864826	22_41152004_A_G	EP300	22	41152004	41152004	COSG106033	ENST00000263253.8	P129	COSV54330294	COSM5009621	102676983	c.2989A>G	p.I997V	missense_variant	24951259	ENST00000263253.8:c.2989A>G	22:g.41152004A>G	A	G	large_intestine	NS	carcinoma	adenocarcinoma	Confirmed as somatic	2231292	fresh/frozen - NOS	primary	m
rs142030651	COSS2607095	COSO28864826	22_41117723_G_A	EP300	22	41117723	41117723	COSG106033	ENST00000263253.8	HUB-02-B2-037	COSV54342717	COSM6049806	102685764	c.631G>A	p.G211S	missense_variant	NA	ENST00000263253.8:c.631G>A	22:g.41117723G>A	G	A	large_intestine	NS	carcinoma	adenocarcinoma	Confirmed as somatic	2466809	organoid culture	NS	u
rs20554	COSS2795258	COSO28864826	22_41157255_G_A	EP300	22	41157255	41157255	COSG106033	ENST00000263253.8	2795258	COSV54329375	COSM4002191	102679129	c.3348G>A	p.Q1116=	synonymous_variant	26991699	ENST00000263253.8:c.3348G>A	22:g.41157255G>A	G	A	large_intestine	NS	carcinoma	adenocarcinoma	Confirmed as somatic	2652104	surgery-fixed	NS	u
rs144420697	COSS2501000	COSO28684826	16_89805366_G_A	FANCA	16	89805366	89805366	COSG82650	ENST00000389301.7	1517_PT	COSV66884801	COSM5754957	121709751	c.623C>T	p.S208L	missense_variant	26109429	ENST00000389301.7:c.623C>T	16:g.89805366G>A	G	A	large_intestine	colon	carcinoma	adenocarcinoma	Confirmed as somatic	2363351	fresh/frozen - NOS	primary	m
rs11646374	COSS2721156	COSO28864826	16_89791527_G_A	FANCA	16	89791527	89791527	COSG82650	ENST00000389301.7	P-0004754-T01-IM5	COSV66880572	COSM4415590	121707728	c.1235C>T	p.A412V	missense_variant	28481359	ENST00000389301.7:c.1235C>T	16:g.89791527G>A	G	A	large_intestine	NS	carcinoma	adenocarcinoma	Confirmed as somatic	2579977	surgery - NOS	metastasis	m
rs11076619	COSS2766426	COSO28564826	16_89764835_C_A	FANCA	16	89764835	89764835	COSG82650	ENST00000389301.7	CC32	COSV59795638	COSN28828353	121704825	c.2778+55G>T	p.?	intron_variant	29844865	ENST00000389301.7:c.2778+55G>T	16:g.89764835C>A	C	A	large_intestine	colon	carcinoma	adenocarcinoma	Confirmed as somatic	2624645	surgery fresh/frozen	NS	m
rs17233497	COSS2766426	COSO28564826	16_89748744_G_A	FANCA	16	89748744	89748744	COSG82650	ENST00000389301.7	CC32	COSV59796184	COSM1579580	121705018	c.3263C>T	p.S1088F	missense_variant	29844865	ENST00000389301.7:c.3263C>T	16:g.89748744G>A	G	A	large_intestine	colon	carcinoma	adenocarcinoma	Confirmed as somatic	2624645	surgery fresh/frozen	NS	m
rs2217332	COSS2549359	COSO28864826	16_56935236_G_A	HERPUD1	16	56935236	56935236	COSG102009	ENST00000439977.6	COCA-CN-A-AcaA	COSV55861700	COSM148083	138060239	c.149G>A	p.R50H	missense_variant,splice_region_variant	NA	ENST00000439977.6:c.149G>A	16:g.56935236G>A	G	A	large_intestine	NS	carcinoma	adenocarcinoma	Confirmed as somatic	2410814	NS	primary	m
rs3824276	COSS2368405	COSO28864826	8_42048577_A_G	KAT6A	8	42048577	42048577	COSG110810	ENST00000396930.3	P46	COSV55902000	COSM3736469	127945642	c.401T>C	p.L134S	missense_variant	24951259	ENST00000396930.3:c.401T>C	8:g.42048577A>G	A	G	large_intestine	NS	carcinoma	adenocarcinoma	Confirmed as somatic	2231209	fresh/frozen - NOS	primary	m
rs3824275	COSS2368405	COSO28864826	8_41940899_C_T	KAT6A	8	41940899	41940899	COSG110810	ENST00000396930.3	P46	COSV55901910	COSM3763348	127945638	c.2982G>A	p.P994=	synonymous_variant	24951259	ENST00000396930.3:c.2982G>A	8:g.41940899C>T	C	T	large_intestine	NS	carcinoma	adenocarcinoma	Confirmed as somatic	2231209	fresh/frozen - NOS	primary	m
rs3739365	COSS2368405	COSO28864826	8_41933765_G_A	KAT6A	8	41933765	41933765	COSG110810	ENST00000396930.3	P46	COSV55901980	COSM3763347	127945634	c.4455C>T	p.S1485=	synonymous_variant	24951259	ENST00000396930.3:c.4455C>T	8:g.41933765G>A	G	A	large_intestine	NS	carcinoma	adenocarcinoma	Confirmed as somatic	2231209	fresh/frozen - NOS	primary	m
rs3824276	COSS2549423	COSO28864826	8_42048577_A_G	KAT6A	8	42048577	42048577	COSG110810	ENST00000396930.3	10M	COSV55902000	COSM3736469	127945642	c.401T>C	p.L134S	missense_variant	NA	ENST00000396930.3:c.401T>C	8:g.42048577A>G	A	G	large_intestine	NS	carcinoma	adenocarcinoma	Confirmed as somatic	2410878	NS	metastasis	m
rs3739365	COSS2549423	COSO28864826	8_41933765_G_A	KAT6A	8	41933765	41933765	COSG110810	ENST00000396930.3	10M	COSV55901980	COSM3763347	127945634	c.4455C>T	p.S1485=	synonymous_variant	NA	ENST00000396930.3:c.4455C>T	8:g.41933765G>A	G	A	large_intestine	NS	carcinoma	adenocarcinoma	Confirmed as somatic	2410878	NS	metastasis	m
rs2980901	COSS2607138	COSO28864826	8_41933348_G_C	KAT6A	8	41933348	41933348	COSG110810	ENST00000396930.3	HUB-02-B2-096	COSV55909929	COSM6036183	127948916	c.4872C>G	p.V1624=	synonymous_variant	NA	ENST00000396930.3:c.4872C>G	8:g.41933348G>C	G	C	large_intestine	NS	carcinoma	adenocarcinoma	Confirmed as somatic	2466850	organoid culture	NS	u
rs198972	COSS2745814	COSO28864826	19_50876637_C_T	KLK2	19	50876637	50876637	COSG112026	ENST00000325321.7	COCA-CN-A-EcaA	COSV57568989	COSM3757081	113281082	c.372C>T	p.L124=	synonymous_variant	NA	ENST00000325321.7:c.372C>T	19:g.50876637C>T	C	T	large_intestine	NS	carcinoma	adenocarcinoma	Confirmed as somatic	2604517	NS	primary	m
rs6070	COSS2745814	COSO28864826	19_50876854_T_A	KLK2	19	50876854	50876854	COSG112026	ENST00000325321.7	COCA-CN-A-EcaA	COSV57569752	COSN32849666	113280796	c.494-18T>A	p.?	intron_variant	NA	ENST00000325321.7:c.494-18T>A	19:g.50876854T>A	T	A	large_intestine	NS	carcinoma	adenocarcinoma	Confirmed as somatic	2604517	NS	primary	m
rs6464211	COSS1650952	COSO28564826	7_152176768_C_T	KMT2C	7	152176768	152176768	COSG85495	ENST00000262189.10	TCGA-A6-6140-01	COSV51370950	COSM3762511	105712402	c.8685G>A	p.Q2895=	synonymous_variant	NA	ENST00000262189.10:c.8685G>A	7:g.152176768C>T	C	T	large_intestine	colon	carcinoma	adenocarcinoma	Confirmed as somatic	1565739	NS	NS	m
rs73730361	COSS1651291	COSO28694826	7_152154091_C_T	KMT2C	7	152154091	152154091	COSG85495	ENST00000262189.10	TCGA-DM-A28C-01	COSV51282168	COSM1241439	105757004	c.12195G>A	p.A4065=	synonymous_variant	NA	ENST00000262189.10:c.12195G>A	7:g.152154091C>T	C	T	large_intestine	colon	carcinoma	adenocarcinoma	Confirmed as somatic	1566078	NS	NS	m
rs6464211	COSS2368368	COSO28864826	7_152176768_C_T	KMT2C	7	152176768	152176768	COSG85495	ENST00000262189.10	P9	COSV51370950	COSM3762511	105712402	c.8685G>A	p.Q2895=	synonymous_variant	24951259	ENST00000262189.10:c.8685G>A	7:g.152176768C>T	C	T	large_intestine	NS	carcinoma	adenocarcinoma	Confirmed as somatic	2231172	fresh/frozen - NOS	primary	m
rs10252263	COSS2368372	COSO28864826	7_152177413_C_T	KMT2C	7	152177413	152177413	COSG85495	ENST00000262189.10	P13	COSV51327560	COSM5009480	105686119	c.8040G>A	p.Q2680=	synonymous_variant	24951259	ENST00000262189.10:c.8040G>A	7:g.152177413C>T	C	T	large_intestine	NS	carcinoma	adenocarcinoma	Confirmed as somatic	2231176	fresh/frozen - NOS	primary	m
rs6464211	COSS2368444	COSO28864826	7_152176768_C_T	KMT2C	7	152176768	152176768	COSG85495	ENST00000262189.10	P85	COSV51370950	COSM3762511	105712402	c.8685G>A	p.Q2895=	synonymous_variant	24951259	ENST00000262189.10:c.8685G>A	7:g.152176768C>T	C	T	large_intestine	NS	carcinoma	adenocarcinoma	Confirmed as somatic	2231248	fresh/frozen - NOS	primary	m
rs10252263	COSS2368444	COSO28864826	7_152177413_C_T	KMT2C	7	152177413	152177413	COSG85495	ENST00000262189.10	P85	COSV51327560	COSM5009480	105686119	c.8040G>A	p.Q2680=	synonymous_variant	24951259	ENST00000262189.10:c.8040G>A	7:g.152177413C>T	C	T	large_intestine	NS	carcinoma	adenocarcinoma	Confirmed as somatic	2231248	fresh/frozen - NOS	primary	m
rs3735156	COSS2368444	COSO28864826	7_152251983_C_G	KMT2C	7	152251983	152251983	COSG85495	ENST00000262189.10	P85	COSV51371704	COSM5009482	105675584	c.1577G>C	p.R526P	missense_variant	24951259	ENST00000262189.10:c.1577G>C	7:g.152251983C>G	C	G	large_intestine	NS	carcinoma	adenocarcinoma	Confirmed as somatic	2231248	fresh/frozen - NOS	primary	m
rs2537264	COSS2456721	COSO28864826	7_152248082_G_T	KMT2C	7	152248082	152248082	COSG85495	ENST00000262189.10	sysucc-1315T	COSV51349661	COSM4162016	105680544	c.2352C>A	p.S784=	synonymous_variant	NA	ENST00000262189.10:c.2352C>A	7:g.152248082G>T	G	T	large_intestine	NS	carcinoma	adenocarcinoma	Confirmed as somatic	2319558	NS	primary	m
rs2537263	COSS2456721	COSO28864826	7_152248055_C_T	KMT2C	7	152248055	152248055	COSG85495	ENST00000262189.10	sysucc-1315T	COSV51275902	COSM452728	105675109	c.2379G>A	p.S793=	synonymous_variant	NA	ENST00000262189.10:c.2379G>A	7:g.152248055C>T	C	T	large_intestine	NS	carcinoma	adenocarcinoma	Confirmed as somatic	2319558	NS	primary	m
rs141993954	COSS2456745	COSO28864826	7_152273712_A_T	KMT2C	7	152273712	152273712	COSG85495	ENST00000262189.10	sysucc-743T	COSV51329402	COSM1180097	105680203	c.1005T>A	p.P335=	synonymous_variant	NA	ENST00000262189.10:c.1005T>A	7:g.152273712A>T	A	T	large_intestine	NS	carcinoma	adenocarcinoma	Confirmed as somatic	2319582	NS	primary	m
rs1623137	COSS2506597	COSO28864826	7_152247876_T_A	KMT2C	7	152247876	152247876	COSG85495	ENST00000262189.10	sysucc-1221T	COSV51425029	COSN31851990	105676611	c.2532+26A>T	p.?	intron_variant	NA	ENST00000262189.10:c.2532+26A>T	7:g.152247876T>A	T	A	large_intestine	NS	carcinoma	adenocarcinoma	Confirmed as somatic	2368933	NS	primary	m
rs2537264	COSS2506624	COSO28864826	7_152248082_G_T	KMT2C	7	152248082	152248082	COSG85495	ENST00000262189.10	sysucc-704T	COSV51349661	COSM4162016	105680544	c.2352C>A	p.S784=	synonymous_variant	NA	ENST00000262189.10:c.2352C>A	7:g.152248082G>T	G	T	large_intestine	NS	carcinoma	adenocarcinoma	Confirmed as somatic	2368960	NS	primary	m
rs2537263	COSS2506624	COSO28864826	7_152248055_C_T	KMT2C	7	152248055	152248055	COSG85495	ENST00000262189.10	sysucc-704T	COSV51275902	COSM452728	105675109	c.2379G>A	p.S793=	synonymous_variant	NA	ENST00000262189.10:c.2379G>A	7:g.152248055C>T	C	T	large_intestine	NS	carcinoma	adenocarcinoma	Confirmed as somatic	2368960	NS	primary	m
rs77735469	COSS2506629	COSO28864826	7_152229940_A_G	KMT2C	7	152229940	152229940	COSG85495	ENST00000262189.10	sysucc-912T	COSV51274668	COSM253768	105678034	c.2959T>C	p.Y987H	missense_variant	NA	ENST00000262189.10:c.2959T>C	7:g.152229940A>G	A	G	large_intestine	NS	carcinoma	adenocarcinoma	Confirmed as somatic	2368965	NS	primary	m
rs2479172	COSS2506629	COSO28864826	7_152247922_C_T	KMT2C	7	152247922	152247922	COSG85495	ENST00000262189.10	sysucc-912T	COSV51279050	COSM4591269	105675041	c.2512G>A	p.G838S	missense_variant	NA	ENST00000262189.10:c.2512G>A	7:g.152247922C>T	C	T	large_intestine	NS	carcinoma	adenocarcinoma	Confirmed as somatic	2368965	NS	primary	m
rs3735156	COSS2549423	COSO28864826	7_152251983_C_G	KMT2C	7	152251983	152251983	COSG85495	ENST00000262189.10	10M	COSV51371704	COSM5009482	105675584	c.1577G>C	p.R526P	missense_variant	NA	ENST00000262189.10:c.1577G>C	7:g.152251983C>G	C	G	large_intestine	NS	carcinoma	adenocarcinoma	Confirmed as somatic	2410878	NS	metastasis	m
rs10252263	COSS2549423	COSO28864826	7_152177413_C_T	KMT2C	7	152177413	152177413	COSG85495	ENST00000262189.10	10M	COSV51327560	COSM5009480	105686119	c.8040G>A	p.Q2680=	synonymous_variant	NA	ENST00000262189.10:c.8040G>A	7:g.152177413C>T	C	T	large_intestine	NS	carcinoma	adenocarcinoma	Confirmed as somatic	2410878	NS	metastasis	m
rs74483926	COSS2549423	COSO28864826	7_152162598_G_A	KMT2C	7	152162598	152162598	COSG85495	ENST00000262189.10	10M	COSV51370572	COSM5020752	105676581	c.10979C>T	p.S3660L	missense_variant	NA	ENST00000262189.10:c.10979C>T	7:g.152162598G>A	G	A	large_intestine	NS	carcinoma	adenocarcinoma	Confirmed as somatic	2410878	NS	metastasis	m
rs6464211	COSS2549423	COSO28864826	7_152176768_C_T	KMT2C	7	152176768	152176768	COSG85495	ENST00000262189.10	10M	COSV51370950	COSM3762511	105712402	c.8685G>A	p.Q2895=	synonymous_variant	NA	ENST00000262189.10:c.8685G>A	7:g.152176768C>T	C	T	large_intestine	NS	carcinoma	adenocarcinoma	Confirmed as somatic	2410878	NS	metastasis	m
rs146238849	COSS2588712	COSO28584826	7_152265049_G_T	KMT2C	7	152265049	152265049	COSG85495	ENST00000262189.10	P1-1	COSV51275177	COSM230133	105675591	c.1173C>A	p.C391*	stop_gained	27023146	ENST00000262189.10:c.1173C>A	7:g.152265049G>T	G	T	large_intestine	colon	carcinoma	adenocarcinoma	Confirmed as somatic	2449848	surgery-fixed	primary	m
rs146238849	COSS2588713	COSO28584826	7_152265049_G_T	KMT2C	7	152265049	152265049	COSG85495	ENST00000262189.10	P1-2	COSV51275177	COSM230133	105675591	c.1173C>A	p.C391*	stop_gained	27023146	ENST00000262189.10:c.1173C>A	7:g.152265049G>T	G	T	large_intestine	colon	carcinoma	adenocarcinoma	Confirmed as somatic	2449848	surgery-fixed	primary	m
rs10252263	COSS2745814	COSO28864826	7_152177413_C_T	KMT2C	7	152177413	152177413	COSG85495	ENST00000262189.10	COCA-CN-A-EcaA	COSV51327560	COSM5009480	105686119	c.8040G>A	p.Q2680=	synonymous_variant	NA	ENST00000262189.10:c.8040G>A	7:g.152177413C>T	C	T	large_intestine	NS	carcinoma	adenocarcinoma	Confirmed as somatic	2604517	NS	primary	m
rs6464211	COSS2745814	COSO28864826	7_152176768_C_T	KMT2C	7	152176768	152176768	COSG85495	ENST00000262189.10	COCA-CN-A-EcaA	COSV51370950	COSM3762511	105712402	c.8685G>A	p.Q2895=	synonymous_variant	NA	ENST00000262189.10:c.8685G>A	7:g.152176768C>T	C	T	large_intestine	NS	carcinoma	adenocarcinoma	Confirmed as somatic	2604517	NS	primary	m
rs141993954	COSS2815735	COSO28664826	7_152273712_A_T	KMT2C	7	152273712	152273712	COSG85495	ENST00000262189.10	F109_355745	COSV51329402	COSM1180097	105680203	c.1005T>A	p.P335=	synonymous_variant	31660073	ENST00000262189.10:c.1005T>A	7:g.152273712A>T	A	T	large_intestine	rectum	carcinoma	adenocarcinoma	Confirmed as somatic	2672101	surgery-fixed	NS	m
rs138908625	COSS2860154	COSO28544826	7_152265083_C_A	KMT2C	7	152265083	152265083	COSG85495	ENST00000262189.10	CRC_54	COSV51275204	COSM225885	105675593	c.1139G>T	p.R380L	missense_variant	30239619	ENST00000262189.10:c.1139G>T	7:g.152265083C>A	C	A	large_intestine	colon	carcinoma	adenocarcinoma	Confirmed as somatic	2715442	surgery - NOS	NS	m
rs62478303	COSS2860157	COSO28544826	7_152238746_G_A	KMT2C	7	152238746	152238746	COSG85495	ENST00000262189.10	CRC_58	COSV51424983	COSM5426312	105677040	c.2613C>T	p.P871=	synonymous_variant	30239619	ENST00000262189.10:c.2613C>T	7:g.152238746G>A	G	A	large_intestine	colon	carcinoma	adenocarcinoma	Confirmed as somatic	2715445	surgery - NOS	NS	m
rs189888707	COSS1651186	COSO28694826	12_49040100_G_A	KMT2D	12	49040100	49040100	COSG107783	ENST00000301067.11	TCGA-CA-6715-01	COSV56411192	COSM1362024	107613002	c.7670C>T	p.P2557L	missense_variant	22810696	ENST00000301067.11:c.7670C>T	12:g.49040100G>A	G	A	large_intestine	colon	carcinoma	adenocarcinoma	Confirmed as somatic	1565973	NS	NS	m
rs34589476	COSS2696373	COSO28864826	7_116771869_C_T	MET	7	116771869	116771869	COSG91620	ENST00000318493.10	2696373	COSV59257461	COSM1666978	111243898	c.2962C>T	p.R988C	missense_variant	28548125	ENST00000318493.10:c.2962C>T	7:g.116771869C>T	C	T	large_intestine	NS	carcinoma	adenocarcinoma	NOT confirmed as somatic	2555277	surgery-fixed	NS	u
rs41737	COSS2745814	COSO28864826	7_116796043_G_A	MET	7	116796043	116796043	COSG91620	ENST00000318493.10	COCA-CN-A-EcaA	COSV59255944	COSM150379	111244869	c.4146G>A	p.P1382=	synonymous_variant	NA	ENST00000318493.10:c.4146G>A	7:g.116796043G>A	G	A	large_intestine	NS	carcinoma	adenocarcinoma	Confirmed as somatic	2604517	NS	primary	m
rs2023748	COSS2745814	COSO28864826	7_116795968_G_A	MET	7	116795968	116795968	COSG91620	ENST00000318493.10	COCA-CN-A-EcaA	COSV59255937	COSM150378	111244865	c.4071G>A	p.A1357=	synonymous_variant	NA	ENST00000318493.10:c.4071G>A	7:g.116795968G>A	G	A	large_intestine	NS	carcinoma	adenocarcinoma	Confirmed as somatic	2604517	NS	primary	m
rs55985569	COSS2923544	COSO27734830	7_116699588_G_T	MET	7	116699588	116699588	COSG91620	ENST00000318493.10	2923544	COSV59258005	COSM706	111244926	c.504G>T	p.E168D	missense_variant	34729104	ENST00000318493.10:c.504G>T	7:g.116699588G>T	G	T	large_intestine	anus	carcinoma	squamous_cell_carcinoma	Confirmed as somatic	2776908	surgery - NOS	NS	u
rs1799977	COSS2549423	COSO28864826	3_37012077_A_G	MLH1	3	37012077	37012077	COSG61713	ENST00000231790.6	10M	COSV51613800	COSM1131469	106086138	c.655A>G	p.I219V	missense_variant	NA	ENST00000231790.6:c.655A>G	3:g.37012077A>G	A	G	large_intestine	NS	carcinoma	adenocarcinoma	Confirmed as somatic	2410878	NS	metastasis	m
rs1799977	COSS2585468	COSO28864826	3_37012077_A_G	MLH1	3	37012077	37012077	COSG61713	ENST00000231790.6	2585468	COSV51613800	COSM1131469	106086138	c.655A>G	p.I219V	missense_variant	26900293	ENST00000231790.6:c.655A>G	3:g.37012077A>G	A	G	large_intestine	NS	carcinoma	adenocarcinoma	Confirmed as somatic	2446632	surgery - NOS	NS	u
rs1799977	COSS2585471	COSO28864826	3_37012077_A_G	MLH1	3	37012077	37012077	COSG61713	ENST00000231790.6	2585471	COSV51613800	COSM1131469	106086138	c.655A>G	p.I219V	missense_variant	26900293	ENST00000231790.6:c.655A>G	3:g.37012077A>G	A	G	large_intestine	NS	carcinoma	adenocarcinoma	Confirmed as somatic	2446635	surgery - NOS	NS	u
rs1799977	COSS2585485	COSO28864826	3_37012077_A_G	MLH1	3	37012077	37012077	COSG61713	ENST00000231790.6	2585485	COSV51613800	COSM1131469	106086138	c.655A>G	p.I219V	missense_variant	26900293	ENST00000231790.6:c.655A>G	3:g.37012077A>G	A	G	large_intestine	NS	carcinoma	adenocarcinoma	Confirmed as somatic	2446649	surgery - NOS	NS	u
rs1799977	COSS2585498	COSO28864826	3_37012077_A_G	MLH1	3	37012077	37012077	COSG61713	ENST00000231790.6	2585498	COSV51613800	COSM1131469	106086138	c.655A>G	p.I219V	missense_variant	26900293	ENST00000231790.6:c.655A>G	3:g.37012077A>G	A	G	large_intestine	NS	carcinoma	adenocarcinoma	Confirmed as somatic	2446662	surgery - NOS	NS	u
rs1799977	COSS2585504	COSO28864826	3_37012077_A_G	MLH1	3	37012077	37012077	COSG61713	ENST00000231790.6	2585504	COSV51613800	COSM1131469	106086138	c.655A>G	p.I219V	missense_variant	26900293	ENST00000231790.6:c.655A>G	3:g.37012077A>G	A	G	large_intestine	NS	carcinoma	adenocarcinoma	Confirmed as somatic	2446668	surgery - NOS	NS	u
rs1799977	COSS2585511	COSO28864826	3_37012077_A_G	MLH1	3	37012077	37012077	COSG61713	ENST00000231790.6	2585511	COSV51613800	COSM1131469	106086138	c.655A>G	p.I219V	missense_variant	26900293	ENST00000231790.6:c.655A>G	3:g.37012077A>G	A	G	large_intestine	NS	carcinoma	adenocarcinoma	Confirmed as somatic	2446675	surgery - NOS	NS	u
rs1799977	COSS2585534	COSO28864826	3_37012077_A_G	MLH1	3	37012077	37012077	COSG61713	ENST00000231790.6	2585534	COSV51613800	COSM1131469	106086138	c.655A>G	p.I219V	missense_variant	26900293	ENST00000231790.6:c.655A>G	3:g.37012077A>G	A	G	large_intestine	NS	carcinoma	adenocarcinoma	Confirmed as somatic	2446698	surgery - NOS	NS	u
rs11121691	COSS2368444	COSO28864826	1_11121270_C_T	MTOR	1	11121270	11121270	COSG77957	ENST00000361445.8	P85	COSV63870864	COSM3996743	116953259	c.6909G>A	p.L2303=	synonymous_variant	24951259	ENST00000361445.8:c.6909G>A	1:g.11121270C>T	C	T	large_intestine	NS	carcinoma	adenocarcinoma	Confirmed as somatic	2231248	fresh/frozen - NOS	primary	m
rs17848553	COSS2368488	COSO28864826	1_11130673_G_A	MTOR	1	11130673	11130673	COSG77957	ENST00000361445.8	P129	COSV63869835	COSM5010175	116955551	c.5469C>T	p.A1823=	synonymous_variant	24951259	ENST00000361445.8:c.5469C>T	1:g.11130673G>A	G	A	large_intestine	NS	carcinoma	adenocarcinoma	Confirmed as somatic	2231292	fresh/frozen - NOS	primary	m
rs12132215	COSS2456732	COSO28864826	1_11238682_T_C	MTOR	1	11238682	11238682	COSG77957	ENST00000361445.8	sysucc-1925T	COSV63876903	COSN31790131	116954376	c.1787-65A>G	p.?	intron_variant	NA	ENST00000361445.8:c.1787-65A>G	1:g.11238682T>C	T	C	large_intestine	NS	carcinoma	adenocarcinoma	Confirmed as somatic	2319569	NS	primary	m
rs2233333	COSS2456757	COSO28864826	8_133254410_G_A	NDRG1	8	133254410	133254410	COSG109165	ENST00000414097.6	sysucc-867T	COSV60484544	COSN28667371	130968203	c.594+129C>T	p.?	intron_variant	NA	ENST00000414097.6:c.594+129C>T	8:g.133254410G>A	G	A	large_intestine	NS	carcinoma	adenocarcinoma	Confirmed as somatic	2319594	NS	primary	m
rs143266148	COSS2902070	COSO28664826	8_133264692_T_A	NDRG1	8	133264692	133264692	COSG109165	ENST00000414097.6	EOSRC-IN-1095	COSV105905427	COSN32284249	130972284	c.100-40A>T	p.?	intron_variant	33262464	ENST00000414097.6:c.100-40A>T	8:g.133264692T>A	T	A	large_intestine	rectum	carcinoma	adenocarcinoma	Confirmed as somatic	2756308	surgery - NOS	NS	m
rs45551636	COSS2766405	COSO28544826	16_23622972_C_T	PALB2	16	23622972	23622972	COSG88841	ENST00000261584.8	CC11	COSV55161905	COSM4986919	104430175	c.2993G>A	p.G998E	missense_variant	29844865	ENST00000261584.8:c.2993G>A	16:g.23622972C>T	C	T	large_intestine	colon	carcinoma	adenocarcinoma	Confirmed as somatic	2624624	surgery fresh/frozen	NS	m
rs2699896	COSS2628432	COSO28864826	3_179204486_C_A	PIK3CA	3	179204486	179204486	COSG95525	ENST00000263967.3	CC1760	COSV55874930	COSN26959831	104099230	c.1060-17C>A	p.?	intron_variant	28002797	ENST00000263967.3:c.1060-17C>A	3:g.179204486C>A	C	A	large_intestine	NS	carcinoma	adenocarcinoma	Confirmed as somatic	2488821	surgery-fixed	NS	m
rs2230461	COSS2628434	COSO28864826	3_179209622_A_G	PIK3CA	3	179209622	179209622	COSG95525	ENST00000263967.3	CC1764	COSV55885079	COSM328028	104099787	c.1173A>G	p.I391M	missense_variant	28002797	ENST00000263967.3:c.1173A>G	3:g.179209622A>G	A	G	large_intestine	NS	carcinoma	adenocarcinoma	Confirmed as somatic	2488823	surgery-fixed	NS	m
rs2699896	COSS2628434	COSO28864826	3_179204486_C_A	PIK3CA	3	179204486	179204486	COSG95525	ENST00000263967.3	CC1764	COSV55874930	COSN26959831	104099230	c.1060-17C>A	p.?	intron_variant	28002797	ENST00000263967.3:c.1060-17C>A	3:g.179204486C>A	C	A	large_intestine	NS	carcinoma	adenocarcinoma	Confirmed as somatic	2488823	surgery-fixed	NS	m
rs2699896	COSS2628435	COSO28864826	3_179204486_C_A	PIK3CA	3	179204486	179204486	COSG95525	ENST00000263967.3	CC1765	COSV55874930	COSN26959831	104099230	c.1060-17C>A	p.?	intron_variant	28002797	ENST00000263967.3:c.1060-17C>A	3:g.179204486C>A	C	A	large_intestine	NS	carcinoma	adenocarcinoma	Confirmed as somatic	2488824	surgery-fixed	NS	m
rs17849079	COSS2628435	COSO28864826	3_179234232_C_T	PIK3CA	3	179234232	179234232	COSG95525	ENST00000263967.3	CC1765	COSV55876934	COSM21451	104103168	c.3075C>T	p.T1025=	synonymous_variant	28002797	ENST00000263967.3:c.3075C>T	3:g.179234232C>T	C	T	large_intestine	NS	carcinoma	adenocarcinoma	Confirmed as somatic	2488824	surgery-fixed	NS	m
rs2699896	COSS2628436	COSO28864826	3_179204486_C_A	PIK3CA	3	179204486	179204486	COSG95525	ENST00000263967.3	CC1817	COSV55874930	COSN26959831	104099230	c.1060-17C>A	p.?	intron_variant	28002797	ENST00000263967.3:c.1060-17C>A	3:g.179204486C>A	C	A	large_intestine	NS	carcinoma	adenocarcinoma	Confirmed as somatic	2488825	surgery-fixed	NS	m
rs2699896	COSS2628437	COSO28864826	3_179204486_C_A	PIK3CA	3	179204486	179204486	COSG95525	ENST00000263967.3	CC1818	COSV55874930	COSN26959831	104099230	c.1060-17C>A	p.?	intron_variant	28002797	ENST00000263967.3:c.1060-17C>A	3:g.179204486C>A	C	A	large_intestine	NS	carcinoma	adenocarcinoma	Confirmed as somatic	2488826	surgery-fixed	NS	m
rs2699896	COSS2628438	COSO28864826	3_179204486_C_A	PIK3CA	3	179204486	179204486	COSG95525	ENST00000263967.3	CC1819	COSV55874930	COSN26959831	104099230	c.1060-17C>A	p.?	intron_variant	28002797	ENST00000263967.3:c.1060-17C>A	3:g.179204486C>A	C	A	large_intestine	NS	carcinoma	adenocarcinoma	Confirmed as somatic	2488827	surgery-fixed	NS	m
rs2699896	COSS2628439	COSO28864826	3_179204486_C_A	PIK3CA	3	179204486	179204486	COSG95525	ENST00000263967.3	CC1820	COSV55874930	COSN26959831	104099230	c.1060-17C>A	p.?	intron_variant	28002797	ENST00000263967.3:c.1060-17C>A	3:g.179204486C>A	C	A	large_intestine	NS	carcinoma	adenocarcinoma	Confirmed as somatic	2488828	surgery-fixed	NS	m
rs2699896	COSS2628440	COSO28864826	3_179204486_C_A	PIK3CA	3	179204486	179204486	COSG95525	ENST00000263967.3	CC1821	COSV55874930	COSN26959831	104099230	c.1060-17C>A	p.?	intron_variant	28002797	ENST00000263967.3:c.1060-17C>A	3:g.179204486C>A	C	A	large_intestine	NS	carcinoma	adenocarcinoma	Confirmed as somatic	2488829	surgery-fixed	NS	m
rs2230461	COSS2628445	COSO28864826	3_179209622_A_G	PIK3CA	3	179209622	179209622	COSG95525	ENST00000263967.3	CC1775	COSV55885079	COSM328028	104099787	c.1173A>G	p.I391M	missense_variant	28002797	ENST00000263967.3:c.1173A>G	3:g.179209622A>G	A	G	large_intestine	NS	carcinoma	adenocarcinoma	Confirmed as somatic	2488834	surgery-fixed	NS	u
rs2699896	COSS2628445	COSO28864826	3_179204486_C_A	PIK3CA	3	179204486	179204486	COSG95525	ENST00000263967.3	CC1775	COSV55874930	COSN26959831	104099230	c.1060-17C>A	p.?	intron_variant	28002797	ENST00000263967.3:c.1060-17C>A	3:g.179204486C>A	C	A	large_intestine	NS	carcinoma	adenocarcinoma	Confirmed as somatic	2488834	surgery-fixed	NS	u
rs2699896	COSS2628446	COSO28864826	3_179204486_C_A	PIK3CA	3	179204486	179204486	COSG95525	ENST00000263967.3	CC1779	COSV55874930	COSN26959831	104099230	c.1060-17C>A	p.?	intron_variant	28002797	ENST00000263967.3:c.1060-17C>A	3:g.179204486C>A	C	A	large_intestine	NS	carcinoma	adenocarcinoma	Confirmed as somatic	2488835	surgery-fixed	NS	u
rs3729682	COSS2628447	COSO28864826	3_179209557_T_C	PIK3CA	3	179209557	179209557	COSG95525	ENST00000263967.3	CC1780	COSV55887959	COSN31819871	104099827	c.1146-38T>C	p.?	intron_variant	28002797	ENST00000263967.3:c.1146-38T>C	3:g.179209557T>C	T	C	large_intestine	NS	carcinoma	adenocarcinoma	Confirmed as somatic	2488836	surgery-fixed	NS	u
rs2699896	COSS2628447	COSO28864826	3_179204486_C_A	PIK3CA	3	179204486	179204486	COSG95525	ENST00000263967.3	CC1780	COSV55874930	COSN26959831	104099230	c.1060-17C>A	p.?	intron_variant	28002797	ENST00000263967.3:c.1060-17C>A	3:g.179204486C>A	C	A	large_intestine	NS	carcinoma	adenocarcinoma	Confirmed as somatic	2488836	surgery-fixed	NS	u
rs2699896	COSS2628448	COSO28864826	3_179204486_C_A	PIK3CA	3	179204486	179204486	COSG95525	ENST00000263967.3	CC1781	COSV55874930	COSN26959831	104099230	c.1060-17C>A	p.?	intron_variant	28002797	ENST00000263967.3:c.1060-17C>A	3:g.179204486C>A	C	A	large_intestine	NS	carcinoma	adenocarcinoma	Confirmed as somatic	2488837	surgery-fixed	NS	u
rs3729682	COSS2628448	COSO28864826	3_179209557_T_C	PIK3CA	3	179209557	179209557	COSG95525	ENST00000263967.3	CC1781	COSV55887959	COSN31819871	104099827	c.1146-38T>C	p.?	intron_variant	28002797	ENST00000263967.3:c.1146-38T>C	3:g.179209557T>C	T	C	large_intestine	NS	carcinoma	adenocarcinoma	Confirmed as somatic	2488837	surgery-fixed	NS	u
rs2699896	COSS2628451	COSO28864826	3_179204486_C_A	PIK3CA	3	179204486	179204486	COSG95525	ENST00000263967.3	CC1791	COSV55874930	COSN26959831	104099230	c.1060-17C>A	p.?	intron_variant	28002797	ENST00000263967.3:c.1060-17C>A	3:g.179204486C>A	C	A	large_intestine	NS	carcinoma	adenocarcinoma	Confirmed as somatic	2488840	surgery-fixed	NS	u
rs2699896	COSS2628452	COSO28864826	3_179204486_C_A	PIK3CA	3	179204486	179204486	COSG95525	ENST00000263967.3	CC1792	COSV55874930	COSN26959831	104099230	c.1060-17C>A	p.?	intron_variant	28002797	ENST00000263967.3:c.1060-17C>A	3:g.179204486C>A	C	A	large_intestine	NS	carcinoma	adenocarcinoma	Confirmed as somatic	2488841	surgery-fixed	NS	u
rs2699896	COSS2628453	COSO28864826	3_179204486_C_A	PIK3CA	3	179204486	179204486	COSG95525	ENST00000263967.3	CC1793	COSV55874930	COSN26959831	104099230	c.1060-17C>A	p.?	intron_variant	28002797	ENST00000263967.3:c.1060-17C>A	3:g.179204486C>A	C	A	large_intestine	NS	carcinoma	adenocarcinoma	Confirmed as somatic	2488842	surgery-fixed	NS	u
rs2699896	COSS2628454	COSO28864826	3_179204486_C_A	PIK3CA	3	179204486	179204486	COSG95525	ENST00000263967.3	CC1796	COSV55874930	COSN26959831	104099230	c.1060-17C>A	p.?	intron_variant	28002797	ENST00000263967.3:c.1060-17C>A	3:g.179204486C>A	C	A	large_intestine	NS	carcinoma	adenocarcinoma	Confirmed as somatic	2488843	surgery-fixed	NS	u
rs2699896	COSS2628455	COSO28864826	3_179204486_C_A	PIK3CA	3	179204486	179204486	COSG95525	ENST00000263967.3	CC1798	COSV55874930	COSN26959831	104099230	c.1060-17C>A	p.?	intron_variant	28002797	ENST00000263967.3:c.1060-17C>A	3:g.179204486C>A	C	A	large_intestine	NS	carcinoma	adenocarcinoma	Confirmed as somatic	2488844	surgery-fixed	NS	u
rs2230461	COSS2628455	COSO28864826	3_179209622_A_G	PIK3CA	3	179209622	179209622	COSG95525	ENST00000263967.3	CC1798	COSV55885079	COSM328028	104099787	c.1173A>G	p.I391M	missense_variant	28002797	ENST00000263967.3:c.1173A>G	3:g.179209622A>G	A	G	large_intestine	NS	carcinoma	adenocarcinoma	Confirmed as somatic	2488844	surgery-fixed	NS	u
rs3729682	COSS2628456	COSO28864826	3_179209557_T_C	PIK3CA	3	179209557	179209557	COSG95525	ENST00000263967.3	CC1799	COSV55887959	COSN31819871	104099827	c.1146-38T>C	p.?	intron_variant	28002797	ENST00000263967.3:c.1146-38T>C	3:g.179209557T>C	T	C	large_intestine	NS	carcinoma	adenocarcinoma	Confirmed as somatic	2488845	surgery-fixed	NS	u
rs2699896	COSS2628456	COSO28864826	3_179204486_C_A	PIK3CA	3	179204486	179204486	COSG95525	ENST00000263967.3	CC1799	COSV55874930	COSN26959831	104099230	c.1060-17C>A	p.?	intron_variant	28002797	ENST00000263967.3:c.1060-17C>A	3:g.179204486C>A	C	A	large_intestine	NS	carcinoma	adenocarcinoma	Confirmed as somatic	2488845	surgery-fixed	NS	u
rs2699896	COSS2640211	COSO28864826	3_179204486_C_A	PIK3CA	3	179204486	179204486	COSG95525	ENST00000263967.3	CC1801	COSV55874930	COSN26959831	104099230	c.1060-17C>A	p.?	intron_variant	28002797	ENST00000263967.3:c.1060-17C>A	3:g.179204486C>A	C	A	large_intestine	NS	carcinoma	adenocarcinoma	Confirmed as somatic	2500512	NS	NS	u
rs2699896	COSS2640212	COSO28864826	3_179204486_C_A	PIK3CA	3	179204486	179204486	COSG95525	ENST00000263967.3	CC1803	COSV55874930	COSN26959831	104099230	c.1060-17C>A	p.?	intron_variant	28002797	ENST00000263967.3:c.1060-17C>A	3:g.179204486C>A	C	A	large_intestine	NS	carcinoma	adenocarcinoma	Confirmed as somatic	2500513	NS	NS	u
rs2699896	COSS2640213	COSO28864826	3_179204486_C_A	PIK3CA	3	179204486	179204486	COSG95525	ENST00000263967.3	CC1815	COSV55874930	COSN26959831	104099230	c.1060-17C>A	p.?	intron_variant	28002797	ENST00000263967.3:c.1060-17C>A	3:g.179204486C>A	C	A	large_intestine	NS	carcinoma	adenocarcinoma	Confirmed as somatic	2500514	NS	NS	u
rs2699896	COSS2640214	COSO28864826	3_179204486_C_A	PIK3CA	3	179204486	179204486	COSG95525	ENST00000263967.3	CC1816	COSV55874930	COSN26959831	104099230	c.1060-17C>A	p.?	intron_variant	28002797	ENST00000263967.3:c.1060-17C>A	3:g.179204486C>A	C	A	large_intestine	NS	carcinoma	adenocarcinoma	Confirmed as somatic	2500515	NS	NS	u
rs2699896	COSS2640215	COSO28864826	3_179204486_C_A	PIK3CA	3	179204486	179204486	COSG95525	ENST00000263967.3	CC1827	COSV55874930	COSN26959831	104099230	c.1060-17C>A	p.?	intron_variant	28002797	ENST00000263967.3:c.1060-17C>A	3:g.179204486C>A	C	A	large_intestine	NS	carcinoma	adenocarcinoma	Confirmed as somatic	2500516	NS	NS	u
rs2230461	COSS2640216	COSO28864826	3_179209622_A_G	PIK3CA	3	179209622	179209622	COSG95525	ENST00000263967.3	CC1773	COSV55885079	COSM328028	104099787	c.1173A>G	p.I391M	missense_variant	28002797	ENST00000263967.3:c.1173A>G	3:g.179209622A>G	A	G	large_intestine	NS	carcinoma	adenocarcinoma	Confirmed as somatic	2500517	NS	NS	u
rs2699896	COSS2640216	COSO28864826	3_179204486_C_A	PIK3CA	3	179204486	179204486	COSG95525	ENST00000263967.3	CC1773	COSV55874930	COSN26959831	104099230	c.1060-17C>A	p.?	intron_variant	28002797	ENST00000263967.3:c.1060-17C>A	3:g.179204486C>A	C	A	large_intestine	NS	carcinoma	adenocarcinoma	Confirmed as somatic	2500517	NS	NS	u
rs2230461	COSS2640217	COSO28864826	3_179209622_A_G	PIK3CA	3	179209622	179209622	COSG95525	ENST00000263967.3	CC1774	COSV55885079	COSM328028	104099787	c.1173A>G	p.I391M	missense_variant	28002797	ENST00000263967.3:c.1173A>G	3:g.179209622A>G	A	G	large_intestine	NS	carcinoma	adenocarcinoma	Confirmed as somatic	2500518	NS	NS	u
rs2699896	COSS2640217	COSO28864826	3_179204486_C_A	PIK3CA	3	179204486	179204486	COSG95525	ENST00000263967.3	CC1774	COSV55874930	COSN26959831	104099230	c.1060-17C>A	p.?	intron_variant	28002797	ENST00000263967.3:c.1060-17C>A	3:g.179204486C>A	C	A	large_intestine	NS	carcinoma	adenocarcinoma	Confirmed as somatic	2500518	NS	NS	u
rs2699896	COSS2640218	COSO28864826	3_179204486_C_A	PIK3CA	3	179204486	179204486	COSG95525	ENST00000263967.3	CC1776	COSV55874930	COSN26959831	104099230	c.1060-17C>A	p.?	intron_variant	28002797	ENST00000263967.3:c.1060-17C>A	3:g.179204486C>A	C	A	large_intestine	NS	carcinoma	adenocarcinoma	Confirmed as somatic	2500519	NS	NS	u
rs2699896	COSS2640219	COSO28864826	3_179204486_C_A	PIK3CA	3	179204486	179204486	COSG95525	ENST00000263967.3	CC1777	COSV55874930	COSN26959831	104099230	c.1060-17C>A	p.?	intron_variant	28002797	ENST00000263967.3:c.1060-17C>A	3:g.179204486C>A	C	A	large_intestine	NS	carcinoma	adenocarcinoma	Confirmed as somatic	2500520	NS	NS	u
rs2230461	COSS2640220	COSO28864826	3_179209622_A_G	PIK3CA	3	179209622	179209622	COSG95525	ENST00000263967.3	CC1797	COSV55885079	COSM328028	104099787	c.1173A>G	p.I391M	missense_variant	28002797	ENST00000263967.3:c.1173A>G	3:g.179209622A>G	A	G	large_intestine	NS	carcinoma	adenocarcinoma	Confirmed as somatic	2500521	NS	NS	u
rs2699896	COSS2640220	COSO28864826	3_179204486_C_A	PIK3CA	3	179204486	179204486	COSG95525	ENST00000263967.3	CC1797	COSV55874930	COSN26959831	104099230	c.1060-17C>A	p.?	intron_variant	28002797	ENST00000263967.3:c.1060-17C>A	3:g.179204486C>A	C	A	large_intestine	NS	carcinoma	adenocarcinoma	Confirmed as somatic	2500521	NS	NS	u
rs3729682	COSS2640220	COSO28864826	3_179209557_T_C	PIK3CA	3	179209557	179209557	COSG95525	ENST00000263967.3	CC1797	COSV55887959	COSN31819871	104099827	c.1146-38T>C	p.?	intron_variant	28002797	ENST00000263967.3:c.1146-38T>C	3:g.179209557T>C	T	C	large_intestine	NS	carcinoma	adenocarcinoma	Confirmed as somatic	2500521	NS	NS	u
rs2699896	COSS2640221	COSO28864826	3_179204486_C_A	PIK3CA	3	179204486	179204486	COSG95525	ENST00000263967.3	CC1785	COSV55874930	COSN26959831	104099230	c.1060-17C>A	p.?	intron_variant	28002797	ENST00000263967.3:c.1060-17C>A	3:g.179204486C>A	C	A	large_intestine	NS	carcinoma	adenocarcinoma	Confirmed as somatic	2500522	NS	NS	u
rs3729682	COSS2640222	COSO28864826	3_179209557_T_C	PIK3CA	3	179209557	179209557	COSG95525	ENST00000263967.3	CC1789	COSV55887959	COSN31819871	104099827	c.1146-38T>C	p.?	intron_variant	28002797	ENST00000263967.3:c.1146-38T>C	3:g.179209557T>C	T	C	large_intestine	NS	carcinoma	adenocarcinoma	Confirmed as somatic	2500523	NS	NS	u
rs2230461	COSS2640222	COSO28864826	3_179209622_A_G	PIK3CA	3	179209622	179209622	COSG95525	ENST00000263967.3	CC1789	COSV55885079	COSM328028	104099787	c.1173A>G	p.I391M	missense_variant	28002797	ENST00000263967.3:c.1173A>G	3:g.179209622A>G	A	G	large_intestine	NS	carcinoma	adenocarcinoma	Confirmed as somatic	2500523	NS	NS	u
rs2699896	COSS2640222	COSO28864826	3_179204486_C_A	PIK3CA	3	179204486	179204486	COSG95525	ENST00000263967.3	CC1789	COSV55874930	COSN26959831	104099230	c.1060-17C>A	p.?	intron_variant	28002797	ENST00000263967.3:c.1060-17C>A	3:g.179204486C>A	C	A	large_intestine	NS	carcinoma	adenocarcinoma	Confirmed as somatic	2500523	NS	NS	u
rs2699896	COSS2640224	COSO28864826	3_179204486_C_A	PIK3CA	3	179204486	179204486	COSG95525	ENST00000263967.3	CC1794	COSV55874930	COSN26959831	104099230	c.1060-17C>A	p.?	intron_variant	28002797	ENST00000263967.3:c.1060-17C>A	3:g.179204486C>A	C	A	large_intestine	NS	carcinoma	adenocarcinoma	Confirmed as somatic	2500525	NS	NS	u
rs2230461	COSS2640224	COSO28864826	3_179209622_A_G	PIK3CA	3	179209622	179209622	COSG95525	ENST00000263967.3	CC1794	COSV55885079	COSM328028	104099787	c.1173A>G	p.I391M	missense_variant	28002797	ENST00000263967.3:c.1173A>G	3:g.179209622A>G	A	G	large_intestine	NS	carcinoma	adenocarcinoma	Confirmed as somatic	2500525	NS	NS	u
rs2699896	COSS2640225	COSO28864826	3_179204486_C_A	PIK3CA	3	179204486	179204486	COSG95525	ENST00000263967.3	CC1813	COSV55874930	COSN26959831	104099230	c.1060-17C>A	p.?	intron_variant	28002797	ENST00000263967.3:c.1060-17C>A	3:g.179204486C>A	C	A	large_intestine	NS	carcinoma	adenocarcinoma	Confirmed as somatic	2500526	NS	NS	u
rs3729682	COSS2640227	COSO28864826	3_179209557_T_C	PIK3CA	3	179209557	179209557	COSG95525	ENST00000263967.3	CC1800	COSV55887959	COSN31819871	104099827	c.1146-38T>C	p.?	intron_variant	28002797	ENST00000263967.3:c.1146-38T>C	3:g.179209557T>C	T	C	large_intestine	NS	carcinoma	adenocarcinoma	Confirmed as somatic	2500528	NS	NS	u
[truncated: 9,365 more rows]
